# Supplementary material for: A review of the Madagascan pelican spiders of the genera Eriauchenius O. Pickard-Cambridge, 1881 and Madagascarchaea gen. n. (Araneae, Archaeidae)
Source: Zookeys. 2018 Jan 11;(727):1–96. doi: 10.3897/zookeys.727.20222 (PMC5799789; doi:10.3897/zookeys.727.20222)
Supplement: XML Treatment for Archaeidae [file zookeys.727.20222-treatment1.xml]

<!DOCTYPE tp:taxon-treatment
  PUBLIC "-//TaxonX//DTD Taxonomic Treatment Publishing DTD v0 20100105//EN" "tax-treatment-NSO.dtd">
<tp:taxon-treatment xmlns:tp="http://www.plazi.org/taxpub"><tp:treatment-meta><kwd-group><label>Taxon classification</label><kwd><named-content xmlns:xlink="http://www.w3.org/1999/xlink" content-type="kingdom">Animalia</named-content></kwd><kwd><named-content xmlns:xlink="http://www.w3.org/1999/xlink" content-type="order">Araneae</named-content></kwd><kwd><named-content xmlns:xlink="http://www.w3.org/1999/xlink" content-type="family">Archaeidae</named-content></kwd></kwd-group><mixed-citation publication-type="journal"><person-group><name><surname>Wood</surname><given-names>Hannah M.</given-names></name><name><surname>Scharff</surname><given-names>Nikolaj</given-names></name></person-group><article-title>A review of the Madagascan pelican spiders of the genera <italic><tp:taxon-name><tp:taxon-name-part taxon-name-part-type="genus" reg="Eriauchenius">Eriauchenius</tp:taxon-name-part></tp:taxon-name></italic> O. Pickard-Cambridge, 1881 and <italic><tp:taxon-name><tp:taxon-name-part taxon-name-part-type="genus" reg="Madagascarchaea">Madagascarchaea</tp:taxon-name-part></tp:taxon-name></italic> gen. n. (<tp:taxon-name><tp:taxon-name-part taxon-name-part-type="order">Araneae</tp:taxon-name-part></tp:taxon-name>, <tp:taxon-name><tp:taxon-name-part taxon-name-part-type="family">Archaeidae</tp:taxon-name-part></tp:taxon-name>)</article-title><source>Zookeys</source><day>11</day><month>1</month><year>2018</year><volume>2018</volume><issue>727</issue><fpage>1</fpage><lpage>96</lpage><pub-id pub-id-type="doi">10.3897/zookeys.727.20222</pub-id></mixed-citation></tp:treatment-meta><tp:nomenclature><tp:taxon-name>
            <tp:taxon-name-part taxon-name-part-type="family">Archaeidae</tp:taxon-name-part>
          </tp:taxon-name><tp:taxon-authority>Koch &amp; Berendt, 1854</tp:taxon-authority></tp:nomenclature><tp:treatment-sec sec-type="diagnosis" id="SECID0EUTAE"><title>Diagnosis.</title><p>Ecribellate, haplogyne, araneomorph spiders, three claws, with peg teeth, with cheliceral and pedicel stridulatory systems; modified carapace that wraps around the base of the chelicerae forming a constricted neck; extant genera with set of anterior booklungs and pair of posterior spiracles (configuration unknown in fossil archaeids). For complete description see Forster &amp; Platnick (1984).</p></tp:treatment-sec><tp:treatment-sec sec-type="discussion" id="SECID0EZTAE"><title>Discussion.</title><p>While archaeids have a substantial fossil record (12 genera; <xref ref-type="bibr" rid="B2">Dunlop et al. 2017</xref>) from the Northern Hemisphere, the extant Southern Hemisphere genera form a well-supported monophyletic group based on morphology and molecular data (<xref ref-type="bibr" rid="B28">Wood et al. 2012</xref>; <xref ref-type="bibr" rid="B30">Wood et al. 2013</xref>). The extant clade can be distinguished from the fossil genera by the following combination of characters (<xref ref-type="bibr" rid="B28">Wood et al. 2012</xref>): presence of a tubercle on the sternum, which may be implicated in the pedicel stridulatory system that has been observed in the extant genera; the posterior edge of the carapace is truncated in the extant clades rather than tapering off as in the fossils; the distal portion of the chelicerae are curved towards the posterior; the presence of a brush of hairs on the prolateral side of the pedipalpal tarsi which interacts with cheliceral stridulatory file (<xref ref-type="bibr" rid="B25">Wood 2008</xref>), whereas fossils have only stridulatory picks (<italic><tp:taxon-name><tp:taxon-name-part taxon-name-part-type="genus" reg="Madagascarchaea">Madagascarchaea</tp:taxon-name-part> <tp:taxon-name-part taxon-name-part-type="species" reg="gracilicollis">gracilicollis</tp:taxon-name-part></tp:taxon-name></italic> (Millot, 1948) is the exception, having both stridulatory picks and a brush of hairs). The extant archaeids are comprised of the following genera: <italic><tp:taxon-name><tp:taxon-name-part taxon-name-part-type="genus" reg="Austrarchaea">Austrarchaea</tp:taxon-name-part></tp:taxon-name></italic> Forster &amp; Platnick, 1984, and <italic><tp:taxon-name><tp:taxon-name-part taxon-name-part-type="genus" reg="Zephyrarchaea">Zephyrarchaea</tp:taxon-name-part></tp:taxon-name></italic> Rix &amp; Harvey, 2012a, from Australia; <italic><tp:taxon-name><tp:taxon-name-part taxon-name-part-type="genus" reg="Eriauchenius">Eriauchenius</tp:taxon-name-part></tp:taxon-name></italic>, and <italic><tp:taxon-name><tp:taxon-name-part taxon-name-part-type="genus" reg="Madagascarchaea">Madagascarchaea</tp:taxon-name-part></tp:taxon-name></italic> gen. n., from Madagascar; and <italic><tp:taxon-name><tp:taxon-name-part taxon-name-part-type="genus" reg="Afrarchaea">Afrarchaea</tp:taxon-name-part></tp:taxon-name></italic> Forster &amp; Platnick, 1984, from South Africa. The Australian taxa (<italic><tp:taxon-name><tp:taxon-name-part taxon-name-part-type="genus" reg="Austrarchaea">Austrarchaea</tp:taxon-name-part></tp:taxon-name></italic> and <italic><tp:taxon-name><tp:taxon-name-part taxon-name-part-type="genus" reg="Zephyrarchaea">Zephyrarchaea</tp:taxon-name-part></tp:taxon-name></italic>) can be distinguished from the African and Madagascan taxa by the numerous spermathecae in females, the lack of a <abbrev xmlns:xlink="http://www.w3.org/1999/xlink" xlink:title="female sclerotized genital plate" id="ABBRID0EPWAE" xlink:type="simple">FSGP</abbrev> that sits immediately dorsal to the bursa, and the long wiry embolus on the male pedipalps (<xref ref-type="bibr" rid="B4">Forster and Platnick 1984</xref>; <xref ref-type="bibr" rid="B18">Rix and Harvey 2011</xref>, <xref ref-type="bibr" rid="B19">2012a</xref>, <xref ref-type="bibr" rid="B20">b</xref>; <xref ref-type="bibr" rid="B25">Wood 2008</xref>). <italic><tp:taxon-name><tp:taxon-name-part taxon-name-part-type="genus" reg="Zephyrarchaea">Zephyrarchaea</tp:taxon-name-part></tp:taxon-name></italic> can be distinguished from <italic><tp:taxon-name><tp:taxon-name-part taxon-name-part-type="genus" reg="Austrarchaea">Austrarchaea</tp:taxon-name-part></tp:taxon-name></italic> by the carapace height to carapace length ratio being less than 2, and by the presence of accessory setae on or adjacent to the proximal cheliceral paturon bulge in males (<xref ref-type="bibr" rid="B19">Rix and Harvey 2012a</xref>). In females of the African and Madagascan genera there is a bursa with clusters of secretory pores, typically on the anterior and dorsal side of the bursa, and a <abbrev xmlns:xlink="http://www.w3.org/1999/xlink" xlink:title="female sclerotized genital plate" id="ABBRID0EZXAE" xlink:type="simple">FSGP</abbrev> is also present immediately adjacent to the dorsal side of the bursa.</p></tp:treatment-sec><ref-list><ref id="B2"><mixed-citation xmlns:xlink="http://www.w3.org/1999/xlink" xlink:type="simple">
          <person-group><name name-style="western"><surname>Dunlop</surname><given-names>JA</given-names></name><name name-style="western"><surname>Penney</surname><given-names>D</given-names></name><name name-style="western"><surname>Jekel</surname><given-names>D</given-names></name></person-group> (<year>2017</year>) A summary list of fossil spiders and their relatives – World Spider Catalog. Natural History Museum Bern, Bern. <ext-link xlink:type="simple" ext-link-type="uri" xlink:href="http://wsc.nmbe.ch">http://wsc.nmbe.ch</ext-link> [version 18.0; accessed on May 22, 2017]</mixed-citation></ref><ref id="B28"><mixed-citation xmlns:xlink="http://www.w3.org/1999/xlink" xlink:type="simple">
          <person-group><name name-style="western"><surname>Wood</surname><given-names>HM</given-names></name><name name-style="western"><surname>Griswold</surname><given-names>CE</given-names></name><name name-style="western"><surname>Gillespie</surname><given-names>RG</given-names></name></person-group> (<year>2012</year>) <article-title>Phylogenetic placement of pelican spiders (<tp:taxon-name><tp:taxon-name-part taxon-name-part-type="family">Archaeidae</tp:taxon-name-part></tp:taxon-name>, <tp:taxon-name><tp:taxon-name-part taxon-name-part-type="order">Araneae</tp:taxon-name-part></tp:taxon-name>), with insight into evolution of the “neck” and predatory behaviours of the superfamily <tp:taxon-name><tp:taxon-name-part taxon-name-part-type="superfamily">Palpimanoidea</tp:taxon-name-part></tp:taxon-name>.</article-title> <source>Cladistics</source> <volume>28</volume>: <fpage>598</fpage>–<lpage>626</lpage>. <ext-link xlink:type="simple" ext-link-type="doi" xlink:href="10.1111/j.1096-0031.2012.00411.x">https://doi.org/10.1111/j.1096-0031.2012.00411.x</ext-link></mixed-citation></ref><ref id="B30"><mixed-citation xmlns:xlink="http://www.w3.org/1999/xlink" xlink:type="simple">
          <person-group><name name-style="western"><surname>Wood</surname><given-names>HM</given-names></name><name name-style="western"><surname>Matzke</surname><given-names>NJ</given-names></name><name name-style="western"><surname>Gillespie</surname><given-names>RG</given-names></name><name name-style="western"><surname>Griswold</surname><given-names>CE</given-names></name></person-group> (<year>2013</year>) <article-title>Treating fossils as terminal taxa in divergence time estimation reveals ancient vicariance patterns in the palpimanoid spiders.</article-title> <source>Systematic Biology</source> <volume>62</volume>: <fpage>264</fpage>–<lpage>284</lpage>. <ext-link xlink:type="simple" ext-link-type="doi" xlink:href="10.1093/sysbio/sys092">https://doi.org/10.1093/sysbio/sys092</ext-link></mixed-citation></ref><ref id="B25"><mixed-citation xmlns:xlink="http://www.w3.org/1999/xlink" xlink:type="simple">
          <person-group><name name-style="western"><surname>Wood</surname><given-names>H</given-names></name></person-group> (<year>2008</year>) <article-title>A revision of the assassin spiders of the <italic><tp:taxon-name><tp:taxon-name-part taxon-name-part-type="genus">Eriauchenius</tp:taxon-name-part> <tp:taxon-name-part taxon-name-part-type="species">gracilicollis</tp:taxon-name-part></tp:taxon-name></italic> group, a clade of spiders endemic to Madagascar (<tp:taxon-name><tp:taxon-name-part taxon-name-part-type="order">Araneae</tp:taxon-name-part></tp:taxon-name> : <tp:taxon-name><tp:taxon-name-part taxon-name-part-type="family">Archaeidae</tp:taxon-name-part></tp:taxon-name>).</article-title> <source>Zoological Journal of the Linnean Society</source> <volume>152</volume>: <fpage>255</fpage>–<lpage>296</lpage>. <ext-link xlink:type="simple" ext-link-type="doi" xlink:href="10.1111/j.1096-3642.2007.00359.x">https://doi.org/10.1111/j.1096-3642.2007.00359.x</ext-link></mixed-citation></ref><ref id="B4"><mixed-citation xmlns:xlink="http://www.w3.org/1999/xlink" xlink:type="simple">
          <person-group><name name-style="western"><surname>Forster</surname><given-names>RR</given-names></name><name name-style="western"><surname>Platnick</surname><given-names>NI</given-names></name></person-group> (<year>1984</year>) <article-title>A review of the archaeid spiders and their relatives, with notes on the limits of the superfamily <tp:taxon-name><tp:taxon-name-part taxon-name-part-type="superfamily">Palpimanoidea</tp:taxon-name-part></tp:taxon-name> (<tp:taxon-name><tp:taxon-name-part taxon-name-part-type="class">Arachnida</tp:taxon-name-part></tp:taxon-name>, <tp:taxon-name><tp:taxon-name-part taxon-name-part-type="order">Araneae</tp:taxon-name-part></tp:taxon-name>).</article-title> <source>Bulletin of the American Museum of Natural History</source> <volume>178</volume>: <fpage>1</fpage>–<lpage>106</lpage>.</mixed-citation></ref><ref id="B18"><mixed-citation xmlns:xlink="http://www.w3.org/1999/xlink" xlink:type="simple">
          <person-group><name name-style="western"><surname>Rix</surname><given-names>MG</given-names></name><name name-style="western"><surname>Harvey</surname><given-names>MS</given-names></name></person-group> (<year>2011</year>) <article-title>Australian assassins, Part I: a review of the assassin spiders (<tp:taxon-name><tp:taxon-name-part taxon-name-part-type="order">Araneae</tp:taxon-name-part></tp:taxon-name>, <tp:taxon-name><tp:taxon-name-part taxon-name-part-type="family">Archaeidae</tp:taxon-name-part></tp:taxon-name>) of mid-eastern Australia.</article-title> <source>Zookeys</source> <volume>123</volume>: <fpage>1</fpage>–<lpage>100</lpage>. <ext-link xlink:type="simple" ext-link-type="doi" xlink:href="10.3897/zookeys.123.1448">https://doi.org/10.3897/zookeys.123.1448</ext-link></mixed-citation></ref><ref id="B19"><mixed-citation xmlns:xlink="http://www.w3.org/1999/xlink" xlink:type="simple">
          <person-group><name name-style="western"><surname>Rix</surname><given-names>MG</given-names></name><name name-style="western"><surname>Harvey</surname><given-names>MS</given-names></name></person-group> (<year>2012a</year>) <article-title>Australian Assassins, Part II: a review of the new assassin spider genus <italic><tp:taxon-name><tp:taxon-name-part taxon-name-part-type="genus">Zephyrarchaea</tp:taxon-name-part></tp:taxon-name></italic> (<tp:taxon-name><tp:taxon-name-part taxon-name-part-type="order">Araneae</tp:taxon-name-part></tp:taxon-name>, <tp:taxon-name><tp:taxon-name-part taxon-name-part-type="family">Archaeidae</tp:taxon-name-part></tp:taxon-name>) from southern Australia.</article-title> <source>Zookeys</source> <volume>191</volume>: <fpage>1</fpage>–<lpage>62</lpage>. <ext-link xlink:type="simple" ext-link-type="doi" xlink:href="10.3897/zookeys.191.3070">https://doi.org/10.3897/zookeys.191.3070</ext-link></mixed-citation></ref><ref id="B20"><mixed-citation xmlns:xlink="http://www.w3.org/1999/xlink" xlink:type="simple">
          <person-group><name name-style="western"><surname>Rix</surname><given-names>MG</given-names></name><name name-style="western"><surname>Harvey</surname><given-names>MS</given-names></name></person-group> (<year>2012b</year>) <article-title>Australian Assassins, Part III: a review of the assassin spiders (<tp:taxon-name><tp:taxon-name-part taxon-name-part-type="order">Araneae</tp:taxon-name-part></tp:taxon-name>, <tp:taxon-name><tp:taxon-name-part taxon-name-part-type="family">Archaeidae</tp:taxon-name-part></tp:taxon-name>) of tropical north-eastern Queensland.</article-title> <source>Zookeys</source> <volume>218</volume>: <fpage>1</fpage>–<lpage>50</lpage>. <ext-link xlink:type="simple" ext-link-type="doi" xlink:href="10.3897/zookeys.218.3662">https://doi.org/10.3897/zookeys.218.3662</ext-link></mixed-citation></ref></ref-list></tp:taxon-treatment>
