# Supplementary material for: A review of the Madagascan pelican spiders of the genera Eriauchenius O. Pickard-Cambridge, 1881 and Madagascarchaea gen. n. (Araneae, Archaeidae)
Source: Zookeys. 2018 Jan 11;(727):1–96. doi: 10.3897/zookeys.727.20222 (PMC5799789; doi:10.3897/zookeys.727.20222)
Supplement: XML Treatment for Eriauchenius [file zookeys.727.20222-treatment2.xml]

<!DOCTYPE tp:taxon-treatment
  PUBLIC "-//TaxonX//DTD Taxonomic Treatment Publishing DTD v0 20100105//EN" "tax-treatment-NSO.dtd">
<tp:taxon-treatment xmlns:tp="http://www.plazi.org/taxpub"><tp:treatment-meta><kwd-group><label>Taxon classification</label><kwd><named-content xmlns:xlink="http://www.w3.org/1999/xlink" content-type="kingdom">Animalia</named-content></kwd><kwd><named-content xmlns:xlink="http://www.w3.org/1999/xlink" content-type="order">Araneae</named-content></kwd><kwd><named-content xmlns:xlink="http://www.w3.org/1999/xlink" content-type="family">Archaeidae</named-content></kwd></kwd-group><mixed-citation publication-type="journal"><person-group><name><surname>Wood</surname><given-names>Hannah M.</given-names></name><name><surname>Scharff</surname><given-names>Nikolaj</given-names></name></person-group><article-title>A review of the Madagascan pelican spiders of the genera <italic><tp:taxon-name><tp:taxon-name-part taxon-name-part-type="genus" reg="Eriauchenius">Eriauchenius</tp:taxon-name-part></tp:taxon-name></italic> O. Pickard-Cambridge, 1881 and <italic><tp:taxon-name><tp:taxon-name-part taxon-name-part-type="genus" reg="Madagascarchaea">Madagascarchaea</tp:taxon-name-part></tp:taxon-name></italic> gen. n. (<tp:taxon-name><tp:taxon-name-part taxon-name-part-type="order">Araneae</tp:taxon-name-part></tp:taxon-name>, <tp:taxon-name><tp:taxon-name-part taxon-name-part-type="family">Archaeidae</tp:taxon-name-part></tp:taxon-name>)</article-title><source>Zookeys</source><day>11</day><month>1</month><year>2018</year><volume>2018</volume><issue>727</issue><fpage>1</fpage><lpage>96</lpage><pub-id pub-id-type="doi">10.3897/zookeys.727.20222</pub-id></mixed-citation></tp:treatment-meta><tp:nomenclature><label>Genus</label><tp:taxon-name>
            <tp:taxon-name-part taxon-name-part-type="genus" reg="Eriauchenius">Eriauchenius</tp:taxon-name-part>
          </tp:taxon-name><tp:taxon-authority>O. P.-Cambridge, 1881</tp:taxon-authority><tp:nomenclature-citation-list><tp:nomenclature-citation><tp:taxon-name>
                <tp:taxon-name-part taxon-name-part-type="genus" reg="Eriauchenius">Eriauchenius</tp:taxon-name-part>
              </tp:taxon-name><comment>O. P.-Cambridge, 1881: 767. <xref ref-type="bibr" rid="B23">Simon 1895</xref>: 935. <xref ref-type="bibr" rid="B32">Wunderlich 2004</xref>: 778, 791.</comment></tp:nomenclature-citation></tp:nomenclature-citation-list></tp:nomenclature><tp:treatment-sec sec-type="type species" id="SECID0EQZAE"><title>Type species.</title><p>
            <italic><tp:taxon-name><tp:taxon-name-part taxon-name-part-type="genus" reg="Eriauchenius">E.</tp:taxon-name-part> <tp:taxon-name-part taxon-name-part-type="species" reg="workmani">workmani</tp:taxon-name-part></tp:taxon-name></italic> O. P.-Cambridge, 1881, by original designation.</p></tp:treatment-sec><tp:treatment-sec sec-type="diagnosis" id="SECID0EB1AE"><title>Diagnosis.</title><p>Distinguished from the Australian genera by lacking spermathecae in the female genitalia, and instead having a bursa with secretory poreplates and a <abbrev xmlns:xlink="http://www.w3.org/1999/xlink" xlink:title="female sclerotized genital plate" id="ABBRID0EH1AE" xlink:type="simple">FSGP</abbrev>, and, in males, lacking the long wiry embolus on the male pedipalps seen in the Australian species. Distinguished from <italic><tp:taxon-name><tp:taxon-name-part taxon-name-part-type="genus" reg="Afrarchaea">Afrarchaea</tp:taxon-name-part></tp:taxon-name></italic> by lacking the perpendicular keel on the <abbrev xmlns:xlink="http://www.w3.org/1999/xlink" xlink:title="female sclerotized genital plate" id="ABBRID0ES1AE" xlink:type="simple">FSGP</abbrev>, and from <italic><tp:taxon-name><tp:taxon-name-part taxon-name-part-type="genus" reg="Madagascarchaea">Madagascarchaea</tp:taxon-name-part></tp:taxon-name></italic> gen. n. by having 2–4 spines on the apex of the cephalon instead of 6, and lacking the retrolateral apophysis on the male pedipalpal patella.</p></tp:treatment-sec><tp:treatment-sec sec-type="description" id="SECID0E41AE"><title>Description.</title><p>Total length 1.64–6.72. Carapace reddish-to-orangish brown with many white setae on small tubercules, organized in branching rows (see figs 5D, 6B in <xref ref-type="bibr" rid="B25">Wood 2008</xref>); pars cephalica elongated forming ‘head’ (distal portion of elongation) and ‘neck’ (constricted portion of elongation), with carapace tilt height divided by carapace length 1.44–2.85, with the angle of carapace tilt 54.7°–88.1°; with a pair of posterior, and often with an anterior pair, of pronounced-to-rudimentary protrusions on apex of cephalon or ‘head,’ each with a small-to-large spine; neck with fissure on anterior side running from chelicerae bases to labrum (see fig. 6B in <xref ref-type="bibr" rid="B25">Wood 2008</xref>). <abbrev xmlns:xlink="http://www.w3.org/1999/xlink" xlink:title="anterior median eye" id="ABBRID0EL2AE" xlink:type="simple">AME</abbrev> on a small-to-large bulge with a point or rounded at apex (see fig. 8C in <xref ref-type="bibr" rid="B25">Wood 2008</xref>). <abbrev xmlns:xlink="http://www.w3.org/1999/xlink" xlink:title="anterior median eye" id="ABBRID0ET2AE" xlink:type="simple">AME</abbrev> diameter larger than all other eyes; median ocular quadrangle (<abbrev xmlns:xlink="http://www.w3.org/1999/xlink" xlink:title="median ocular quadrangle" id="ABBRID0EX2AE" xlink:type="simple">MOQ</abbrev>) wider in front than behind or than long; lateral eyes contiguous; sometimes with a short spine between median eyes and <abbrev xmlns:xlink="http://www.w3.org/1999/xlink" xlink:title="lateral eye" id="ABBRID0E22AE" xlink:type="simple">LE</abbrev> (see figs 8C and 18 in <xref ref-type="bibr" rid="B25">Wood 2008</xref>). Sternum reddish-to-orangish brown and longer than wide, hollowed out around coxae, with a border; setae with tuberculate bases; with expanded tubercle on posterior part of sternum, close to 4th coxae (see fig. 9F in <xref ref-type="bibr" rid="B25">Wood 2008</xref>), possibly implicated in the abdomen-petiole stridulatory system. Long sclerite between coxae and carapace (see fig. 7C in <xref ref-type="bibr" rid="B25">Wood 2008</xref>). Endites converging; serrula strongly pointed; labrum with two lateral projections on dorsal surface (see fig. 6A in <xref ref-type="bibr" rid="B25">Wood 2008</xref>). Small round chilum sclerite next to each cheliceral base. One triangular sclerite between and posteriad to the cheliceral bases, and an additional sclerite running along the length of the triangular sclerite base (see fig. 7A in <xref ref-type="bibr" rid="B25">Wood 2008</xref>). Chelicerae with a pronounced-to-rudimentary anterior protrusion with a downward or perpendicular pointing long-to-short spine, cheliceral spine/chelicerae length ratio 0.068–0.49; with stridulatory ridges on lateral side, and chelicerae curved to the posterior distal to the stridulatory ridges. The structure used in conjunction with the cheliceral stridulatory file appears to be a group of modified hairs on the prolateral side of the palp (<xref ref-type="bibr" rid="B4">Forster and Platnick 1984</xref>; <xref ref-type="bibr" rid="B12">Lotz 2003</xref>; <xref ref-type="bibr" rid="B25">Wood 2008</xref>); it is unknown whether sclerotized structures on the male palpal bulb are also used in conjunction with the cheliceral file, which has been observed in <italic><tp:taxon-name><tp:taxon-name-part taxon-name-part-type="genus" reg="Madagascarchaea">Madagascarchaea</tp:taxon-name-part></tp:taxon-name></italic> gen. n. (<xref ref-type="bibr" rid="B25">Wood 2008</xref>). Peg teeth in three rows; anterior row with two peg teeth and posterior row of two-three, both sitting opposite fang tip, median row of 18–30, strongest distally and gradually grading to normal setae. Teeth on retromargin 2–7, may have different numbers of teeth per chelicera on same individual.</p><p>Abdomen rounded in the “<tp:taxon-name><tp:taxon-name-part taxon-name-part-type="genus" reg="Eriauchenius"/><tp:taxon-name-part taxon-name-part-type="species" reg="bourgini">bourgini</tp:taxon-name-part></tp:taxon-name>” (Figs <xref ref-type="fig" rid="F9">9</xref>–<xref ref-type="fig" rid="F22">22</xref>) or triangular in the “<tp:taxon-name><tp:taxon-name-part taxon-name-part-type="genus" reg="Eriauchenius"/><tp:taxon-name-part taxon-name-part-type="species" reg="workmani">workmani</tp:taxon-name-part></tp:taxon-name> group” (Figs <xref ref-type="fig" rid="F3">3</xref>–<xref ref-type="fig" rid="F8">8</xref>) due to a single dorsal protuberance, which can be small-to-large; containing numerous small, round, pale indentations throughout and with dark brown to purplish pigment throughout; covered in white-to-brown, thick setae; epigynum and booklung covers flat, sclerotized plates, which are not fused in females, but form a single fused epigastric ventral plate in males; abdominal dorsal plate with ridges (see fig. 5B in <xref ref-type="bibr" rid="B25">Wood 2008</xref>), sometimes fused with epigastric plate only in males; dorsal plate sometime extends along the anterior face of the abdomen (scutum) in males only; dorsal plate is always confined to the abdominal petiole region in females. Posterior respiratory system with two spiracular openings (see fig. 5C in <xref ref-type="bibr" rid="B25">Wood 2008</xref>).</p><p>Spinnerets surrounded by ring; rudimentary-to-fleshy colulus present. The following spinneret description is taken from examining published images of <italic><tp:taxon-name><tp:taxon-name-part taxon-name-part-type="genus" reg="Eriauchenius">E.</tp:taxon-name-part> <tp:taxon-name-part taxon-name-part-type="species" reg="workmani">workmani</tp:taxon-name-part></tp:taxon-name></italic> (<xref ref-type="bibr" rid="B5">Griswold et al. 2005</xref>: figs 21–22): anterior lateral spinneret (<abbrev xmlns:xlink="http://www.w3.org/1999/xlink" xlink:title="anterior lateral spinneret" id="ABBRID0E55AE" xlink:type="simple">ALS</abbrev>) spinning field divided, with one large and one smaller major ampullate gland (<abbrev xmlns:xlink="http://www.w3.org/1999/xlink" xlink:title="major ampullate gland" id="ABBRID0EC6AE" xlink:type="simple">MAP</abbrev>) spigot on the median side and with approximately 42 smaller piriform gland (<abbrev xmlns:xlink="http://www.w3.org/1999/xlink" xlink:title="piriform gland" id="ABBRID0EG6AE" xlink:type="simple">PI</abbrev>) (fewer in male) spigots on the lateral side. Posterior median spinneret (<abbrev xmlns:xlink="http://www.w3.org/1999/xlink" xlink:title="posterior median spinneret" id="ABBRID0EK6AE" xlink:type="simple">PMS</abbrev>) of female with one large median minor ampullate gland spigot (mAP), one lateral medium-sized aciniform gland (<abbrev xmlns:xlink="http://www.w3.org/1999/xlink" xlink:title="aciniform gland" id="ABBRID0EO6AE" xlink:type="simple">AC</abbrev>) spigot, and two lateral cylindrical gland (<abbrev xmlns:xlink="http://www.w3.org/1999/xlink" xlink:title="cylindrical gland" id="ABBRID0ES6AE" xlink:type="simple">CY</abbrev>) spigots; the male <abbrev xmlns:xlink="http://www.w3.org/1999/xlink" xlink:title="posterior median spinneret" id="ABBRID0EW6AE" xlink:type="simple">PMS</abbrev> is the same except in lacking the <abbrev xmlns:xlink="http://www.w3.org/1999/xlink" xlink:title="cylindrical gland" id="ABBRID0E16AE" xlink:type="simple">CY</abbrev>. Posterior lateral spinnerets (<abbrev xmlns:xlink="http://www.w3.org/1999/xlink" xlink:title="posterior lateral spinnerets" id="ABBRID0E56AE" xlink:type="simple">PLS</abbrev>) with a middle row of five <abbrev xmlns:xlink="http://www.w3.org/1999/xlink" xlink:title="aciniform gland" id="ABBRID0EDAAG" xlink:type="simple">AC</abbrev> spigots; in females only, this row is flanked on the anterior side by two <abbrev xmlns:xlink="http://www.w3.org/1999/xlink" xlink:title="cylindrical gland" id="ABBRID0EHAAG" xlink:type="simple">CY</abbrev> spigots and on the posterior side by one <abbrev xmlns:xlink="http://www.w3.org/1999/xlink" xlink:title="cylindrical gland" id="ABBRID0ELAAG" xlink:type="simple">CY</abbrev> spigot.</p><p>Legs reddish or orangish to light brown, often with dark brown bands throughout, but especially on the tibia; covered sparsely with setae; ratio 1-2-4-3 or 1-4-2-3, typically 1-2-4-3 for species found in vegetation and 1-4-2-3 for species found in forest litter; one or two anterior rows of scopulae present on leg I, sometimes also present on leg II, and sometimes with a posterior row as well; metatarsus III and IV with a ventral cluster of modified hairs; femur IV distinctly curved (see fig. 7D in <xref ref-type="bibr" rid="B25">Wood 2008</xref>); femur I length 1.48–6.48 times the length of the carapace. Female palp with single claw.</p><p>Male pedipalpal femur, patella, tibia and cymbium without apophyses, however a cluster of spine like setae with enlarged bases occurs on the distal retrolateral side of the femur in some “<tp:taxon-name><tp:taxon-name-part taxon-name-part-type="genus" reg="Eriauchenius"/><tp:taxon-name-part taxon-name-part-type="species" reg="bourgini">bourgini</tp:taxon-name-part></tp:taxon-name> group” species. Palpal bulb very diverse in shape, forming an enclosed pit that the conductor wraps around in the “<tp:taxon-name><tp:taxon-name-part taxon-name-part-type="genus" reg="Eriauchenius"/><tp:taxon-name-part taxon-name-part-type="species" reg="workmani">workmani</tp:taxon-name-part></tp:taxon-name> group” (Fig. <xref ref-type="fig" rid="F8">8D–L</xref>) and the “<tp:taxon-name><tp:taxon-name-part taxon-name-part-type="genus" reg="Eriauchenius"/><tp:taxon-name-part taxon-name-part-type="species" reg="bourgini">bourgini</tp:taxon-name-part></tp:taxon-name> group – enclosed embolus group” (Fig. <xref ref-type="fig" rid="F9">9D–L</xref>), and with the embolus exposed and encircled by the conductor in the “<tp:taxon-name><tp:taxon-name-part taxon-name-part-type="genus" reg="Eriauchenius"/><tp:taxon-name-part taxon-name-part-type="species" reg="bourgini">bourgini</tp:taxon-name-part></tp:taxon-name> group – exposed embolus group” (Fig. <xref ref-type="fig" rid="F13">13D–K</xref>). Embolus is heavily sclerotized, unconcealed, and wide-to-thin in the “<tp:taxon-name><tp:taxon-name-part taxon-name-part-type="genus" reg="Eriauchenius"/><tp:taxon-name-part taxon-name-part-type="species" reg="bourgini">bourgini</tp:taxon-name-part></tp:taxon-name> group” and is sclerotized only at the tip and recessed in the “<tp:taxon-name><tp:taxon-name-part taxon-name-part-type="genus" reg="Eriauchenius"/><tp:taxon-name-part taxon-name-part-type="species" reg="workmani">workmani</tp:taxon-name-part></tp:taxon-name> group”. Conductor either a small dark ridged spiral that goes around the apex of the bulb and terminates in a triangular point (Fig. <xref ref-type="fig" rid="F9">9J–K</xref>), or a larger, wider piece that circles around the embolus, often with processes (Fig. <xref ref-type="fig" rid="F13">13D–I</xref>). In the “<tp:taxon-name><tp:taxon-name-part taxon-name-part-type="genus" reg="Eriauchenius"/><tp:taxon-name-part taxon-name-part-type="species" reg="workmani">workmani</tp:taxon-name-part></tp:taxon-name> group” the <abbrev xmlns:xlink="http://www.w3.org/1999/xlink" xlink:title="median apophysis" id="ABBRID0EGCAG" xlink:type="simple">MA</abbrev> is present and is hidden behind the embolus in unexpanded bulbs (Fig. <xref ref-type="fig" rid="F8">8D–E, H</xref>); in most “<tp:taxon-name><tp:taxon-name-part taxon-name-part-type="genus" reg="Eriauchenius"/><tp:taxon-name-part taxon-name-part-type="species" reg="bourgini">bourgini</tp:taxon-name-part></tp:taxon-name> group” species the male pedipalpal bulb has only a conductor and embolus, however, in some species a <abbrev xmlns:xlink="http://www.w3.org/1999/xlink" xlink:title="median apophysis" id="ABBRID0EOCAG" xlink:type="simple">MA</abbrev> is also present (Figs <xref ref-type="fig" rid="F9">9E, H</xref>, <xref ref-type="fig" rid="F11">11D–I</xref>, <xref ref-type="fig" rid="F12">12D–F</xref>, <xref ref-type="fig" rid="F20">20D–I</xref>); in all “<tp:taxon-name><tp:taxon-name-part taxon-name-part-type="genus" reg="Eriauchenius"/><tp:taxon-name-part taxon-name-part-type="species" reg="workmani">workmani</tp:taxon-name-part></tp:taxon-name> group” species and in some “<tp:taxon-name><tp:taxon-name-part taxon-name-part-type="genus" reg="Eriauchenius"/><tp:taxon-name-part taxon-name-part-type="species" reg="bourgini">bourgini</tp:taxon-name-part></tp:taxon-name> group” species there is an additional sclerite (<abbrev xmlns:xlink="http://www.w3.org/1999/xlink" xlink:title="pedipalpal bulb sclerite, likely a part of the conductor" id="ABBRID0ELDAG" xlink:type="simple">SC</abbrev>) present on the male pedipalpal bulbs that may be an additional process on the conductor instead of a separate sclerite (Figs <xref ref-type="fig" rid="F8">8D–E, G–H</xref>, <xref ref-type="fig" rid="F9">9E–I</xref>).</p><p>Female genitalic bursa height in “<tp:taxon-name><tp:taxon-name-part taxon-name-part-type="genus" reg="Eriauchenius"/><tp:taxon-name-part taxon-name-part-type="species" reg="workmani">workmani</tp:taxon-name-part></tp:taxon-name> group” greater than bursa width (Fig. <xref ref-type="fig" rid="F8">8B</xref>), and in “<tp:taxon-name><tp:taxon-name-part taxon-name-part-type="genus" reg="Eriauchenius"/><tp:taxon-name-part taxon-name-part-type="species" reg="bourgini">bourgini</tp:taxon-name-part></tp:taxon-name> group” less than or equal to bursa width (Fig. <xref ref-type="fig" rid="F11">11B</xref>); bursa with secretory poreplates with pores distributed in a small continuous group (Fig. <xref ref-type="fig" rid="F17">17C</xref>) or in a large discontinuous clumpy group on each side (Fig. <xref ref-type="fig" rid="F8">8B</xref>), although poreplates are absent in <italic><tp:taxon-name><tp:taxon-name-part taxon-name-part-type="genus" reg="Eriauchenius">E.</tp:taxon-name-part> <tp:taxon-name-part taxon-name-part-type="species" reg="bourgini">bourgini</tp:taxon-name-part></tp:taxon-name></italic> (Millot, 1948) and <italic><tp:taxon-name><tp:taxon-name-part taxon-name-part-type="genus" reg="Eriauchenius">E.</tp:taxon-name-part> <tp:taxon-name-part taxon-name-part-type="species" reg="zirafy">zirafy</tp:taxon-name-part></tp:taxon-name></italic> sp. n. that instead have a sclerotized invagination on either side of the bursa (Fig. <xref ref-type="fig" rid="F13">13C</xref>); with a dorsal sclerotized plate (<abbrev xmlns:xlink="http://www.w3.org/1999/xlink" xlink:title="female sclerotized genital plate" id="ABBRID0EMFAG" xlink:type="simple">FSGP</abbrev>) that can be either a simple arched piece that is wider than long (Fig. <xref ref-type="fig" rid="F15">15C</xref>) or a more elaborate piece that can have a posterior extension, or points at the top, and that can be longer than wide (Fig. <xref ref-type="fig" rid="F14">14B</xref>); <abbrev xmlns:xlink="http://www.w3.org/1999/xlink" xlink:title="female sclerotized genital plate" id="ABBRID0EYFAG" xlink:type="simple">FSGP</abbrev> in most species with wing-like projections extending to each lateral side that can be reduced-to-large, and that can be heavily sclerotized-to-translucent (Fig. <xref ref-type="fig" rid="F8">8B</xref>). All species of the “<tp:taxon-name><tp:taxon-name-part taxon-name-part-type="genus" reg="Eriauchenius"/><tp:taxon-name-part taxon-name-part-type="species" reg="bourgini">bourgini</tp:taxon-name-part></tp:taxon-name> group” have a large-to-small curved piece that sits posterior to the epigastric furrow, termed the “posterior bar” (Figs <xref ref-type="fig" rid="F13">13B</xref>, <xref ref-type="fig" rid="F16">16B</xref>), not present in the “<tp:taxon-name><tp:taxon-name-part taxon-name-part-type="genus" reg="Eriauchenius"/><tp:taxon-name-part taxon-name-part-type="species" reg="workmani">workmani</tp:taxon-name-part></tp:taxon-name> group”. <xref ref-type="bibr" rid="B9">Legendre (1967)</xref> suggested that the male palp might come into contact with the <abbrev xmlns:xlink="http://www.w3.org/1999/xlink" xlink:title="female sclerotized genital plate" id="ABBRID0EVGAG" xlink:type="simple">FSGP</abbrev> during copulation and that the <abbrev xmlns:xlink="http://www.w3.org/1999/xlink" xlink:title="female sclerotized genital plate" id="ABBRID0EZGAG" xlink:type="simple">FSGP</abbrev> may offer tactile information to the male or female. Alternatively, the <abbrev xmlns:xlink="http://www.w3.org/1999/xlink" xlink:title="female sclerotized genital plate" id="ABBRID0E4GAG" xlink:type="simple">FSGP</abbrev> may serve as an anchor for muscle attachment (<xref ref-type="bibr" rid="B5">Griswold et al. 2005</xref>).</p><p>Included species: 6 described species <italic><tp:taxon-name><tp:taxon-name-part taxon-name-part-type="genus" reg="Eriauchenius">E.</tp:taxon-name-part> <tp:taxon-name-part taxon-name-part-type="species" reg="bourgini">bourgini</tp:taxon-name-part></tp:taxon-name></italic> (Millot, 1948), <italic><tp:taxon-name><tp:taxon-name-part taxon-name-part-type="genus" reg="Eriauchenius">E.</tp:taxon-name-part> <tp:taxon-name-part taxon-name-part-type="species" reg="fisheri">fisheri</tp:taxon-name-part></tp:taxon-name></italic> (Lotz, 2003), <italic><tp:taxon-name><tp:taxon-name-part taxon-name-part-type="genus" reg="Eriauchenius">E.</tp:taxon-name-part> <tp:taxon-name-part taxon-name-part-type="species" reg="mahariraensis">mahariraensis</tp:taxon-name-part></tp:taxon-name></italic> (Lotz, 2003), <italic><tp:taxon-name><tp:taxon-name-part taxon-name-part-type="genus" reg="Eriauchenius">E.</tp:taxon-name-part> <tp:taxon-name-part taxon-name-part-type="species" reg="pauliani">pauliani</tp:taxon-name-part></tp:taxon-name></italic> (Legendre, 1970), <italic><tp:taxon-name><tp:taxon-name-part taxon-name-part-type="genus" reg="Eriauchenius">E.</tp:taxon-name-part> <tp:taxon-name-part taxon-name-part-type="species" reg="ratsirarsoni">ratsirarsoni</tp:taxon-name-part></tp:taxon-name></italic> (Lotz, 2003), <italic><tp:taxon-name><tp:taxon-name-part taxon-name-part-type="genus" reg="Eriauchenius">E.</tp:taxon-name-part> <tp:taxon-name-part taxon-name-part-type="species" reg="workmani">workmani</tp:taxon-name-part></tp:taxon-name></italic> O. Pickard-Cambridge, 1881, and 14 new species described here: <italic><tp:taxon-name><tp:taxon-name-part taxon-name-part-type="genus" reg="Eriauchenius">E.</tp:taxon-name-part> <tp:taxon-name-part taxon-name-part-type="species" reg="andriamanelo">andriamanelo</tp:taxon-name-part></tp:taxon-name></italic> sp. n., <italic><tp:taxon-name><tp:taxon-name-part taxon-name-part-type="genus" reg="Eriauchenius">E.</tp:taxon-name-part> <tp:taxon-name-part taxon-name-part-type="species" reg="andrianampoinimerina">andrianampoinimerina</tp:taxon-name-part></tp:taxon-name></italic> sp. n., <italic><tp:taxon-name><tp:taxon-name-part taxon-name-part-type="genus" reg="Eriauchenius">E.</tp:taxon-name-part> <tp:taxon-name-part taxon-name-part-type="species" reg="goodmani">goodmani</tp:taxon-name-part></tp:taxon-name></italic> sp. n., <italic><tp:taxon-name><tp:taxon-name-part taxon-name-part-type="genus" reg="Eriauchenius">E.</tp:taxon-name-part> <tp:taxon-name-part taxon-name-part-type="species" reg="harveyi">harveyi</tp:taxon-name-part></tp:taxon-name></italic> sp. n., <italic><tp:taxon-name><tp:taxon-name-part taxon-name-part-type="genus" reg="Eriauchenius">E.</tp:taxon-name-part> <tp:taxon-name-part taxon-name-part-type="species" reg="lukemacaulayi">lukemacaulayi</tp:taxon-name-part></tp:taxon-name></italic> sp. n., <italic><tp:taxon-name><tp:taxon-name-part taxon-name-part-type="genus" reg="Eriauchenius">E.</tp:taxon-name-part> <tp:taxon-name-part taxon-name-part-type="species" reg="milajaneae">milajaneae</tp:taxon-name-part></tp:taxon-name></italic> sp. n., <italic><tp:taxon-name><tp:taxon-name-part taxon-name-part-type="genus" reg="Eriauchenius">E.</tp:taxon-name-part> <tp:taxon-name-part taxon-name-part-type="species" reg="milloti">milloti</tp:taxon-name-part></tp:taxon-name></italic> sp. n., <italic><tp:taxon-name><tp:taxon-name-part taxon-name-part-type="genus" reg="Eriauchenius">E.</tp:taxon-name-part> <tp:taxon-name-part taxon-name-part-type="species" reg="rafohy">rafohy</tp:taxon-name-part></tp:taxon-name></italic> sp. n., <italic><tp:taxon-name><tp:taxon-name-part taxon-name-part-type="genus" reg="Eriauchenius">E.</tp:taxon-name-part> <tp:taxon-name-part taxon-name-part-type="species" reg="ranavalona">ranavalona</tp:taxon-name-part></tp:taxon-name></italic> sp. n., <italic><tp:taxon-name><tp:taxon-name-part taxon-name-part-type="genus" reg="Eriauchenius">E.</tp:taxon-name-part> <tp:taxon-name-part taxon-name-part-type="species" reg="rangita">rangita</tp:taxon-name-part></tp:taxon-name></italic> sp. n., <italic><tp:taxon-name><tp:taxon-name-part taxon-name-part-type="genus" reg="Eriauchenius">E.</tp:taxon-name-part> <tp:taxon-name-part taxon-name-part-type="species" reg="rixi">rixi</tp:taxon-name-part></tp:taxon-name></italic> sp. n., <italic><tp:taxon-name><tp:taxon-name-part taxon-name-part-type="genus" reg="Eriauchenius">E.</tp:taxon-name-part> <tp:taxon-name-part taxon-name-part-type="species" reg="sama">sama</tp:taxon-name-part></tp:taxon-name></italic> sp. n., <italic><tp:taxon-name><tp:taxon-name-part taxon-name-part-type="genus" reg="Eriauchenius">E.</tp:taxon-name-part> <tp:taxon-name-part taxon-name-part-type="species" reg="wunderlichi">wunderlichi</tp:taxon-name-part></tp:taxon-name></italic> sp. n., <italic><tp:taxon-name><tp:taxon-name-part taxon-name-part-type="genus" reg="Eriauchenius">E.</tp:taxon-name-part> <tp:taxon-name-part taxon-name-part-type="species" reg="zirafy">zirafy</tp:taxon-name-part></tp:taxon-name></italic> sp. n. One species originally described as <italic><tp:taxon-name><tp:taxon-name-part taxon-name-part-type="genus" reg="Archaea">Archaea</tp:taxon-name-part></tp:taxon-name></italic>, with the extant members later revived as <italic><tp:taxon-name><tp:taxon-name-part taxon-name-part-type="genus" reg="Eriauchenius">Eriauchenius</tp:taxon-name-part></tp:taxon-name></italic>, has been transferred to <italic><tp:taxon-name><tp:taxon-name-part taxon-name-part-type="genus" reg="Afrarchaea">Afrarchaea</tp:taxon-name-part></tp:taxon-name></italic>: <italic><tp:taxon-name><tp:taxon-name-part taxon-name-part-type="genus" reg="Afrarchaea">A.</tp:taxon-name-part> <tp:taxon-name-part taxon-name-part-type="species" reg="cornutus">cornutus</tp:taxon-name-part></tp:taxon-name></italic> (Lotz, 2003) (new combination).</p></tp:treatment-sec><tp:treatment-sec sec-type="distribution" id="SECID0EDPAG"><title>Distribution.</title><p>Madagascar.</p></tp:treatment-sec><tp:treatment-sec sec-type="discussion" id="SECID0EIPAG"><title>Discussion.</title><p>
            <italic><tp:taxon-name><tp:taxon-name-part taxon-name-part-type="genus" reg="Eriauchenius">Eriauchenius</tp:taxon-name-part></tp:taxon-name></italic> contains two main clades, the “<tp:taxon-name><tp:taxon-name-part taxon-name-part-type="genus" reg="Eriauchenius"/><tp:taxon-name-part taxon-name-part-type="species" reg="workmani">workmani</tp:taxon-name-part></tp:taxon-name> group” and the “<tp:taxon-name><tp:taxon-name-part taxon-name-part-type="genus" reg="Eriauchenius"/><tp:taxon-name-part taxon-name-part-type="species" reg="bourgini">bourgini</tp:taxon-name-part></tp:taxon-name> group” (Fig. <xref ref-type="fig" rid="F1">1</xref>). The “<tp:taxon-name><tp:taxon-name-part taxon-name-part-type="genus" reg="Eriauchenius"/><tp:taxon-name-part taxon-name-part-type="species" reg="workmani">workmani</tp:taxon-name-part></tp:taxon-name> group” is distinctive: the abdomen has a single tubercle making it triangular in shape (Fig. <xref ref-type="fig" rid="F8">8A</xref>), whereas the “<tp:taxon-name><tp:taxon-name-part taxon-name-part-type="genus" reg="Eriauchenius"/><tp:taxon-name-part taxon-name-part-type="species" reg="bourgini">bourgini</tp:taxon-name-part></tp:taxon-name> group” has a rounded abdomen (Fig. <xref ref-type="fig" rid="F9">9A</xref>); the “<tp:taxon-name><tp:taxon-name-part taxon-name-part-type="genus" reg="Eriauchenius"/><tp:taxon-name-part taxon-name-part-type="species" reg="workmani">workmani</tp:taxon-name-part></tp:taxon-name> group” also has a highly elongated, constricted “neck” (Fig. <xref ref-type="fig" rid="F8">8A</xref>). Furthermore, in the “<tp:taxon-name><tp:taxon-name-part taxon-name-part-type="genus" reg="Eriauchenius"/><tp:taxon-name-part taxon-name-part-type="species" reg="workmani">workmani</tp:taxon-name-part></tp:taxon-name> group” the bursa height is greater than the bursa width (Fig. <xref ref-type="fig" rid="F8">8B</xref>), whereas in the “<tp:taxon-name><tp:taxon-name-part taxon-name-part-type="genus" reg="Eriauchenius"/><tp:taxon-name-part taxon-name-part-type="species" reg="bourgini">bourgini</tp:taxon-name-part></tp:taxon-name> group” the bursa height is less than or equal to the bursa width and there is a posterior bar on the <abbrev xmlns:xlink="http://www.w3.org/1999/xlink" xlink:title="female sclerotized genital plate" id="ABBRID0ENRAG" xlink:type="simple">FSGP</abbrev> (Fig. <xref ref-type="fig" rid="F11">11B–C</xref>). The “<tp:taxon-name><tp:taxon-name-part taxon-name-part-type="genus" reg="Eriauchenius"/><tp:taxon-name-part taxon-name-part-type="species" reg="workmani">workmani</tp:taxon-name-part></tp:taxon-name> group” species are bigger in general than other Madagascan archaeid species, ranging in body length from 3.24–6.72.</p><p>The “<tp:taxon-name><tp:taxon-name-part taxon-name-part-type="genus" reg="Eriauchenius"/><tp:taxon-name-part taxon-name-part-type="species" reg="bourgini">bourgini</tp:taxon-name-part></tp:taxon-name> group” is further broken up into two groups, the “enclosed embolus group” and the “exposed embolus group.” Unfortunately, specimens from the “enclosed embolus group” were not included in the phylogeny of <xref ref-type="bibr" rid="B27">Wood et al (2015)</xref>, so it is currently unknown whether this group is monophyletic and what their phylogenetic relationship is to other archaeids. The “embolus enclosed group” contains four species (<italic><tp:taxon-name><tp:taxon-name-part taxon-name-part-type="genus" reg="Eriauchenius">E.</tp:taxon-name-part> <tp:taxon-name-part taxon-name-part-type="species" reg="fisheri">fisheri</tp:taxon-name-part></tp:taxon-name></italic>, <italic><tp:taxon-name><tp:taxon-name-part taxon-name-part-type="genus" reg="Eriauchenius">E.</tp:taxon-name-part> <tp:taxon-name-part taxon-name-part-type="species" reg="goodmani">goodmani</tp:taxon-name-part></tp:taxon-name></italic> sp. n., <italic><tp:taxon-name><tp:taxon-name-part taxon-name-part-type="genus" reg="Eriauchenius">E.</tp:taxon-name-part> <tp:taxon-name-part taxon-name-part-type="species" reg="harveyi">harveyi</tp:taxon-name-part></tp:taxon-name></italic> sp. n., <italic><tp:taxon-name><tp:taxon-name-part taxon-name-part-type="genus" reg="Eriauchenius">E.</tp:taxon-name-part> <tp:taxon-name-part taxon-name-part-type="species" reg="sama">sama</tp:taxon-name-part></tp:taxon-name></italic> sp. n.) that share the following traits: the male pedipalpal bulb is enclosed (Figs <xref ref-type="fig" rid="F9">9D–L</xref>, <xref ref-type="fig" rid="F10">10D–F</xref>, <xref ref-type="fig" rid="F11">11D–K</xref>, <xref ref-type="fig" rid="F12">12D–F</xref>), the female bursa is sclerotized and covered in pores on the ventral side (Figs <xref ref-type="fig" rid="F9">9C</xref>, <xref ref-type="fig" rid="F10">10C</xref>, <xref ref-type="fig" rid="F11">11C</xref>, <xref ref-type="fig" rid="F12">12C</xref>) as opposed to the anterior or dorsal side in other <italic><tp:taxon-name><tp:taxon-name-part taxon-name-part-type="genus" reg="Eriauchenius">Eriauchenius</tp:taxon-name-part></tp:taxon-name></italic>, and the <abbrev xmlns:xlink="http://www.w3.org/1999/xlink" xlink:title="anterior median eye" id="ABBRID0EXUAG" xlink:type="simple">AME</abbrev> are virtually flush with the cuticle (Fig. <xref ref-type="fig" rid="F11">11L</xref>), rather than being on bulges. In the “exposed embolus group” the male pedipalpal bulbs have a more open form, with the embolus exposed and encircled by the elongated conductor, and there is also a membraneous sac on the bulb that is adjacent to the embolus base (Fig. <xref ref-type="fig" rid="F17">17D–L</xref>). Typical “<tp:taxon-name><tp:taxon-name-part taxon-name-part-type="genus" reg="Eriauchenius"/><tp:taxon-name-part taxon-name-part-type="species" reg="bourgini">bourgini</tp:taxon-name-part></tp:taxon-name> group” pedipalpal bulbs have only an embolus and a conductor, and no other sclerites, the exceptions are <italic><tp:taxon-name><tp:taxon-name-part taxon-name-part-type="genus" reg="Eriauchenius">E.</tp:taxon-name-part> <tp:taxon-name-part taxon-name-part-type="species" reg="fisheri">fisheri</tp:taxon-name-part></tp:taxon-name></italic>, <italic><tp:taxon-name><tp:taxon-name-part taxon-name-part-type="genus" reg="Eriauchenius">E.</tp:taxon-name-part> <tp:taxon-name-part taxon-name-part-type="species" reg="harveyi">harveyi</tp:taxon-name-part></tp:taxon-name></italic> sp. n., <italic><tp:taxon-name><tp:taxon-name-part taxon-name-part-type="genus" reg="Eriauchenius">E.</tp:taxon-name-part> <tp:taxon-name-part taxon-name-part-type="species" reg="rixi">rixi</tp:taxon-name-part></tp:taxon-name></italic> sp. n., and <italic><tp:taxon-name><tp:taxon-name-part taxon-name-part-type="genus" reg="Eriauchenius">E.</tp:taxon-name-part> <tp:taxon-name-part taxon-name-part-type="species" reg="wunderlichi">wunderlichi</tp:taxon-name-part></tp:taxon-name></italic> sp. n., which also have a <abbrev xmlns:xlink="http://www.w3.org/1999/xlink" xlink:title="median apophysis" id="ABBRID0EPWAG" xlink:type="simple">MA</abbrev> and <abbrev xmlns:xlink="http://www.w3.org/1999/xlink" xlink:title="pedipalpal bulb sclerite, likely a part of the conductor" id="ABBRID0ETWAG" xlink:type="simple">SC</abbrev>, and <italic><tp:taxon-name><tp:taxon-name-part taxon-name-part-type="genus" reg="Eriauchenius">E.</tp:taxon-name-part> <tp:taxon-name-part taxon-name-part-type="species" reg="goodmani">goodmani</tp:taxon-name-part></tp:taxon-name></italic> sp. n., which also has a <abbrev xmlns:xlink="http://www.w3.org/1999/xlink" xlink:title="pedipalpal bulb sclerite, likely a part of the conductor" id="ABBRID0ECXAG" xlink:type="simple">SC</abbrev>.</p><p>
            <italic><tp:taxon-name><tp:taxon-name-part taxon-name-part-type="genus" reg="Eriauchenius">E.</tp:taxon-name-part> <tp:taxon-name-part taxon-name-part-type="species" reg="fisheri">fisheri</tp:taxon-name-part></tp:taxon-name></italic> and <italic><tp:taxon-name><tp:taxon-name-part taxon-name-part-type="genus" reg="Eriauchenius">E.</tp:taxon-name-part> <tp:taxon-name-part taxon-name-part-type="species" reg="mahariraensis">mahariraensis</tp:taxon-name-part></tp:taxon-name></italic> were transferred to <italic><tp:taxon-name><tp:taxon-name-part taxon-name-part-type="genus" reg="Eriauchenius">Eriauchenius</tp:taxon-name-part></tp:taxon-name></italic> from <italic><tp:taxon-name><tp:taxon-name-part taxon-name-part-type="genus" reg="Afrarchaea">Afrarchaea</tp:taxon-name-part></tp:taxon-name></italic> because they lack the <abbrev xmlns:xlink="http://www.w3.org/1999/xlink" xlink:title="female sclerotized genital plate" id="ABBRID0EMYAG" xlink:type="simple">FSGP</abbrev> keel observed in <italic><tp:taxon-name><tp:taxon-name-part taxon-name-part-type="genus" reg="Afrarchaea">Afrarchaea</tp:taxon-name-part></tp:taxon-name></italic> and because the <abbrev xmlns:xlink="http://www.w3.org/1999/xlink" xlink:title="female sclerotized genital plate" id="ABBRID0EXYAG" xlink:type="simple">FSGP</abbrev> has a posterior bar. <italic><tp:taxon-name><tp:taxon-name-part taxon-name-part-type="genus" reg="Eriauchenius">E.</tp:taxon-name-part> <tp:taxon-name-part taxon-name-part-type="species" reg="mahariraensis">mahariraensis</tp:taxon-name-part></tp:taxon-name></italic> was included in the phylogenetic analysis of <xref ref-type="bibr" rid="B27">Wood et al (2015)</xref> and fell inside <italic><tp:taxon-name><tp:taxon-name-part taxon-name-part-type="genus" reg="Eriauchenius">Eriauchenius</tp:taxon-name-part></tp:taxon-name></italic> with a branch support posterior probability value of 1.0. Although, <italic><tp:taxon-name><tp:taxon-name-part taxon-name-part-type="genus" reg="Eriauchenius">E.</tp:taxon-name-part> <tp:taxon-name-part taxon-name-part-type="species" reg="fisheri">fisheri</tp:taxon-name-part></tp:taxon-name></italic> was not including in this phylogenetic analysis, the morphological evidence supports this transfer.</p></tp:treatment-sec><tp:treatment-sec><!--Section generated to contain objects referenced in tp:taxon-treatment.--><fig id="F9" position="float" orientation="portrait"><label>Figure 9.</label><caption><p>
                  <italic><tp:taxon-name><tp:taxon-name-part taxon-name-part-type="genus" reg="Eriauchenius">Eriauchenius</tp:taxon-name-part> <tp:taxon-name-part taxon-name-part-type="species" reg="fisheri">fisheri</tp:taxon-name-part></tp:taxon-name></italic> (Lotz, 2003). <bold>A</bold> male (<ext-link xmlns:xlink="http://www.w3.org/1999/xlink" xlink:type="simple" ext-link-type="uri" xlink:href="http://data.antweb.org/specimen/CASENT9018939">CASENT9018939</ext-link>) habitus, lateral view, image reversed <bold>B–C</bold> female (holotype, <ext-link xmlns:xlink="http://www.w3.org/1999/xlink" xlink:type="simple" ext-link-type="uri" xlink:href="http://data.antweb.org/specimen/CASENT9012340">CASENT9012340</ext-link>) internal genitalia <bold>B</bold> dorsal view <bold>C</bold> anterior view <bold>D–L</bold> male pedipalpal bulbs (<ext-link xmlns:xlink="http://www.w3.org/1999/xlink" xlink:type="simple" ext-link-type="uri" xlink:href="http://data.antweb.org/specimen/CASENT9018939">CASENT9018939</ext-link>) <bold>D–F, L</bold> right bulb, image reversed <bold>G–K</bold> left bulb <bold>D, G, J</bold> prolateral view <bold>E, H, K</bold> ventral view <bold>F, I</bold> retrolateral view <bold>K</bold> close-up, ventral view. Scale bars: 1 mm (<bold>A</bold>); 0.25 mm (<bold>B, D</bold>).</p></caption><graphic xmlns:xlink="http://www.w3.org/1999/xlink" xlink:href="zookeys-727-001-g009.jpg" position="float" orientation="portrait" xlink:type="simple" id="oo_178238.jpg"/></fig><fig id="F22" position="float" orientation="portrait"><label>Figure 22.</label><caption><p>
                  <italic><tp:taxon-name><tp:taxon-name-part taxon-name-part-type="genus" reg="Eriauchenius">Eriauchenius</tp:taxon-name-part> <tp:taxon-name-part taxon-name-part-type="species" reg="zirafy">zirafy</tp:taxon-name-part></tp:taxon-name></italic> sp. n. <bold>A</bold> male (<ext-link xmlns:xlink="http://www.w3.org/1999/xlink" xlink:type="simple" ext-link-type="uri" xlink:href="http://data.antweb.org/specimen/CASENT9015571">CASENT9015571</ext-link>) habitus, lateral view <bold>B–C</bold> female (<ext-link xmlns:xlink="http://www.w3.org/1999/xlink" ext-link-type="uri" xlink:href="http://hol.osu.edu/spmInfo.html?id=USNMENT01377190" xlink:type="simple">USNMENT01377190</ext-link>) internal genitalia <bold>B</bold> dorsal view <bold>C</bold> anterior view, arrows showing two sclerotized invaginations on the bursa <bold>D–L</bold> male pedipalpal bulbs (<ext-link xmlns:xlink="http://www.w3.org/1999/xlink" xlink:type="simple" ext-link-type="uri" xlink:href="http://data.antweb.org/specimen/CASENT9015571">CASENT9015571</ext-link>), black arrow showing the small bumps on the conductor base <bold>D–F, L</bold> right bulb, image reversed <bold>G–K</bold> left bulb: <bold>D, G, J</bold> prolateral view <bold>E, H</bold> ventral view <bold>F, I, K</bold> retrolateral view <bold>L</bold> close-up of small bumps on conductor base, retrolateral view, white arrow showing small pores. Scale bars: 1 mm (<bold>A</bold>); 0.125 mm (<bold>B</bold>); 0.25 mm (<bold>E</bold>).</p></caption><graphic xmlns:xlink="http://www.w3.org/1999/xlink" xlink:href="zookeys-727-001-g022.jpg" position="float" orientation="portrait" xlink:type="simple" id="oo_178251.jpg"/></fig><fig id="F3" position="float" orientation="portrait"><label>Figure 3.</label><caption><p>
                <italic><tp:taxon-name><tp:taxon-name-part taxon-name-part-type="genus" reg="Eriauchenius">Eriauchenius</tp:taxon-name-part> <tp:taxon-name-part taxon-name-part-type="species" reg="andriamanelo">andriamanelo</tp:taxon-name-part></tp:taxon-name></italic> sp. n. <bold>A</bold> male (<ext-link xmlns:xlink="http://www.w3.org/1999/xlink" xlink:type="simple" ext-link-type="uri" xlink:href="http://data.antweb.org/specimen/CASENT9004508">CASENT9004508</ext-link>) habitus, lateral view. <bold>B, L</bold> female (<ext-link xmlns:xlink="http://www.w3.org/1999/xlink" xlink:type="simple" ext-link-type="uri" xlink:href="http://data.antweb.org/specimen/CASENT9003265">CASENT9003265</ext-link>) internal genitalia, arrow showing sclerotized T-shaped projection: <bold>B</bold> dorsal view <bold>L</bold> posterior view <bold>D–F</bold> male right pedipalpal bulb (<ext-link xmlns:xlink="http://www.w3.org/1999/xlink" xlink:type="simple" ext-link-type="uri" xlink:href="http://data.antweb.org/specimen/CASENT9010070">CASENT9010070</ext-link>), image reversed <bold>C, G–I</bold> left pedipalpal bulb (<ext-link xmlns:xlink="http://www.w3.org/1999/xlink" xlink:type="simple" ext-link-type="uri" xlink:href="http://data.antweb.org/specimen/CASENT9017991">CASENT9017991</ext-link>) <bold>J–K</bold> left pedipalpal bulb (<ext-link xmlns:xlink="http://www.w3.org/1999/xlink" xlink:type="simple" ext-link-type="uri" xlink:href="http://data.antweb.org/specimen/CASENT9002367">CASENT9002367</ext-link>) <bold>C</bold> median apophysis, apical view <bold>D, G, J</bold> prolateral view <bold>E, H, K</bold> ventral view <bold>F, I</bold> retrolateral view <bold>K</bold> arrows showing the two portions of the divided conductor tip. Scale bars: 1 mm (<bold>A</bold>); 0.25 mm (<bold>B, D</bold>).</p></caption><graphic xmlns:xlink="http://www.w3.org/1999/xlink" xlink:href="zookeys-727-001-g003.jpg" position="float" orientation="portrait" xlink:type="simple" id="oo_178232.jpg"/></fig><fig id="F8" position="float" orientation="portrait"><label>Figure 8.</label><caption><p>
                <italic><tp:taxon-name><tp:taxon-name-part taxon-name-part-type="genus" reg="Eriauchenius">Eriauchenius</tp:taxon-name-part> <tp:taxon-name-part taxon-name-part-type="species" reg="workmani">workmani</tp:taxon-name-part></tp:taxon-name></italic> Pickard-Cambridge, 1881. <bold>A</bold> male (<ext-link xmlns:xlink="http://www.w3.org/1999/xlink" xlink:type="simple" ext-link-type="uri" xlink:href="http://data.antweb.org/specimen/CASENT9010050">CASENT9010050</ext-link>) habitus, lateral view <bold>B</bold> female (<ext-link xmlns:xlink="http://www.w3.org/1999/xlink" xlink:type="simple" ext-link-type="uri" xlink:href="http://data.antweb.org/specimen/CASENT9010045">CASENT9010045</ext-link>) internal genitalia, dorsal view <bold>D–F, L</bold> male right pedipalpal bulb (<ext-link xmlns:xlink="http://www.w3.org/1999/xlink" xlink:type="simple" ext-link-type="uri" xlink:href="http://data.antweb.org/specimen/CASENT9010058">CASENT9010058</ext-link>) image reversed <bold>G–I</bold> left pedipalpal bulb (<ext-link xmlns:xlink="http://www.w3.org/1999/xlink" xlink:type="simple" ext-link-type="uri" xlink:href="http://data.antweb.org/specimen/CASENT9003490">CASENT9003490</ext-link>) <bold>J–K</bold> left pedipalpal bulb (<ext-link xmlns:xlink="http://www.w3.org/1999/xlink" xlink:type="simple" ext-link-type="uri" xlink:href="http://data.antweb.org/specimen/CASENT9010056">CASENT9010056</ext-link>) <bold>C</bold> median apophysis variation, apical view <bold>D, G, J</bold> prolateral view <bold>E, H, K</bold> ventral view, arrow showing the large bump on the anterior side <bold>F, I</bold> retrolateral view <bold>K</bold> close-up, ventral view. Scale bars: 1 mm (<bold>A</bold>); 0.25 mm (<bold>B, D</bold>).</p></caption><graphic xmlns:xlink="http://www.w3.org/1999/xlink" xlink:href="zookeys-727-001-g008.jpg" position="float" orientation="portrait" xlink:type="simple" id="oo_178237.jpg"/></fig><fig id="F13" position="float" orientation="portrait"><label>Figure 13.</label><caption><p>
                  <italic><tp:taxon-name><tp:taxon-name-part taxon-name-part-type="genus" reg="Eriauchenius">Eriauchenius</tp:taxon-name-part> <tp:taxon-name-part taxon-name-part-type="species" reg="bourgini">bourgini</tp:taxon-name-part></tp:taxon-name></italic> (Millot, 1948). <bold>A</bold> female (<ext-link xmlns:xlink="http://www.w3.org/1999/xlink" xlink:type="simple" ext-link-type="uri" xlink:href="http://data.antweb.org/specimen/CASENT9001207">CASENT9001207</ext-link>) habitus, lateral view, image reversed <bold>B–C</bold> female (<ext-link xmlns:xlink="http://www.w3.org/1999/xlink" xlink:type="simple" ext-link-type="uri" xlink:href="http://data.antweb.org/specimen/CASENT9001207">CASENT9001207</ext-link>) internal genitalia <bold>B</bold> dorsal view <bold>C</bold> anterior view, arrows showing two sclerotized invaginations on the bursa <bold>D–K</bold> male pedipalpal bulbs (<ext-link xmlns:xlink="http://www.w3.org/1999/xlink" xlink:type="simple" ext-link-type="uri" xlink:href="http://data.antweb.org/specimen/CASENT9001207">CASENT9001207</ext-link>), <bold>D–F, K</bold> right bulb, image reversed <bold>G–J</bold> left bulb <bold>D, G, J</bold> prolateral view <bold>E, H</bold> ventral view <bold>F, I</bold> retrolateral view <bold>K</bold> apical view <bold>L</bold> coxae <bold>I</bold> male (<ext-link xmlns:xlink="http://www.w3.org/1999/xlink" xlink:type="simple" ext-link-type="uri" xlink:href="http://data.antweb.org/specimen/CASENT9001207">CASENT9001207</ext-link>), ventral view, arrows showing the pointed extensions on coxae I. Scale bars: 1 mm (<bold>A</bold>); 0.125 mm (<bold>B</bold>); 0.25 mm (<bold>D</bold>).</p></caption><graphic xmlns:xlink="http://www.w3.org/1999/xlink" xlink:href="zookeys-727-001-g013.jpg" position="float" orientation="portrait" xlink:type="simple" id="oo_178242.jpg"/></fig><fig id="F11" position="float" orientation="portrait"><label>Figure 11.</label><caption><p>
                  <italic><tp:taxon-name><tp:taxon-name-part taxon-name-part-type="genus" reg="Eriauchenius">Eriauchenius</tp:taxon-name-part> <tp:taxon-name-part taxon-name-part-type="species" reg="harveyi">harveyi</tp:taxon-name-part></tp:taxon-name></italic> sp. n. <bold>A</bold> male (holotype, <ext-link xmlns:xlink="http://www.w3.org/1999/xlink" xlink:type="simple" ext-link-type="uri" xlink:href="http://data.antweb.org/specimen/CASENT9012110">CASENT9012110</ext-link>) habitus, lateral view, image reversed <bold>B–C</bold> female (<ext-link xmlns:xlink="http://www.w3.org/1999/xlink" xlink:type="simple" ext-link-type="uri" xlink:href="http://data.antweb.org/specimen/CASENT9012342">CASENT9012342</ext-link>) genitalia <bold>B</bold> dorsal view <bold>C</bold> ventral view <bold>D–K</bold> male pedipalpal bulbs (<ext-link xmlns:xlink="http://www.w3.org/1999/xlink" xlink:type="simple" ext-link-type="uri" xlink:href="http://data.antweb.org/specimen/CASENT9012109">CASENT9012109</ext-link>) <bold>D–F</bold> right bulb, image reversed <bold>G–K</bold> left bulb <bold>D, G, J</bold> prolateral view <bold>E, H, K</bold> ventral view <bold>F, I</bold> retrolateral view <bold>L</bold> male (<ext-link xmlns:xlink="http://www.w3.org/1999/xlink" xlink:type="simple" ext-link-type="uri" xlink:href="http://data.antweb.org/specimen/CASENT9012109">CASENT9012109</ext-link>), arrow showing the long cheliceral seta that projects perpendicularly from the chelieral cuticle, lateral view. Scale bars: 1 mm (<bold>A</bold>); 0.25 mm (<bold>B, D</bold>).</p></caption><graphic xmlns:xlink="http://www.w3.org/1999/xlink" xlink:href="zookeys-727-001-g011.jpg" position="float" orientation="portrait" xlink:type="simple" id="oo_178240.jpg"/></fig><fig id="F12" position="float" orientation="portrait"><label>Figure 12.</label><caption><p>
                  <italic><tp:taxon-name><tp:taxon-name-part taxon-name-part-type="genus" reg="Eriauchenius">Eriauchenius</tp:taxon-name-part> <tp:taxon-name-part taxon-name-part-type="species" reg="wunderlichi">wunderlichi</tp:taxon-name-part></tp:taxon-name></italic> sp. n. <bold>A</bold> female (<ext-link xmlns:xlink="http://www.w3.org/1999/xlink" xlink:type="simple" ext-link-type="uri" xlink:href="http://data.antweb.org/specimen/CASENT9062648">CASENT9062648</ext-link>) habitus, lateral view, image reversed <bold>B–C</bold> female (<ext-link xmlns:xlink="http://www.w3.org/1999/xlink" xlink:type="simple" ext-link-type="uri" xlink:href="http://data.antweb.org/specimen/CASENT9062648">CASENT9062648</ext-link>) genitalia <bold>B</bold> dorsal view, arrow showing the large bulge on the posterior bar <bold>C</bold> ventral view <bold>D–F</bold> male left pedipalpal bulb (holotype, <ext-link xmlns:xlink="http://www.w3.org/1999/xlink" xlink:type="simple" ext-link-type="uri" xlink:href="http://data.antweb.org/specimen/CASENT9062702">CASENT9062702</ext-link>) <bold>D</bold> prolateral view <bold>E</bold> ventral view <bold>F</bold> retrolateral view. Scale bars: 1 mm (<bold>A</bold>); 0.25 mm (<bold>B, D</bold>).</p></caption><graphic xmlns:xlink="http://www.w3.org/1999/xlink" xlink:href="zookeys-727-001-g012.jpg" position="float" orientation="portrait" xlink:type="simple" id="oo_178241.jpg"/></fig><fig id="F20" position="float" orientation="portrait"><label>Figure 20.</label><caption><p>
                  <italic><tp:taxon-name><tp:taxon-name-part taxon-name-part-type="genus" reg="Eriauchenius">Eriauchenius</tp:taxon-name-part> <tp:taxon-name-part taxon-name-part-type="species" reg="rixi">rixi</tp:taxon-name-part></tp:taxon-name></italic> sp. n. <bold>A</bold> male (holotype, <ext-link xmlns:xlink="http://www.w3.org/1999/xlink" xlink:type="simple" ext-link-type="uri" xlink:href="http://data.antweb.org/specimen/CASENT9012013">CASENT9012013</ext-link>) habitus, lateral view, image reversed <bold>B–C</bold> female (<ext-link xmlns:xlink="http://www.w3.org/1999/xlink" xlink:type="simple" ext-link-type="uri" xlink:href="http://data.antweb.org/specimen/CASENT9012346">CASENT9012346</ext-link>) internal genitalia <bold>B</bold> dorsal view, arrow showing the <abbrev xmlns:xlink="http://www.w3.org/1999/xlink" xlink:title="female sclerotized genital plate" id="ABBRID0ERPFK" xlink:type="simple">FSGP</abbrev> narrow posterior elongation <bold>C</bold> anterior view <bold>D–L</bold> male pedipalpal bulbs (holotype, <ext-link xmlns:xlink="http://www.w3.org/1999/xlink" xlink:type="simple" ext-link-type="uri" xlink:href="http://data.antweb.org/specimen/CASENT9012013">CASENT9012013</ext-link>) <bold>D–F</bold> right bulb, image reversed <bold>G–L</bold> left bulb, arrow showing the sharp process on the tegulum base <bold>D, G, J</bold> prolateral view <bold>E, H, K</bold> ventral view <bold>F, I, L</bold> retrolateral view. Scale bars: 1 mm (<bold>A</bold>); 0.25 mm (<bold>B, D</bold>).</p></caption><graphic xmlns:xlink="http://www.w3.org/1999/xlink" xlink:href="zookeys-727-001-g020.jpg" position="float" orientation="portrait" xlink:type="simple" id="oo_178249.jpg"/></fig><fig id="F17" position="float" orientation="portrait"><label>Figure 17.</label><caption><p>
                  <italic><tp:taxon-name><tp:taxon-name-part taxon-name-part-type="genus" reg="Eriauchenius">Eriauchenius</tp:taxon-name-part> <tp:taxon-name-part taxon-name-part-type="species" reg="milloti">milloti</tp:taxon-name-part></tp:taxon-name></italic> sp. n. <bold>A</bold> male (<ext-link xmlns:xlink="http://www.w3.org/1999/xlink" ext-link-type="uri" xlink:href="http://hol.osu.edu/spmInfo.html?id=USNMENT01377189" xlink:type="simple">USNMENT01377189</ext-link>) habitus, lateral view <bold>B–C</bold> female (<ext-link xmlns:xlink="http://www.w3.org/1999/xlink" ext-link-type="uri" xlink:href="http://hol.osu.edu/spmInfo.html?id=USNMENT01377189" xlink:type="simple">USNMENT01377189</ext-link>) internal genitalia <bold>B</bold> dorsal view <bold>C</bold> anterior view <bold>D–I</bold> male pedipalpal bulbs <bold>D–F</bold> right bulb, image reversed, (<ext-link xmlns:xlink="http://www.w3.org/1999/xlink" ext-link-type="uri" xlink:href="http://hol.osu.edu/spmInfo.html?id=USNMENT01377189" xlink:type="simple">USNMENT01377189</ext-link>) <bold>G–I</bold> left bulb (<ext-link xmlns:xlink="http://www.w3.org/1999/xlink" ext-link-type="uri" xlink:href="http://hol.osu.edu/spmInfo.html?id=USNMENT01377189" xlink:type="simple">USNMENT01377189</ext-link>) <bold>J–K</bold> left bulb (<ext-link xmlns:xlink="http://www.w3.org/1999/xlink" xlink:type="simple" ext-link-type="uri" xlink:href="http://data.antweb.org/specimen/CASENT9015862">CASENT9015862</ext-link>) <bold>D, G, J</bold> prolateral view <bold>E, H, K</bold> ventral view <bold>F, I, L</bold> retrolateral view. Asterisk (*) showing the narrow, small process on the conductor. Arrow showing constriction in the conductor. Scale bars: 1 mm (<bold>A</bold>); 0.25 mm (<bold>B, D</bold>).</p></caption><graphic xmlns:xlink="http://www.w3.org/1999/xlink" xlink:href="zookeys-727-001-g017.jpg" position="float" orientation="portrait" xlink:type="simple" id="oo_178246.jpg"/></fig><fig id="F15" position="float" orientation="portrait"><label>Figure 15.</label><caption><p>
                  <italic><tp:taxon-name><tp:taxon-name-part taxon-name-part-type="genus" reg="Eriauchenius">Eriauchenius</tp:taxon-name-part> <tp:taxon-name-part taxon-name-part-type="species" reg="mahariraensis">mahariraensis</tp:taxon-name-part></tp:taxon-name></italic> (Lotz, 2003). <bold>A</bold> male (<ext-link xmlns:xlink="http://www.w3.org/1999/xlink" ext-link-type="uri" xlink:href="http://hol.osu.edu/spmInfo.html?id=USNMENT01377173" xlink:type="simple">USNMENT01377173</ext-link>) habitus, lateral view, image reversed <bold>B–C</bold> female (holotype, MCZ) internal genitalia <bold>B</bold> dorsal view <bold>C</bold> anterior view, arrow showing the small sclerotized piece next to the poreplates <bold>D–K</bold> male pedipalpal bulbs (<ext-link xmlns:xlink="http://www.w3.org/1999/xlink" ext-link-type="uri" xlink:href="http://hol.osu.edu/spmInfo.html?id=USNMENT01377173" xlink:type="simple">USNMENT01377173</ext-link>) <bold>D–F</bold> right bulb, image reversed <bold>G–L</bold> left bulb: <bold>D, G, J</bold> prolateral view <bold>E, H, K</bold> ventral view <bold>F, I, L</bold> retrolateral view. Scale bars: 1 mm (<bold>A</bold>); 0.125 mm (<bold>B, D</bold>)..</p></caption><graphic xmlns:xlink="http://www.w3.org/1999/xlink" xlink:href="zookeys-727-001-g015.jpg" position="float" orientation="portrait" xlink:type="simple" id="oo_178244.jpg"/></fig><fig id="F14" position="float" orientation="portrait"><label>Figure 14.</label><caption><p>
                  <italic><tp:taxon-name><tp:taxon-name-part taxon-name-part-type="genus" reg="Eriauchenius">Eriauchenius</tp:taxon-name-part> <tp:taxon-name-part taxon-name-part-type="species" reg="lukemacaulayi">lukemacaulayi</tp:taxon-name-part></tp:taxon-name></italic> sp. n. <bold>A</bold> female (<ext-link xmlns:xlink="http://www.w3.org/1999/xlink" ext-link-type="uri" xlink:href="http://hol.osu.edu/spmInfo.html?id=USNMENT01377191" xlink:type="simple">USNMENT01377191</ext-link>) habitus, lateral view, image reversed <bold>B–C, F</bold> female internal genitalia (<ext-link xmlns:xlink="http://www.w3.org/1999/xlink" ext-link-type="uri" xlink:href="http://hol.osu.edu/spmInfo.html?id=USNMENT01377192" xlink:type="simple">USNMENT01377192</ext-link>) <bold>B</bold> posterior view <bold>C</bold> anterior view <bold>F</bold> dorsal view, arrow showing the rounded posterior elongation on the <abbrev xmlns:xlink="http://www.w3.org/1999/xlink" xlink:title="female sclerotized genital plate" id="ABBRID0EJGDK" xlink:type="simple">FSGP</abbrev> that curves dorsally. <bold>D–E, G–I</bold> male pedipalpal bulbs (holotype, <ext-link xmlns:xlink="http://www.w3.org/1999/xlink" ext-link-type="uri" xlink:href="http://hol.osu.edu/spmInfo.html?id=USNMENT01377191" xlink:type="simple">USNMENT01377191</ext-link>), right bulb, image reversed <bold>D, G</bold> prolateral view <bold>E, I</bold> retrolateral view <bold>H</bold> ventral view, arrow showing the large bulge that occurs after the constriction in the conductor. Asterisk (*) showing the narrow, lateral process on the conductor. Scale bars: 1 mm (<bold>A</bold>); 0.25 mm (<bold>B</bold>); 0.5 mm (<bold>D</bold>).</p></caption><graphic xmlns:xlink="http://www.w3.org/1999/xlink" xlink:href="zookeys-727-001-g014.jpg" position="float" orientation="portrait" xlink:type="simple" id="oo_178243.jpg"/></fig><fig id="F16" position="float" orientation="portrait"><label>Figure 16.</label><caption><p>
                  <italic><tp:taxon-name><tp:taxon-name-part taxon-name-part-type="genus" reg="Eriauchenius">Eriauchenius</tp:taxon-name-part> <tp:taxon-name-part taxon-name-part-type="species" reg="milajaneae">milajaneae</tp:taxon-name-part></tp:taxon-name></italic> sp. n. <bold>A</bold> female (holotype, <ext-link xmlns:xlink="http://www.w3.org/1999/xlink" xlink:type="simple" ext-link-type="uri" xlink:href="http://data.antweb.org/specimen/CASENT9009881">CASENT9009881</ext-link>) habitus, lateral view <bold>B–C</bold> female (holotype, <ext-link xmlns:xlink="http://www.w3.org/1999/xlink" xlink:type="simple" ext-link-type="uri" xlink:href="http://data.antweb.org/specimen/CASENT9009881">CASENT9009881</ext-link>) internal genitalia: <bold>B</bold> dorsal view, arrow showing broad, rectangular, posterior elongation on the <abbrev xmlns:xlink="http://www.w3.org/1999/xlink" xlink:title="female sclerotized genital plate" id="ABBRID0EA4DK" xlink:type="simple">FSGP</abbrev> <bold>C</bold> anterior view. Scale bars: 1 mm (<bold>A</bold>); 0.25 mm (<bold>B</bold>).</p></caption><graphic xmlns:xlink="http://www.w3.org/1999/xlink" xlink:href="zookeys-727-001-g016.jpg" position="float" orientation="portrait" xlink:type="simple" id="oo_178245.jpg"/></fig><fig id="F1" position="float" orientation="portrait"><label>Figure 1.</label><caption><p>Total evidence phylogeny from Bayesian analysis of molecular and morphological data, from <xref ref-type="bibr" rid="B27">Wood et al. (2015)</xref>. Outgroups not shown and with the morphospecies names changed to the new species names from the current study. Posterior probabilities are as follows, greater than or equal to: (*) 0.90; (**) 0.95; (***) 0.99.</p></caption><graphic xmlns:xlink="http://www.w3.org/1999/xlink" xlink:href="zookeys-727-001-g001.jpg" position="float" orientation="portrait" xlink:type="simple" id="oo_178230.jpg"/></fig><fig id="F10" position="float" orientation="portrait"><label>Figure 10.</label><caption><p>
                  <italic><tp:taxon-name><tp:taxon-name-part taxon-name-part-type="genus" reg="Eriauchenius">Eriauchenius</tp:taxon-name-part> <tp:taxon-name-part taxon-name-part-type="species" reg="goodmani">goodmani</tp:taxon-name-part></tp:taxon-name></italic> sp. n. <bold>A</bold> male (holotype, Field Museum) habitus, lateral view <bold>B–C</bold> female (Field Museum) genitalia <bold>B</bold> dorsal view <bold>C</bold> ventral view <bold>D–F</bold> male left pedipalpal bulb (holotype, Field Museum) <bold>D</bold> prolateral view <bold>E</bold> ventral view <bold>F</bold> retrolateral view. Scale bars: 1 mm (<bold>A</bold>); 0.25 mm (<bold>B, D</bold>).</p></caption><graphic xmlns:xlink="http://www.w3.org/1999/xlink" xlink:href="zookeys-727-001-g010.jpg" position="float" orientation="portrait" xlink:type="simple" id="oo_178239.jpg"/></fig></tp:treatment-sec><ref-list><ref id="B23"><mixed-citation xmlns:xlink="http://www.w3.org/1999/xlink" xlink:type="simple">
          <person-group><name name-style="western"><surname>Simon</surname><given-names>E</given-names></name></person-group> (<year>1895</year>) <source>Histoire naturelle des Araignées, Vol. I.</source> <publisher-name>Roret</publisher-name>, <publisher-loc>Paris</publisher-loc>, <size units="page">1084 pp</size>.</mixed-citation></ref><ref id="B32"><mixed-citation xmlns:xlink="http://www.w3.org/1999/xlink" xlink:type="simple">
          <person-group><name name-style="western"><surname>Wunderlich</surname><given-names>J</given-names></name></person-group> (<year>2004</year>) Fossil and extant spiders (<tp:taxon-name><tp:taxon-name-part taxon-name-part-type="order">Araneae</tp:taxon-name-part></tp:taxon-name>) of the superfamily <tp:taxon-name><tp:taxon-name-part taxon-name-part-type="superfamily">Eresoidea</tp:taxon-name-part></tp:taxon-name> s.l., with special reference to the <tp:taxon-name><tp:taxon-name-part taxon-name-part-type="family">Archaeidae</tp:taxon-name-part></tp:taxon-name> and remarks on some higher taxa of the superfamily <tp:taxon-name><tp:taxon-name-part taxon-name-part-type="superfamily">Araneoidea</tp:taxon-name-part></tp:taxon-name>. Beiträge zur Araneologie 3A: 747–808.</mixed-citation></ref><ref id="B25"><mixed-citation xmlns:xlink="http://www.w3.org/1999/xlink" xlink:type="simple">
          <person-group><name name-style="western"><surname>Wood</surname><given-names>H</given-names></name></person-group> (<year>2008</year>) <article-title>A revision of the assassin spiders of the <italic><tp:taxon-name><tp:taxon-name-part taxon-name-part-type="genus">Eriauchenius</tp:taxon-name-part> <tp:taxon-name-part taxon-name-part-type="species">gracilicollis</tp:taxon-name-part></tp:taxon-name></italic> group, a clade of spiders endemic to Madagascar (<tp:taxon-name><tp:taxon-name-part taxon-name-part-type="order">Araneae</tp:taxon-name-part></tp:taxon-name> : <tp:taxon-name><tp:taxon-name-part taxon-name-part-type="family">Archaeidae</tp:taxon-name-part></tp:taxon-name>).</article-title> <source>Zoological Journal of the Linnean Society</source> <volume>152</volume>: <fpage>255</fpage>–<lpage>296</lpage>. <ext-link xlink:type="simple" ext-link-type="doi" xlink:href="10.1111/j.1096-3642.2007.00359.x">https://doi.org/10.1111/j.1096-3642.2007.00359.x</ext-link></mixed-citation></ref><ref id="B4"><mixed-citation xmlns:xlink="http://www.w3.org/1999/xlink" xlink:type="simple">
          <person-group><name name-style="western"><surname>Forster</surname><given-names>RR</given-names></name><name name-style="western"><surname>Platnick</surname><given-names>NI</given-names></name></person-group> (<year>1984</year>) <article-title>A review of the archaeid spiders and their relatives, with notes on the limits of the superfamily <tp:taxon-name><tp:taxon-name-part taxon-name-part-type="superfamily">Palpimanoidea</tp:taxon-name-part></tp:taxon-name> (<tp:taxon-name><tp:taxon-name-part taxon-name-part-type="class">Arachnida</tp:taxon-name-part></tp:taxon-name>, <tp:taxon-name><tp:taxon-name-part taxon-name-part-type="order">Araneae</tp:taxon-name-part></tp:taxon-name>).</article-title> <source>Bulletin of the American Museum of Natural History</source> <volume>178</volume>: <fpage>1</fpage>–<lpage>106</lpage>.</mixed-citation></ref><ref id="B12"><mixed-citation xmlns:xlink="http://www.w3.org/1999/xlink" xlink:type="simple">
          <person-group><name name-style="western"><surname>Lotz</surname><given-names>LN</given-names></name></person-group> (<year>2003</year>) <article-title>Afrotropical <tp:taxon-name><tp:taxon-name-part taxon-name-part-type="family">Archaeidae</tp:taxon-name-part></tp:taxon-name>: 2. New species of genera <italic><tp:taxon-name><tp:taxon-name-part taxon-name-part-type="genus">Archaea</tp:taxon-name-part></tp:taxon-name></italic> and <italic><tp:taxon-name><tp:taxon-name-part taxon-name-part-type="genus">Afrarchaea</tp:taxon-name-part></tp:taxon-name></italic> (<tp:taxon-name><tp:taxon-name-part taxon-name-part-type="class">Arachnida</tp:taxon-name-part></tp:taxon-name>: <tp:taxon-name><tp:taxon-name-part taxon-name-part-type="order">Araneae</tp:taxon-name-part></tp:taxon-name>).</article-title> <source>Navorsinge van die Nasionale Museum Bloemfontein</source> <volume>19</volume>: <fpage>221</fpage>–<lpage>240</lpage>.</mixed-citation></ref><ref id="B5"><mixed-citation xmlns:xlink="http://www.w3.org/1999/xlink" xlink:type="simple">
          <person-group><name name-style="western"><surname>Griswold</surname><given-names>CE</given-names></name><name name-style="western"><surname>Ramírez</surname><given-names>MJ</given-names></name><name name-style="western"><surname>Coddington</surname><given-names>J</given-names></name><name name-style="western"><surname>Platnick</surname><given-names>N</given-names></name></person-group> (<year>2005</year>) <article-title>Atlas of phylogenetic data for entelegyne spiders (<tp:taxon-name><tp:taxon-name-part taxon-name-part-type="order">Araneae</tp:taxon-name-part></tp:taxon-name>: <tp:taxon-name><tp:taxon-name-part taxon-name-part-type="suborder">Araneomorphae</tp:taxon-name-part></tp:taxon-name>: <tp:taxon-name><tp:taxon-name-part taxon-name-part-type="clade">Entelegynae</tp:taxon-name-part></tp:taxon-name>) with comments on their phylogeny.</article-title> <source>Proceedings of the California Academy of Sciences</source> <volume>56</volume>: <fpage>1</fpage>–<lpage>324</lpage>.</mixed-citation></ref><ref id="B9"><mixed-citation xmlns:xlink="http://www.w3.org/1999/xlink" xlink:type="simple">
          <person-group><name name-style="western"><surname>Legendre</surname><given-names>R</given-names></name></person-group> (<year>1967</year>) <article-title>Un organe épithélial énigmatique annexé aux conduits de fécondation chez les femelles d’<tp:taxon-name><tp:taxon-name-part taxon-name-part-type="family">Archaeidae</tp:taxon-name-part></tp:taxon-name> (Aranéides).</article-title> <source>Comptes Rendus de l’Académie des Sciences (Paris)</source> <volume>264</volume>: <fpage>2314</fpage>–<lpage>2316</lpage>.</mixed-citation></ref><ref id="B27"><mixed-citation xmlns:xlink="http://www.w3.org/1999/xlink" xlink:type="simple">
          <person-group><name name-style="western"><surname>Wood</surname><given-names>HM</given-names></name><name name-style="western"><surname>Gillespie</surname><given-names>RG</given-names></name><name name-style="western"><surname>Griswold</surname><given-names>CE</given-names></name><name name-style="western"><surname>Wainwright</surname><given-names>PC</given-names></name></person-group> (<year>2015</year>) <article-title>Why is Madagascar special? The extraordinarily slow evolution of pelican spiders (<tp:taxon-name><tp:taxon-name-part taxon-name-part-type="order">Araneae</tp:taxon-name-part></tp:taxon-name>, <tp:taxon-name><tp:taxon-name-part taxon-name-part-type="family">Archaeidae</tp:taxon-name-part></tp:taxon-name>).</article-title> <source>Evolution</source> <volume>69</volume>: <fpage>462</fpage>–<lpage>481</lpage>. <ext-link xlink:type="simple" ext-link-type="doi" xlink:href="10.1111/evo.12578">https://doi.org/10.1111/evo.12578</ext-link></mixed-citation></ref></ref-list></tp:taxon-treatment>
