# Supplementary material for: A review of the Madagascan pelican spiders of the genera Eriauchenius O. Pickard-Cambridge, 1881 and Madagascarchaea gen. n. (Araneae, Archaeidae)
Source: Zookeys. 2018 Jan 11;(727):1–96. doi: 10.3897/zookeys.727.20222 (PMC5799789; doi:10.3897/zookeys.727.20222)
Supplement: XML Treatment for Eriauchenius andriamanelo [file zookeys.727.20222-treatment3.xml]

<!DOCTYPE tp:taxon-treatment
  PUBLIC "-//TaxonX//DTD Taxonomic Treatment Publishing DTD v0 20100105//EN" "tax-treatment-NSO.dtd">
<tp:taxon-treatment xmlns:tp="http://www.plazi.org/taxpub"><tp:treatment-meta><kwd-group><label>Taxon classification</label><kwd><named-content xmlns:xlink="http://www.w3.org/1999/xlink" content-type="kingdom">Animalia</named-content></kwd><kwd><named-content xmlns:xlink="http://www.w3.org/1999/xlink" content-type="order">Araneae</named-content></kwd><kwd><named-content xmlns:xlink="http://www.w3.org/1999/xlink" content-type="family">Archaeidae</named-content></kwd></kwd-group><mixed-citation publication-type="journal"><person-group><name><surname>Wood</surname><given-names>Hannah M.</given-names></name><name><surname>Scharff</surname><given-names>Nikolaj</given-names></name></person-group><article-title>A review of the Madagascan pelican spiders of the genera <italic><tp:taxon-name><tp:taxon-name-part taxon-name-part-type="genus" reg="Eriauchenius">Eriauchenius</tp:taxon-name-part></tp:taxon-name></italic> O. Pickard-Cambridge, 1881 and <italic><tp:taxon-name><tp:taxon-name-part taxon-name-part-type="genus" reg="Madagascarchaea">Madagascarchaea</tp:taxon-name-part></tp:taxon-name></italic> gen. n. (<tp:taxon-name><tp:taxon-name-part taxon-name-part-type="order">Araneae</tp:taxon-name-part></tp:taxon-name>, <tp:taxon-name><tp:taxon-name-part taxon-name-part-type="family">Archaeidae</tp:taxon-name-part></tp:taxon-name>)</article-title><source>Zookeys</source><day>11</day><month>1</month><year>2018</year><volume>2018</volume><issue>727</issue><fpage>1</fpage><lpage>96</lpage><pub-id pub-id-type="doi">10.3897/zookeys.727.20222</pub-id></mixed-citation></tp:treatment-meta><tp:nomenclature><tp:taxon-name>
              <tp:taxon-name-part taxon-name-part-type="genus" reg="Eriauchenius">Eriauchenius</tp:taxon-name-part>
              <tp:taxon-name-part taxon-name-part-type="species" reg="andriamanelo">andriamanelo</tp:taxon-name-part>
              <object-id xmlns:xlink="http://www.w3.org/1999/xlink" content-type="zoobank" xlink:type="simple">http://zoobank.org/BB78D667-7AA2-4773-A7E8-39E2453EA9A0</object-id>
            </tp:taxon-name><tp:taxon-status xmlns:xlink="http://www.w3.org/1999/xlink" xlink:type="simple">sp. n.</tp:taxon-status><xref ref-type="fig" rid="F3">Figs 3</xref><xref ref-type="fig" rid="F29">, 29</xref></tp:nomenclature><tp:treatment-sec sec-type="type material" id="SECID0E6JAI"><title>Type material.</title><p>Male holotype: Madagascar, Antsiranana Prov., Parc National Montagne d’Ambre, 3.6 km 235° SW of Joffreville, <named-content xmlns:xlink="http://www.w3.org/1999/xlink" content-type="dwc:verbatimCoordinates" xlink:type="simple"><named-content content-type="geo-json" specific-use="{&#34;type&#34;:&#34;Point&#34;,&#34;coordinates&#34;:[49.179444,-12.534444]}" id="NCID0EIKAI" xlink:type="simple">12°32'4"S, 49°10'46"E</named-content></named-content>, 925 m, 20–26 Jan 2001, montane rainforest, general collection, day. Coll. J.J. Rafanomezantsoa et al. (deposited in <named-content xmlns:xlink="http://www.w3.org/1999/xlink" content-type="dwc:institutional_code" xlink:type="simple">CAS</named-content>; <ext-link xmlns:xlink="http://www.w3.org/1999/xlink" xlink:type="simple" ext-link-type="uri" xlink:href="http://data.antweb.org/specimen/CASENT9002806">CASENT9002806</ext-link>).</p></tp:treatment-sec><tp:treatment-sec sec-type="material" id="SECID0EXKAI"><title>Other material examined.</title><p>MADAGASCAR: Female paratype, same data as holotype, but collected by L.J. Boutin (<ext-link xmlns:xlink="http://www.w3.org/1999/xlink" xlink:type="simple" ext-link-type="uri" xlink:href="http://data.antweb.org/specimen/CASENT9000729">CASENT9000729</ext-link>); 1M,1F,1Juv, same data as paratype (<ext-link xmlns:xlink="http://www.w3.org/1999/xlink" xlink:type="simple" ext-link-type="uri" xlink:href="http://data.antweb.org/specimen/CASENT9000728">CASENT9000728</ext-link>); 1M,1Juv, same data as paratype, but collected by beating and sweeping forest understory; 1M, same data as holotype, but by beating low vegetation, EB17 (<ext-link xmlns:xlink="http://www.w3.org/1999/xlink" xlink:type="simple" ext-link-type="uri" xlink:href="http://data.antweb.org/specimen/CASENT9006679">CASENT9006679</ext-link>); 8M,2F,2Juv Antsiranana, Parc National Montagne d’Ambre, 2.79 air km NE park entrance, <named-content xmlns:xlink="http://www.w3.org/1999/xlink" content-type="dwc:verbatimCoordinates" xlink:type="simple"><named-content content-type="geo-json" specific-use="{&#34;type&#34;:&#34;Point&#34;,&#34;coordinates&#34;:[49.166667,-12.533333]}" id="NCID0EPLAI" xlink:type="simple">12°32'S, 49°10'E</named-content></named-content>, 1000 m, 21–30 Nov 1993, forest, J. Coddington, C. Griswold, N. Scharff, S. Larcher, R. Andriamasimanana (<ext-link xmlns:xlink="http://www.w3.org/1999/xlink" xlink:type="simple" ext-link-type="uri" xlink:href="http://data.antweb.org/specimen/CASENT9010067">CASENT9010067</ext-link>, <ext-link xmlns:xlink="http://www.w3.org/1999/xlink" xlink:type="simple" ext-link-type="uri" xlink:href="http://data.antweb.org/specimen/CASENT9010069">CASENT9010069</ext-link>, <ext-link xmlns:xlink="http://www.w3.org/1999/xlink" xlink:type="simple" ext-link-type="uri" xlink:href="http://data.antweb.org/specimen/CASENT9046597">CASENT9046597</ext-link>, <ext-link xmlns:xlink="http://www.w3.org/1999/xlink" xlink:type="simple" ext-link-type="uri" xlink:href="http://data.antweb.org/specimen/CASENT9046588">CASENT9046588</ext-link>, <ext-link xmlns:xlink="http://www.w3.org/1999/xlink" xlink:type="simple" ext-link-type="uri" xlink:href="http://data.antweb.org/specimen/CASENT9046591">CASENT9046591</ext-link>, <ext-link xmlns:xlink="http://www.w3.org/1999/xlink" xlink:type="simple" ext-link-type="uri" xlink:href="http://data.antweb.org/specimen/CASENT9046580">CASENT9046580</ext-link>, <ext-link xmlns:xlink="http://www.w3.org/1999/xlink" xlink:type="simple" ext-link-type="uri" xlink:href="http://data.antweb.org/specimen/CASENT9010070">CASENT9010070</ext-link>); 1M, Antsiranana, Réserve Spéciale d’Ambre, 3.5 km 235° SW Sakaramy, <named-content xmlns:xlink="http://www.w3.org/1999/xlink" content-type="dwc:verbatimCoordinates" xlink:type="simple"><named-content content-type="geo-json" specific-use="{&#34;type&#34;:&#34;Point&#34;,&#34;coordinates&#34;:[49.242222,-12.468889]}" id="NCID0E1MAI" xlink:type="simple">12°28'8"S, 49°14'32"E</named-content></named-content>, 325m, 26–31 Jan 2001, L.J. Boutin (<ext-link xmlns:xlink="http://www.w3.org/1999/xlink" xlink:type="simple" ext-link-type="uri" xlink:href="http://data.antweb.org/specimen/CASENT9000786">CASENT9000786</ext-link>); 1M, Antsiranana, Montagne d’Ambre, <named-content xmlns:xlink="http://www.w3.org/1999/xlink" content-type="dwc:verbatimCoordinates" xlink:type="simple"><named-content content-type="geo-json" specific-use="{&#34;type&#34;:&#34;Point&#34;,&#34;coordinates&#34;:[49.184444,-12.515833]}" id="NCID0EHNAI" xlink:type="simple">12°30'57"S, 49°11'4"E</named-content></named-content>, 12 Aug 1992, V. &amp; B. Roth (<ext-link xmlns:xlink="http://www.w3.org/1999/xlink" xlink:type="simple" ext-link-type="uri" xlink:href="http://data.antweb.org/specimen/CASENT9010068">CASENT9010068</ext-link>); 1M,1F,1Juv, Park National Montagne d’Ambre, 1.2 km 184° S Joffreville, <named-content xmlns:xlink="http://www.w3.org/1999/xlink" content-type="dwc:verbatimCoordinates" xlink:type="simple"><named-content content-type="geo-json" specific-use="{&#34;type&#34;:&#34;Point&#34;,&#34;coordinates&#34;:[49.176889,-12.531528]}" id="NCID0EUNAI" xlink:type="simple">12°31'53.5"S, 49°10'36.8"E</named-content></named-content>, 1000–1200 m, 14–20 Dec 2005, montane rainforest, general collecting day and night, H. Wood, H. Raholiarisendra, J. Rabemahafaly (<ext-link xmlns:xlink="http://www.w3.org/1999/xlink" ext-link-type="uri" xlink:href="http://hol.osu.edu/spmInfo.html?id=USNMENT01377255" xlink:type="simple">USNMENT01377255</ext-link>, <ext-link xmlns:xlink="http://www.w3.org/1999/xlink" ext-link-type="uri" xlink:href="http://hol.osu.edu/spmInfo.html?id=USNMENT01377256" xlink:type="simple">USNMENT01377256</ext-link>, <ext-link xmlns:xlink="http://www.w3.org/1999/xlink" ext-link-type="uri" xlink:href="http://hol.osu.edu/spmInfo.html?id=USNMENT01377257" xlink:type="simple">USNMENT01377257</ext-link>); 1M,1Juv, Antsiranana, Parc National Montagne d’Ambre, 12.2 km 211° SSW Joffreville, <named-content xmlns:xlink="http://www.w3.org/1999/xlink" content-type="dwc:verbatimCoordinates" xlink:type="simple"><named-content content-type="geo-json" specific-use="{&#34;type&#34;:&#34;Point&#34;,&#34;coordinates&#34;:[49.159444,-12.596389]}" id="NCID0ELOAI" xlink:type="simple">12°35'47"S, 49°9'34"E</named-content></named-content>, 1300 m, 2–7 Feb 2001, montane rainforest, general collecting day, J.J. Rafanomezantsoa et al. (<ext-link xmlns:xlink="http://www.w3.org/1999/xlink" xlink:type="simple" ext-link-type="uri" xlink:href="http://data.antweb.org/specimen/CASENT9004508">CASENT9004508</ext-link>); 2M,2Juv, Antsiranana, Nosy Be, Réserve Naturelle Intégrale de Lokobe, 6.3 km 112° ESE Hellville, <named-content xmlns:xlink="http://www.w3.org/1999/xlink" content-type="dwc:verbatimCoordinates" xlink:type="simple"><named-content content-type="geo-json" specific-use="{&#34;type&#34;:&#34;Point&#34;,&#34;coordinates&#34;:[48.331111,-13.419444]}" id="NCID0EYOAI" xlink:type="simple">13°25'10"S, 48°19'52"E</named-content></named-content>, 30 m, 19–24 Mar 2001, rainforest, general collecting night, J.J. Rafanomezantsoa et al. (<ext-link xmlns:xlink="http://www.w3.org/1999/xlink" xlink:type="simple" ext-link-type="uri" xlink:href="http://data.antweb.org/specimen/CASENT9003299">CASENT9003299</ext-link>); 1F, Antsiranana, Nosy Be, Réserve Naturelle Intégrale de Lokobe, 6.3 km 112° ESE Hellville, <named-content xmlns:xlink="http://www.w3.org/1999/xlink" content-type="dwc:verbatimCoordinates" xlink:type="simple"><named-content content-type="geo-json" specific-use="{&#34;type&#34;:&#34;Point&#34;,&#34;coordinates&#34;:[48.331111,-13.419444]}" id="NCID0EFPAI" xlink:type="simple">13°25'10"S, 48°19'52"E</named-content></named-content>, 30 m, 19–24 Mar 2001, rainforest, general collecting day, J.J. Rafanomezantsoa et al. (<ext-link xmlns:xlink="http://www.w3.org/1999/xlink" xlink:type="simple" ext-link-type="uri" xlink:href="http://data.antweb.org/specimen/CASENT9003265">CASENT9003265</ext-link>); 1F,4Juv, Antsiranana, Nosy Be, Réserve Naturelle Intégrale de Lokobe, 6.3 km 112° ESE Hellville, <named-content xmlns:xlink="http://www.w3.org/1999/xlink" content-type="dwc:verbatimCoordinates" xlink:type="simple"><named-content content-type="geo-json" specific-use="{&#34;type&#34;:&#34;Point&#34;,&#34;coordinates&#34;:[48.331111,-13.419444]}" id="NCID0ESPAI" xlink:type="simple">13°25'10"S, 48°19'52"E</named-content></named-content>, 30 m, 19–24 Mar 2001, rainforest, EC30 beating low vegetation, J.J. Rafanomezantsoa et al. (<ext-link xmlns:xlink="http://www.w3.org/1999/xlink" xlink:type="simple" ext-link-type="uri" xlink:href="http://data.antweb.org/specimen/CASENT9003228">CASENT9003228</ext-link>); 1M, Antsiranana, Nosy Be, Lokobe Forest, <named-content xmlns:xlink="http://www.w3.org/1999/xlink" content-type="dwc:verbatimCoordinates" xlink:type="simple"><named-content content-type="geo-json" specific-use="{&#34;type&#34;:&#34;Point&#34;,&#34;coordinates&#34;:[48.307361,-13.416333]}" id="NCID0E6PAI" xlink:type="simple">13°24'58.8"S, 48°18'26.5"E</named-content></named-content>, 11–14 Aug 1992, V &amp; B Roth (<ext-link xmlns:xlink="http://www.w3.org/1999/xlink" xlink:type="simple" ext-link-type="uri" xlink:href="http://data.antweb.org/specimen/CASENT9010071">CASENT9010071</ext-link>); 1F, Antsiranana, Nosy Be, Reserve Naturelle Integrale de Lokobe, 3.61 km ESE Hellville, <named-content xmlns:xlink="http://www.w3.org/1999/xlink" content-type="dwc:verbatimCoordinates" xlink:type="simple"><named-content content-type="geo-json" specific-use="{&#34;type&#34;:&#34;Point&#34;,&#34;coordinates&#34;:[48.302722,-13.408722]}" id="NCID0EMQAI" xlink:type="simple">13°24'31.4"S, 48°18'9.8"E</named-content></named-content>, 0–50 m, 9–11 Dec 2005, rainforest, general collecting day and night, two feet off ground on vegetation, H. Wood, H. Raholiarisendra (<ext-link xmlns:xlink="http://www.w3.org/1999/xlink" ext-link-type="uri" xlink:href="http://hol.osu.edu/spmInfo.html?id=USNMENT01377258" xlink:type="simple">USNMENT01377258</ext-link>); 1M,3F, Antsiranana, Réserve Spéciale de l’Ankarana, 22.9 km 224° SW Anivorano Nord, <named-content xmlns:xlink="http://www.w3.org/1999/xlink" content-type="dwc:verbatimCoordinates" xlink:type="simple"><named-content content-type="geo-json" specific-use="{&#34;type&#34;:&#34;Point&#34;,&#34;coordinates&#34;:[49.109722,-12.908889]}" id="NCID0EZQAI" xlink:type="simple">12°54'32"S, 49°6'35"E</named-content></named-content>, 80 m, 10–16 Feb 2001, tropical dry forest, EF28, beating low vegetation, Fisher, Griswold et al. (<ext-link xmlns:xlink="http://www.w3.org/1999/xlink" xlink:type="simple" ext-link-type="uri" xlink:href="http://data.antweb.org/specimen/CASENT9007025">CASENT9007025</ext-link>, <ext-link xmlns:xlink="http://www.w3.org/1999/xlink" xlink:type="simple" ext-link-type="uri" xlink:href="http://data.antweb.org/specimen/CASENT9007026">CASENT9007026</ext-link>); 1M,2Juv, Antsiranana, Ampasindava, Forêt d’Ambilanivy, 3.9 km 181°S Ambaliha, <named-content xmlns:xlink="http://www.w3.org/1999/xlink" content-type="dwc:verbatimCoordinates" xlink:type="simple"><named-content content-type="geo-json" specific-use="{&#34;type&#34;:&#34;Point&#34;,&#34;coordinates&#34;:[48.161667,-13.798611]}" id="NCID0ELRAI" xlink:type="simple">13°47'55"S, 48°9'42"E</named-content></named-content>, 600 m, 4–9 Mar 2001, rainforest, general collecting night, J.J. Rafanomezantsoa et al. (<ext-link xmlns:xlink="http://www.w3.org/1999/xlink" xlink:type="simple" ext-link-type="uri" xlink:href="http://data.antweb.org/specimen/CASENT9002367">CASENT9002367</ext-link>, <ext-link xmlns:xlink="http://www.w3.org/1999/xlink" xlink:type="simple" ext-link-type="uri" xlink:href="http://data.antweb.org/specimen/CASENT9002369">CASENT9002369</ext-link>); 1F, Antsiranana, Ampasindava, Forêt d’Ambilanivy, 3.9 km 181°S Ambaliha, <named-content xmlns:xlink="http://www.w3.org/1999/xlink" content-type="dwc:verbatimCoordinates" xlink:type="simple"><named-content content-type="geo-json" specific-use="{&#34;type&#34;:&#34;Point&#34;,&#34;coordinates&#34;:[48.161667,-13.798611]}" id="NCID0E4RAI" xlink:type="simple">13°47'55"S, 48°9'42"E</named-content></named-content>, 600 m, 4–9 Mar 2001, rainforest, EC30 beating low vegetation, Fisher, Griswold et al. (<ext-link xmlns:xlink="http://www.w3.org/1999/xlink" xlink:type="simple" ext-link-type="uri" xlink:href="http://data.antweb.org/specimen/CASENT9007370">CASENT9007370</ext-link>); 2M,3F, Antsiranana, Forêt d’Anabohazo, 21.6 km 247° WSW of Maromandia, <named-content xmlns:xlink="http://www.w3.org/1999/xlink" content-type="dwc:verbatimCoordinates" xlink:type="simple"><named-content content-type="geo-json" specific-use="{&#34;type&#34;:&#34;Point&#34;,&#34;coordinates&#34;:[47.914444,-14.308889]}" id="NCID0EKSAI" xlink:type="simple">14°18'32"S, 47°54'52"E</named-content></named-content>, 120 m, 11–16 Mar 2001, tropical dry forest, EF28, beating low vegetation, Fisher, Griswold et al. (<ext-link xmlns:xlink="http://www.w3.org/1999/xlink" xlink:type="simple" ext-link-type="uri" xlink:href="http://data.antweb.org/specimen/CASENT9007495">CASENT9007495</ext-link>, <ext-link xmlns:xlink="http://www.w3.org/1999/xlink" xlink:type="simple" ext-link-type="uri" xlink:href="http://data.antweb.org/specimen/CASENT9007494">CASENT9007494</ext-link>, <ext-link xmlns:xlink="http://www.w3.org/1999/xlink" xlink:type="simple" ext-link-type="uri" xlink:href="http://data.antweb.org/specimen/CASENT9007496">CASENT9007496</ext-link>); 2F, Antsiranana, Forêt d’Anabohazo, 21.6 km 247° WSW of Maromandia, <named-content xmlns:xlink="http://www.w3.org/1999/xlink" content-type="dwc:verbatimCoordinates" xlink:type="simple"><named-content content-type="geo-json" specific-use="{&#34;type&#34;:&#34;Point&#34;,&#34;coordinates&#34;:[47.914444,-14.308889]}" id="NCID0EBTAI" xlink:type="simple">14°18'32"S, 47°54'52"E</named-content></named-content>, 120 m, 11–16 Mar 2001, tropical dry forest, general collecting night, J.J. Rafanomezantsoa et al. (<ext-link xmlns:xlink="http://www.w3.org/1999/xlink" xlink:type="simple" ext-link-type="uri" xlink:href="http://data.antweb.org/specimen/CASENT9002561">CASENT9002561</ext-link>, <ext-link xmlns:xlink="http://www.w3.org/1999/xlink" xlink:type="simple" ext-link-type="uri" xlink:href="http://data.antweb.org/specimen/CASENT9002562">CASENT9002562</ext-link>); 2M,1F,3Juv, Antsiranana, Forêt d’Anabohazo, 21.6 km 247° WSW of Maromandia, <named-content xmlns:xlink="http://www.w3.org/1999/xlink" content-type="dwc:verbatimCoordinates" xlink:type="simple"><named-content content-type="geo-json" specific-use="{&#34;type&#34;:&#34;Point&#34;,&#34;coordinates&#34;:[47.914444,-14.308889]}" id="NCID0ETTAI" xlink:type="simple">14°18'32"S, 47°54'52"E</named-content></named-content>, 120 m, 11–16 Mar 2001, tropical dry forest, EF28, beating low vegetation, J.J. Rafanomezantsoa et al. (<ext-link xmlns:xlink="http://www.w3.org/1999/xlink" xlink:type="simple" ext-link-type="uri" xlink:href="http://data.antweb.org/specimen/CASENT9003125">CASENT9003125</ext-link>); 2M,1F, Antsiranana, Réserve Spéciale de l’Ankarana, 13.6 km 192° SSW Anivorana Nord, <named-content xmlns:xlink="http://www.w3.org/1999/xlink" content-type="dwc:verbatimCoordinates" xlink:type="simple"><named-content content-type="geo-json" specific-use="{&#34;type&#34;:&#34;Point&#34;,&#34;coordinates&#34;:[49.225833,-12.863611]}" id="NCID0EAUAI" xlink:type="simple">12°51'49"S, 49°13'33"E</named-content></named-content>, 210 m, 16–20 Feb 2001, tropical dry forest, beating low vegetation, Fisher, Griswold et al. (<ext-link xmlns:xlink="http://www.w3.org/1999/xlink" xlink:type="simple" ext-link-type="uri" xlink:href="http://data.antweb.org/specimen/CASENT9001532">CASENT9001532</ext-link>); 2M,1F, Mahajanga, Parc National d’Ankarafantsika, Forêt de Tsimaloto, 18.3 km 46° NE de Tsaramandroso, <named-content xmlns:xlink="http://www.w3.org/1999/xlink" content-type="dwc:verbatimCoordinates" xlink:type="simple"><named-content content-type="geo-json" specific-use="{&#34;type&#34;:&#34;Point&#34;,&#34;coordinates&#34;:[46.143611,-16.228056]}" id="NCID0ENUAI" xlink:type="simple">16°13'41"S, 46°8'37"E</named-content></named-content>, 135m, 2– 8 Apr 2001, tropical dry forest, EF28, beating low vegetation, Fisher, Griswold, J.J. Rafanomezantsoa et al. (<ext-link xmlns:xlink="http://www.w3.org/1999/xlink" xlink:type="simple" ext-link-type="uri" xlink:href="http://data.antweb.org/specimen/CASENT9007694">CASENT9007694</ext-link>, <ext-link xmlns:xlink="http://www.w3.org/1999/xlink" xlink:type="simple" ext-link-type="uri" xlink:href="http://data.antweb.org/specimen/CASENT9002864">CASENT9002864</ext-link>); 1F, Mahajanga, Parc National d’Ankarafantsika, Ampijoroa Station Forestière, 40 km 306° NW Andranofasika, <named-content xmlns:xlink="http://www.w3.org/1999/xlink" content-type="dwc:verbatimCoordinates" xlink:type="simple"><named-content content-type="geo-json" specific-use="{&#34;type&#34;:&#34;Point&#34;,&#34;coordinates&#34;:[46.810556,-16.320833]}" id="NCID0E6UAI" xlink:type="simple">16°19'15"S, 46°48'38"E</named-content></named-content>, 130 m, 26 Mar - 1 Apr 2001, tropical dry forest, EF28, beating low vegetation, Fisher, Griswold et al. (<ext-link xmlns:xlink="http://www.w3.org/1999/xlink" xlink:type="simple" ext-link-type="uri" xlink:href="http://data.antweb.org/specimen/CASENT9007562">CASENT9007562</ext-link>); 1M, Mahajanga, Réserve Spéciale de Bemarivo, 23.8 km 223° SW Besalampy, <named-content xmlns:xlink="http://www.w3.org/1999/xlink" content-type="dwc:verbatimCoordinates" xlink:type="simple"><named-content content-type="geo-json" specific-use="{&#34;type&#34;:&#34;Point&#34;,&#34;coordinates&#34;:[44.368333,-16.925000]}" id="NCID0EMVAI" xlink:type="simple">16°55'30"S, 44°22'06"E</named-content></named-content>, 30 m, 19–23 Nov 2002, tropical dry forest, general collecting day, Fisher, Griswold et al. (<ext-link xmlns:xlink="http://www.w3.org/1999/xlink" xlink:type="simple" ext-link-type="uri" xlink:href="http://data.antweb.org/specimen/CASENT9017961">CASENT9017961</ext-link>); 1M,2F,1Juv, same as previous except EF28, beating low vegetation, (<ext-link xmlns:xlink="http://www.w3.org/1999/xlink" xlink:type="simple" ext-link-type="uri" xlink:href="http://data.antweb.org/specimen/CASENT9017958">CASENT9017958</ext-link>); 3M,2F, same as previous except general collecting night (<ext-link xmlns:xlink="http://www.w3.org/1999/xlink" xlink:type="simple" ext-link-type="uri" xlink:href="http://data.antweb.org/specimen/CASENT9017991">CASENT9017991</ext-link>); 2Juv, same as previous except general collecting, beating and puffing spiders (<ext-link xmlns:xlink="http://www.w3.org/1999/xlink" xlink:type="simple" ext-link-type="uri" xlink:href="http://data.antweb.org/specimen/CASENT9018002">CASENT9018002</ext-link>).</p></tp:treatment-sec><tp:treatment-sec sec-type="etymology" id="SECID0EFWAI"><title>Etymology.</title><p>The specific name is a noun in apposition and commemorates King Andriamanelo, the founder of the Merina Kingdom.</p></tp:treatment-sec><tp:treatment-sec sec-type="diagnosis" id="SECID0EKWAI"><title>Diagnosis.</title><p>Males and females are considered part of the “<tp:taxon-name><tp:taxon-name-part taxon-name-part-type="genus" reg="Eriauchenius"/><tp:taxon-name-part taxon-name-part-type="species" reg="workmani">workmani</tp:taxon-name-part></tp:taxon-name> group” based on having a single dorsal protuberance on the abdomen (a triangular shaped abdomen). Males are distinguished from all other species in the “<tp:taxon-name><tp:taxon-name-part taxon-name-part-type="genus" reg="Eriauchenius"/><tp:taxon-name-part taxon-name-part-type="species" reg="workmani">workmani</tp:taxon-name-part></tp:taxon-name> group” by the tip of the conductor, which is divided into two separate sclerotized processes (Fig. <xref ref-type="fig" rid="F3">3E, H, K</xref>), and by the hook shaped <abbrev xmlns:xlink="http://www.w3.org/1999/xlink" xlink:title="median apophysis" id="ABBRID0EGXAI" xlink:type="simple">MA</abbrev> (Fig. <xref ref-type="fig" rid="F3">3C</xref>). Females are distinguished from all other species in the “<tp:taxon-name><tp:taxon-name-part taxon-name-part-type="genus" reg="Eriauchenius"/><tp:taxon-name-part taxon-name-part-type="species" reg="workmani">workmani</tp:taxon-name-part></tp:taxon-name> group” by the presence of a heavily sclerotized “T” shaped structure on the posterior of the bursa (Fig. <xref ref-type="fig" rid="F3">3B, L</xref>).</p></tp:treatment-sec><tp:treatment-sec sec-type="description" id="SECID0E2XAI"><title>Description.</title><p>Male holotype (<ext-link xmlns:xlink="http://www.w3.org/1999/xlink" xlink:type="simple" ext-link-type="uri" xlink:href="http://data.antweb.org/specimen/CASENT9002806">CASENT9002806</ext-link>). Total length 4.57, carapace 1.69 long, 1.52 wide. Abdomen 2.61 long, 2.50 high, with a dorsal hump. Carapace tilt angle 81.5°, tilt height (<abbrev xmlns:xlink="http://www.w3.org/1999/xlink" xlink:title="carapace tilt height" id="ABBRID0EGYAI" xlink:type="simple">CtH</abbrev>) 4.20, constriction 0.55, head length 1.88, neck length 2.29. <abbrev xmlns:xlink="http://www.w3.org/1999/xlink" xlink:title="carapace tilt height" id="ABBRID0EKYAI" xlink:type="simple">CtH</abbrev> divided by carapace length 2.49. Cephalon with <abbrev xmlns:xlink="http://www.w3.org/1999/xlink" xlink:title="anterior median eye" id="ABBRID0EOYAI" xlink:type="simple">AME</abbrev> on a large bulge and 4 post-ocular protrusions on the apex of the cephalon (Fig. <xref ref-type="fig" rid="F3">3A</xref>), each provided with a short modified spine at the tip. Chelicerae 4.25 long, and with spine 0.72 from base of chelicerae (Fig. <xref ref-type="fig" rid="F3">3A</xref>). Femur I 10.0 long. Sternum 1.20 long, 0.64 wide. Carapace, chelicerae, sternum and femora I &amp; II reddish dark brown with many white setae. All coxae yellowish brown and legs III &amp; IV yellowish brown, with darker annulations on tibiae and metatarsi. Abdomen mottled brown and beige, with tufts of white setae and white book-lung covers (Fig. <xref ref-type="fig" rid="F3">3A</xref>). Pedipalpal tegulum of the “<tp:taxon-name><tp:taxon-name-part taxon-name-part-type="genus" reg="Eriauchenius"/><tp:taxon-name-part taxon-name-part-type="species" reg="workmani">workmani</tp:taxon-name-part></tp:taxon-name> group” form, with apical conductor encircling a pit-like cavity (Fig. <xref ref-type="fig" rid="F3">3C–K</xref>). Conductor tip divided into two separate sclerotized processes (Fig. <xref ref-type="fig" rid="F3">3K</xref>, arrows). <abbrev xmlns:xlink="http://www.w3.org/1999/xlink" xlink:title="median apophysis" id="ABBRID0EPZAI" xlink:type="simple">MA</abbrev> relatively short, and hook-shaped (Fig. <xref ref-type="fig" rid="F3">3C</xref>). Embolus similar to other “<tp:taxon-name><tp:taxon-name-part taxon-name-part-type="genus" reg="Eriauchenius"/><tp:taxon-name-part taxon-name-part-type="species" reg="workmani">workmani</tp:taxon-name-part></tp:taxon-name> group” species, being broad and complex with the sperm duct opening in the middle and sclerotization only at the tip (Fig. <xref ref-type="fig" rid="F3">3D–K</xref>).</p><p>Female paratype (<ext-link xmlns:xlink="http://www.w3.org/1999/xlink" xlink:type="simple" ext-link-type="uri" xlink:href="http://data.antweb.org/specimen/CASENT9003265">CASENT9003265</ext-link>). Total length 4.61, carapace 1.55 long, 1.37 wide. Abdomen 2.83 long, 3.52 wide, with dorsal hump. Carapace tilt angle 79.8°, tilt height (<abbrev xmlns:xlink="http://www.w3.org/1999/xlink" xlink:title="carapace tilt height" id="ABBRID0EL1AI" xlink:type="simple">CtH</abbrev>) 4.21, constriction 0.47, head length 1.52, neck length 2.32. <abbrev xmlns:xlink="http://www.w3.org/1999/xlink" xlink:title="carapace tilt height" id="ABBRID0EP1AI" xlink:type="simple">CtH</abbrev> divided by carapace length 2.72. Cephalon as in male. Chelicerae 4.09 long, and with spine 0.57 from base of chelicerae. Femur I 6.59 long. Sternum 1.02 long, 0.55 wide. Colours as in male. Female genitalia with sclerotized plate and bursa pores similar to other “<tp:taxon-name><tp:taxon-name-part taxon-name-part-type="genus" reg="Eriauchenius"/><tp:taxon-name-part taxon-name-part-type="species" reg="workmani">workmani</tp:taxon-name-part></tp:taxon-name> group” species, however, having a “T” shaped sclerotized structure on the posterior of the bursa (Fig. <xref ref-type="fig" rid="F3">3B, L</xref>).</p><fig id="F3" position="float" orientation="portrait"><label>Figure 3.</label><caption><p>
                <italic><tp:taxon-name><tp:taxon-name-part taxon-name-part-type="genus" reg="Eriauchenius">Eriauchenius</tp:taxon-name-part> <tp:taxon-name-part taxon-name-part-type="species" reg="andriamanelo">andriamanelo</tp:taxon-name-part></tp:taxon-name></italic> sp. n. <bold>A</bold> male (<ext-link xmlns:xlink="http://www.w3.org/1999/xlink" xlink:type="simple" ext-link-type="uri" xlink:href="http://data.antweb.org/specimen/CASENT9004508">CASENT9004508</ext-link>) habitus, lateral view. <bold>B, L</bold> female (<ext-link xmlns:xlink="http://www.w3.org/1999/xlink" xlink:type="simple" ext-link-type="uri" xlink:href="http://data.antweb.org/specimen/CASENT9003265">CASENT9003265</ext-link>) internal genitalia, arrow showing sclerotized T-shaped projection: <bold>B</bold> dorsal view <bold>L</bold> posterior view <bold>D–F</bold> male right pedipalpal bulb (<ext-link xmlns:xlink="http://www.w3.org/1999/xlink" xlink:type="simple" ext-link-type="uri" xlink:href="http://data.antweb.org/specimen/CASENT9010070">CASENT9010070</ext-link>), image reversed <bold>C, G–I</bold> left pedipalpal bulb (<ext-link xmlns:xlink="http://www.w3.org/1999/xlink" xlink:type="simple" ext-link-type="uri" xlink:href="http://data.antweb.org/specimen/CASENT9017991">CASENT9017991</ext-link>) <bold>J–K</bold> left pedipalpal bulb (<ext-link xmlns:xlink="http://www.w3.org/1999/xlink" xlink:type="simple" ext-link-type="uri" xlink:href="http://data.antweb.org/specimen/CASENT9002367">CASENT9002367</ext-link>) <bold>C</bold> median apophysis, apical view <bold>D, G, J</bold> prolateral view <bold>E, H, K</bold> ventral view <bold>F, I</bold> retrolateral view <bold>K</bold> arrows showing the two portions of the divided conductor tip. Scale bars: 1 mm (<bold>A</bold>); 0.25 mm (<bold>B, D</bold>).</p></caption><graphic xmlns:xlink="http://www.w3.org/1999/xlink" xlink:href="zookeys-727-001-g003.jpg" position="float" orientation="portrait" xlink:type="simple" id="oo_178232.jpg"/></fig></tp:treatment-sec><tp:treatment-sec sec-type="variation" id="SECID0EN4AI"><title>Variation.</title><p>Total length 3.98–5.17 (males; n=5), 4.47–5.31 (females; n=5); Carapace length 1.58–1.97 (males; n=5), 1.55–1.90 (females; n=5); Femur I 5.38–6.48 times the length of carapace in males (n=5) and 3.80–4.25 times the length of carapace in females (n=5). <abbrev xmlns:xlink="http://www.w3.org/1999/xlink" xlink:title="carapace tilt height" id="ABBRID0ET4AI" xlink:type="simple">CtH</abbrev> divided by carapace length 2.35–2.85 in males (n=5) and 2.13–2.72 in females (n=5). Average femur I length 10.44 (males; n=5), 6.89 (females; n=5).</p></tp:treatment-sec><tp:treatment-sec sec-type="natural history" id="SECID0EX4AI"><title>Natural history.</title><p>Specimen were collected in montane rainforest, rainforest and tropical dry forest, by beating low vegetation, by beating and sweeping forest understory, and by general collecting day and night. Specimens occur from 30–1300 m in elevation.</p></tp:treatment-sec><tp:treatment-sec sec-type="distribution" id="SECID0E34AI"><title>Distribution.</title><p>Northern to central western Madagascar (Fig. <xref ref-type="fig" rid="F29">29</xref>).</p></tp:treatment-sec><tp:treatment-sec><!--Section generated to contain objects referenced in tp:taxon-treatment.--><fig id="F29" position="float" orientation="portrait"><label>Figure 29.</label><caption><p>Distribution map for <italic><tp:taxon-name><tp:taxon-name-part taxon-name-part-type="genus" reg="Eriauchenius">Eriauchenius</tp:taxon-name-part></tp:taxon-name></italic> species.</p></caption><graphic xmlns:xlink="http://www.w3.org/1999/xlink" xlink:href="zookeys-727-001-g029.jpg" position="float" orientation="portrait" xlink:type="simple" id="oo_178258.jpg"/></fig></tp:treatment-sec></tp:taxon-treatment>
