# Supplementary material for: A review of the Madagascan pelican spiders of the genera Eriauchenius O. Pickard-Cambridge, 1881 and Madagascarchaea gen. n. (Araneae, Archaeidae)
Source: Zookeys. 2018 Jan 11;(727):1–96. doi: 10.3897/zookeys.727.20222 (PMC5799789; doi:10.3897/zookeys.727.20222)
Supplement: XML Treatment for Eriauchenius andrianampoinimerina [file zookeys.727.20222-treatment4.xml]

<!DOCTYPE tp:taxon-treatment
  PUBLIC "-//TaxonX//DTD Taxonomic Treatment Publishing DTD v0 20100105//EN" "tax-treatment-NSO.dtd">
<tp:taxon-treatment xmlns:tp="http://www.plazi.org/taxpub"><tp:treatment-meta><kwd-group><label>Taxon classification</label><kwd><named-content xmlns:xlink="http://www.w3.org/1999/xlink" content-type="kingdom">Animalia</named-content></kwd><kwd><named-content xmlns:xlink="http://www.w3.org/1999/xlink" content-type="order">Araneae</named-content></kwd><kwd><named-content xmlns:xlink="http://www.w3.org/1999/xlink" content-type="family">Archaeidae</named-content></kwd></kwd-group><mixed-citation publication-type="journal"><person-group><name><surname>Wood</surname><given-names>Hannah M.</given-names></name><name><surname>Scharff</surname><given-names>Nikolaj</given-names></name></person-group><article-title>A review of the Madagascan pelican spiders of the genera <italic><tp:taxon-name><tp:taxon-name-part taxon-name-part-type="genus" reg="Eriauchenius">Eriauchenius</tp:taxon-name-part></tp:taxon-name></italic> O. Pickard-Cambridge, 1881 and <italic><tp:taxon-name><tp:taxon-name-part taxon-name-part-type="genus" reg="Madagascarchaea">Madagascarchaea</tp:taxon-name-part></tp:taxon-name></italic> gen. n. (<tp:taxon-name><tp:taxon-name-part taxon-name-part-type="order">Araneae</tp:taxon-name-part></tp:taxon-name>, <tp:taxon-name><tp:taxon-name-part taxon-name-part-type="family">Archaeidae</tp:taxon-name-part></tp:taxon-name>)</article-title><source>Zookeys</source><day>11</day><month>1</month><year>2018</year><volume>2018</volume><issue>727</issue><fpage>1</fpage><lpage>96</lpage><pub-id pub-id-type="doi">10.3897/zookeys.727.20222</pub-id></mixed-citation></tp:treatment-meta><tp:nomenclature><tp:taxon-name>
              <tp:taxon-name-part taxon-name-part-type="genus" reg="Eriauchenius">Eriauchenius</tp:taxon-name-part>
              <tp:taxon-name-part taxon-name-part-type="species" reg="andrianampoinimerina">andrianampoinimerina</tp:taxon-name-part>
              <object-id xmlns:xlink="http://www.w3.org/1999/xlink" content-type="zoobank" xlink:type="simple">http://zoobank.org/CD83607C-6BE6-40A4-9314-88E60215B214</object-id>
            </tp:taxon-name><tp:taxon-status xmlns:xlink="http://www.w3.org/1999/xlink" xlink:type="simple">sp. n.</tp:taxon-status><xref ref-type="fig" rid="F4">Figs 4</xref><xref ref-type="fig" rid="F30">, 30</xref></tp:nomenclature><tp:treatment-sec sec-type="type material" id="SECID0EW6AI"><title>Type material.</title><p>Male holotype: Madagascar, Toamasina, Montagne d’Anjanaharibe, 18 km 21° NNE Ambinanitelo, 15°11'18"S, 49°36'54"E, el. 470 m., rainforest, EC30 beating low vegetation, 8–12 Mar 2003, C. Griswold, B. Fisher et al. (deposited in <named-content xmlns:xlink="http://www.w3.org/1999/xlink" content-type="dwc:institutional_code" xlink:type="simple">CAS</named-content>; <ext-link xmlns:xlink="http://www.w3.org/1999/xlink" xlink:type="simple" ext-link-type="uri" xlink:href="http://data.antweb.org/specimen/CASENT9018910">CASENT9018910</ext-link>).</p></tp:treatment-sec><tp:treatment-sec sec-type="material" id="SECID0EGABI"><title>Other material examined.</title><p>MADAGASCAR: 1M, together with holotype (<ext-link xmlns:xlink="http://www.w3.org/1999/xlink" xlink:type="simple" ext-link-type="uri" xlink:href="http://data.antweb.org/specimen/CASENT9018910">CASENT9018910</ext-link>); 1F paratype, Toamasina, Montagne d’Anjanaharibe, 18 km21° NNE Ambinanitelo, <named-content xmlns:xlink="http://www.w3.org/1999/xlink" content-type="dwc:verbatimCoordinates" xlink:type="simple"><named-content content-type="geo-json" specific-use="{&#34;type&#34;:&#34;Point&#34;,&#34;coordinates&#34;:[49.615000,-15.188333]}" id="NCID0EUABI" xlink:type="simple">15°11'18"S, 49°36'54"E</named-content></named-content>, el. 470 m., rainforest, general collecting night, 8–12 Mar 2003, C. Griswold, B. Fisher et al. (<ext-link xmlns:xlink="http://www.w3.org/1999/xlink" xlink:type="simple" ext-link-type="uri" xlink:href="http://data.antweb.org/specimen/CASENT9018902">CASENT9018902</ext-link>); 3F, Toamasina, Montagne d’Anjanaharibe, 19.5 km 27° NNE Ambinanitelo, <named-content xmlns:xlink="http://www.w3.org/1999/xlink" content-type="dwc:verbatimCoordinates" xlink:type="simple"><named-content content-type="geo-json" specific-use="{&#34;type&#34;:&#34;Point&#34;,&#34;coordinates&#34;:[49.635000,-15.178333]}" id="NCID0EBBBI" xlink:type="simple">15°10'42"S, 49°38'06"E</named-content></named-content>, el. 1100 m, 12–16 Mar 2003, montane rainforest, general collecting night, Griswold, Fisher et al. (<ext-link xmlns:xlink="http://www.w3.org/1999/xlink" xlink:type="simple" ext-link-type="uri" xlink:href="http://data.antweb.org/specimen/CASENT9018889">CASENT9018889</ext-link>); 1M, Taomasina, Parc National Masoala, Ambohitsitondroina, Mt. Ambanizana, <named-content xmlns:xlink="http://www.w3.org/1999/xlink" content-type="dwc:verbatimCoordinates" xlink:type="simple"><named-content content-type="geo-json" specific-use="{&#34;type&#34;:&#34;Point&#34;,&#34;coordinates&#34;:[50.003417,-15.569417]}" id="NCID0EOBBI" xlink:type="simple">15°34'9.9"S, 50°00'12.3"E</named-content></named-content>, elev. 600–650 m., rainforest, 28 Feb 2003, general coll. night, D. Andriamalala, D. Silva et al. (<named-content xmlns:xlink="http://www.w3.org/1999/xlink" content-type="dwc:institutional_code" xlink:type="simple">CASENT</named-content> 9015518); 1M,1Juv, Taomasina, Parc National Masoala, Ambohitsitondroina Mt., Ambanizana, <named-content xmlns:xlink="http://www.w3.org/1999/xlink" content-type="dwc:verbatimCoordinates" xlink:type="simple"><named-content content-type="geo-json" specific-use="{&#34;type&#34;:&#34;Point&#34;,&#34;coordinates&#34;:[50.003417,-15.569417]}" id="NCID0E2BBI" xlink:type="simple">15°34'9.9"S, 50°00'12.3"E</named-content></named-content>, 750–800 m., 1 Mar 2003, rainforest, Ludd/raking , D. Andriamalala, D. Silva, et al. (<ext-link xmlns:xlink="http://www.w3.org/1999/xlink" xlink:type="simple" ext-link-type="uri" xlink:href="http://data.antweb.org/specimen/CASENT9015244">CASENT9015244</ext-link>); 1M, Toamasina, Parc National Masoala, Ambohitsitondroina Mt., Ambanizana, <named-content xmlns:xlink="http://www.w3.org/1999/xlink" content-type="dwc:verbatimCoordinates" xlink:type="simple"><named-content content-type="geo-json" specific-use="{&#34;type&#34;:&#34;Point&#34;,&#34;coordinates&#34;:[50.003417,-15.569417]}" id="NCID0EICBI" xlink:type="simple">15°34'9.9"S, 50°00'12.3"E</named-content></named-content>, 700–750 m, 28 Feb 2003, rainforest, beating vegetation, D. Andriamalala, D. Silva, et al. (<ext-link xmlns:xlink="http://www.w3.org/1999/xlink" xlink:type="simple" ext-link-type="uri" xlink:href="http://data.antweb.org/specimen/CASENT9015315">CASENT9015315</ext-link>); 1F, Toamasina, Parc National Masoala, Ambohitsitondroina Mt., Ambanizana, <named-content xmlns:xlink="http://www.w3.org/1999/xlink" content-type="dwc:verbatimCoordinates" xlink:type="simple"><named-content content-type="geo-json" specific-use="{&#34;type&#34;:&#34;Point&#34;,&#34;coordinates&#34;:[50.003417,-15.569417]}" id="NCID0EVCBI" xlink:type="simple">15°34'9.9"S, 50°00'12.3"E</named-content></named-content>, 750–800 m, 1 Mar 2003, rainforest, sweeping, D. Andriamalala, D. Silva, et al. (<ext-link xmlns:xlink="http://www.w3.org/1999/xlink" xlink:type="simple" ext-link-type="uri" xlink:href="http://data.antweb.org/specimen/CASENT9015417">CASENT9015417</ext-link>); 1M, Toamasina, Parc National Masoala, Ambohitsitondroina Mt., Ambanizana, <named-content xmlns:xlink="http://www.w3.org/1999/xlink" content-type="dwc:verbatimCoordinates" xlink:type="simple"><named-content content-type="geo-json" specific-use="{&#34;type&#34;:&#34;Point&#34;,&#34;coordinates&#34;:[50.003417,-15.569417]}" id="NCID0ECDBI" xlink:type="simple">15°34'9.9"S, 50°00'12.3"E</named-content></named-content>, 600–650 m, 1–2 Mar 2003, rainforest, general collecting night, D. Andriamalala, D. Silva, et al. (<ext-link xmlns:xlink="http://www.w3.org/1999/xlink" xlink:type="simple" ext-link-type="uri" xlink:href="http://data.antweb.org/specimen/CASENT9015371">CASENT9015371</ext-link>); 1F,1Juv, Toamasina, Parc National Masoala, 2 hour hike from Tompolo, 39 km SE Maroantsetra, <named-content xmlns:xlink="http://www.w3.org/1999/xlink" content-type="dwc:verbatimCoordinates" xlink:type="simple"><named-content content-type="geo-json" specific-use="{&#34;type&#34;:&#34;Point&#34;,&#34;coordinates&#34;:[49.972917,-15.693194]}" id="NCID0EPDBI" xlink:type="simple">15°41'35.5"S, 49°58'22.5"E</named-content></named-content>, 450 m, primary montane rainforest, beating vegetation, 15–17 Dec 2008, F. Alvarez-Padilla, H. Wood (<ext-link xmlns:xlink="http://www.w3.org/1999/xlink" ext-link-type="uri" xlink:href="http://hol.osu.edu/spmInfo.html?id=USNMENT01377253" xlink:type="simple">USNMENT01377253</ext-link>); 1M,1F, Toamasina, Montagne d’Akirindro, 7.6 km 341° NNW Ambinanitelo, <named-content xmlns:xlink="http://www.w3.org/1999/xlink" content-type="dwc:verbatimCoordinates" xlink:type="simple"><named-content content-type="geo-json" specific-use="{&#34;type&#34;:&#34;Point&#34;,&#34;coordinates&#34;:[49.548333,-15.288333]}" id="NCID0E3DBI" xlink:type="simple">15°17'18"S, 49°32'54"E</named-content></named-content>, 600 m., 17–21 Mar 2003, rainforest, general collecting night, Fisher, Griswold et al. (<named-content xmlns:xlink="http://www.w3.org/1999/xlink" content-type="dwc:institutional_code" xlink:type="simple">CASENT</named-content> 9018892); 1M, Toamasina, Mikira forest, 2.5 hour hike from Andaparaty, 29 km N Maroantsetra, <named-content xmlns:xlink="http://www.w3.org/1999/xlink" content-type="dwc:verbatimCoordinates" xlink:type="simple"><named-content content-type="geo-json" specific-use="{&#34;type&#34;:&#34;Point&#34;,&#34;coordinates&#34;:[49.615278,-15.200819]}" id="NCID0EJEBI" xlink:type="simple">15°12'2.95"S, 49°36'55.0"E</named-content></named-content>, 195m, 10–12 Dec 2008, primary montane rainforest, beating vegetation, F. Alvarez-Padilla &amp; H. Wood (<ext-link xmlns:xlink="http://www.w3.org/1999/xlink" ext-link-type="uri" xlink:href="http://hol.osu.edu/spmInfo.html?id=USNMENT01377259" xlink:type="simple">USNMENT01377259</ext-link>); 2Juv, Toamasina, Mikira forest, 2.5 hour hike from Andaparaty, 29 km N Maroantsetra, <named-content xmlns:xlink="http://www.w3.org/1999/xlink" content-type="dwc:verbatimCoordinates" xlink:type="simple"><named-content content-type="geo-json" specific-use="{&#34;type&#34;:&#34;Point&#34;,&#34;coordinates&#34;:[49.615278,-15.200819]}" id="NCID0EWEBI" xlink:type="simple">15°12'2.95"S, 49°36'55.0"E</named-content></named-content>, 195m, 10–12 Dec 2008, primary montane rainforest, general collecting, F. Alvarez-Padilla &amp; H. Wood (<ext-link xmlns:xlink="http://www.w3.org/1999/xlink" ext-link-type="uri" xlink:href="http://hol.osu.edu/spmInfo.html?id=USNMENT01377252" xlink:type="simple">USNMENT01377252</ext-link>); 1F,1Juv, Toamasina, Mikira forest, 2.5 hour hike from Andaparaty, 29 km N Maroantsetra, <named-content xmlns:xlink="http://www.w3.org/1999/xlink" content-type="dwc:verbatimCoordinates" xlink:type="simple"><named-content content-type="geo-json" specific-use="{&#34;type&#34;:&#34;Point&#34;,&#34;coordinates&#34;:[49.615278,-15.200819]}" id="NCID0EDFBI" xlink:type="simple">15°12'2.95"S, 49°36'55.0"E</named-content></named-content>, 195m, 10–12 Dec 2008, primary montane rainforest, beating vegetation 5–10 feet above ground, F. Alvarez-Padilla &amp; H. Wood (<ext-link xmlns:xlink="http://www.w3.org/1999/xlink" ext-link-type="uri" xlink:href="http://hol.osu.edu/spmInfo.html?id=USNMENT01377250" xlink:type="simple">USNMENT01377250</ext-link>, <ext-link xmlns:xlink="http://www.w3.org/1999/xlink" ext-link-type="uri" xlink:href="http://hol.osu.edu/spmInfo.html?id=USNMENT01377251" xlink:type="simple">USNMENT01377251</ext-link>); 1M,3F,3Juv, Antsiranana, Parc National de Marojejy, 25.4 km 30° NNE Andapa, 10.9 km 311° NW Manantenina, <named-content xmlns:xlink="http://www.w3.org/1999/xlink" content-type="dwc:verbatimCoordinates" xlink:type="simple"><named-content content-type="geo-json" specific-use="{&#34;type&#34;:&#34;Point&#34;,&#34;coordinates&#34;:[49.735000,-14.445000]}" id="NCID0EVFBI" xlink:type="simple">14°26'42"S, 49°44'06"E</named-content></named-content>, 1575 m., 21 Nov 2003, montane rainforest, EB26 general collecting night, B.L. Fisher et al. (<named-content xmlns:xlink="http://www.w3.org/1999/xlink" content-type="dwc:institutional_code" xlink:type="simple">CASENT</named-content> 9018952); 1M,1Juv, Parc National de Marojejy, 25.4 km 30° NNE Andapa, 10.9 km 311° NW Manantenina, <named-content xmlns:xlink="http://www.w3.org/1999/xlink" content-type="dwc:verbatimCoordinates" xlink:type="simple"><named-content content-type="geo-json" specific-use="{&#34;type&#34;:&#34;Point&#34;,&#34;coordinates&#34;:[49.735000,-14.445000]}" id="NCID0ECGBI" xlink:type="simple">14°26'42"S, 49°44'06"E</named-content></named-content>, 2000 m, 23 Feb 2003, montane shrubland, general collecting night, B.L. Fisher et al. (<ext-link xmlns:xlink="http://www.w3.org/1999/xlink" xlink:type="simple" ext-link-type="uri" xlink:href="http://data.antweb.org/specimen/CASENT9018942">CASENT9018942</ext-link>); 1M, 1F,5Juv, Antsiranana Prov., Marojejy Res., 8.4 km NNW of Manantenina, <named-content xmlns:xlink="http://www.w3.org/1999/xlink" content-type="dwc:verbatimCoordinates" xlink:type="simple"><named-content content-type="geo-json" specific-use="{&#34;type&#34;:&#34;Point&#34;,&#34;coordinates&#34;:[49.750000,-14.433333]}" id="NCID0EPGBI" xlink:type="simple">14°26’S, 49°45’E</named-content></named-content>, 700 m., 10–16 Nov 1993, C. Griswold, J. Coddington, N. Scharff, S. Larcher, B. Andriamasimanana (<ext-link xmlns:xlink="http://www.w3.org/1999/xlink" xlink:type="simple" ext-link-type="uri" xlink:href="http://data.antweb.org/specimen/CASENT9010046">CASENT9010046</ext-link>, <ext-link xmlns:xlink="http://www.w3.org/1999/xlink" xlink:type="simple" ext-link-type="uri" xlink:href="http://data.antweb.org/specimen/CASENT9010056">CASENT9010056</ext-link>); 1M,2Juv, Antsiranana, Parc National de Marojejy, Manantenina River, 28.0 km 38° NE Andapa, 8.2 km 333° NNW Manantenina, <named-content xmlns:xlink="http://www.w3.org/1999/xlink" content-type="dwc:verbatimCoordinates" xlink:type="simple"><named-content content-type="geo-json" specific-use="{&#34;type&#34;:&#34;Point&#34;,&#34;coordinates&#34;:[49.775000,-14.436667]}" id="NCID0EBHBI" xlink:type="simple">14°26'12"S, 49°46'30"E</named-content></named-content>, 450 m, 12–15 Nov 2003, rainforest, general collecting day, B.L. Fisher et al. (<ext-link xmlns:xlink="http://www.w3.org/1999/xlink" xlink:type="simple" ext-link-type="uri" xlink:href="http://data.antweb.org/specimen/CASENT9034282">CASENT9034282</ext-link>).</p></tp:treatment-sec><tp:treatment-sec sec-type="etymology" id="SECID0ELHBI"><title>Etymology.</title><p>The specific name is a noun in apposition and commemorates King Andrianampoinimerina, who unified the Merina Kingdom.</p></tp:treatment-sec><tp:treatment-sec sec-type="diagnosis" id="SECID0EQHBI"><title>Diagnosis.</title><p>Males and females are considered part of the “<tp:taxon-name><tp:taxon-name-part taxon-name-part-type="genus" reg="Eriauchenius"/><tp:taxon-name-part taxon-name-part-type="species" reg="workmani">workmani</tp:taxon-name-part></tp:taxon-name> group" based on having a single dorsal protuberance on the abdomen (a triangular shaped abdomen) (Fig. <xref ref-type="fig" rid="F4">4A</xref>). Males and females are distinguished from all other species in the “<tp:taxon-name><tp:taxon-name-part taxon-name-part-type="genus" reg="Eriauchenius"/><tp:taxon-name-part taxon-name-part-type="species" reg="workmani">workmani</tp:taxon-name-part></tp:taxon-name> group" by the strong abdomen markings and by the “neck” being very upright, having a tilt angle that is greater than 80° (Fig. <xref ref-type="fig" rid="F4">4A</xref>). Males are distinguished from all other “<tp:taxon-name><tp:taxon-name-part taxon-name-part-type="genus" reg="Eriauchenius"/><tp:taxon-name-part taxon-name-part-type="species" reg="workmani">workmani</tp:taxon-name-part></tp:taxon-name> group” species except <italic><tp:taxon-name><tp:taxon-name-part taxon-name-part-type="genus" reg="Eriauchenius">E.</tp:taxon-name-part> <tp:taxon-name-part taxon-name-part-type="species" reg="rafohy">rafohy</tp:taxon-name-part></tp:taxon-name></italic> sp. n. by having the <abbrev xmlns:xlink="http://www.w3.org/1999/xlink" xlink:title="median apophysis" id="ABBRID0EEJBI" xlink:type="simple">MA</abbrev> with a bifurcation (Fig. <xref ref-type="fig" rid="F4">4C</xref>).</p></tp:treatment-sec><tp:treatment-sec sec-type="description" id="SECID0EMJBI"><title>Description.</title><p>Male holotype (<ext-link xmlns:xlink="http://www.w3.org/1999/xlink" xlink:type="simple" ext-link-type="uri" xlink:href="http://data.antweb.org/specimen/CASENT9018910">CASENT9018910</ext-link>, from Montagne d’Anjanaharibe, Madagascar). Total length 4.32, carapace 1.52 long, 1.29 wide. Abdomen 2.40 long, 1.73 high, with a dorsal hump. Carapace tilt angle 88.1°, tilt height (<abbrev xmlns:xlink="http://www.w3.org/1999/xlink" xlink:title="carapace tilt height" id="ABBRID0EXJBI" xlink:type="simple">CtH</abbrev>) 3.94, constriction 0.35, head length 1.32, neck length 2.34. <abbrev xmlns:xlink="http://www.w3.org/1999/xlink" xlink:title="carapace tilt height" id="ABBRID0E2JBI" xlink:type="simple">CtH</abbrev> divided by carapace length 2.59. Cephalon with <abbrev xmlns:xlink="http://www.w3.org/1999/xlink" xlink:title="anterior median eye" id="ABBRID0E6JBI" xlink:type="simple">AME</abbrev> on a large bulge and 4 post-ocular protrusions on the apex of the cephalon (Fig. <xref ref-type="fig" rid="F4">4A</xref>), each provided with a short modified spine at the tip. Chelicerae 3.71 long, and with spine 0.33 from base of chelicerae (Fig. <xref ref-type="fig" rid="F4">4A</xref>). Femur I 9.58 long. Sternum 1.08 long, 0.50 wide. Carapace, chelicerae, sternum and femora I &amp; II reddish dark brown with many white setae. Legs I &amp; II with lighter annulations close to leg joints. All coxae yellowish brown and legs III &amp; IV yellowish brown, with darker annulations on femora, tibiae and metatarsi. Abdomen with characteristic color pattern of undulating brown ‘rings’, with tufts of white setae and white book-lung covers (Fig. <xref ref-type="fig" rid="F4">4A</xref>). Pedipalpal tegulum of the “<tp:taxon-name><tp:taxon-name-part taxon-name-part-type="genus" reg="Eriauchenius"/><tp:taxon-name-part taxon-name-part-type="species" reg="workmani">workmani</tp:taxon-name-part></tp:taxon-name> group” form, with apical conductor encircling a pit-like cavity (Fig. <xref ref-type="fig" rid="F4">4D–I</xref>). Conductor tip is a broad triangular point (Fig. <xref ref-type="fig" rid="F4">4D–I</xref>) similar to other “<tp:taxon-name><tp:taxon-name-part taxon-name-part-type="genus" reg="Eriauchenius"/><tp:taxon-name-part taxon-name-part-type="species" reg="workmani">workmani</tp:taxon-name-part></tp:taxon-name> group” species except <italic><tp:taxon-name><tp:taxon-name-part taxon-name-part-type="genus" reg="Eriauchenius">E.</tp:taxon-name-part> <tp:taxon-name-part taxon-name-part-type="species" reg="andriamanelo">andriamanelo</tp:taxon-name-part></tp:taxon-name></italic>. <abbrev xmlns:xlink="http://www.w3.org/1999/xlink" xlink:title="median apophysis" id="ABBRID0EULBI" xlink:type="simple">MA</abbrev> with a bifurcation (Fig. <xref ref-type="fig" rid="F4">4C</xref>). Embolus similar to other “<tp:taxon-name><tp:taxon-name-part taxon-name-part-type="genus" reg="Eriauchenius"/><tp:taxon-name-part taxon-name-part-type="species" reg="workmani">workmani</tp:taxon-name-part></tp:taxon-name> group” species, being broad and complex with the sperm duct opening in the middle and sclerotization only at the tip (Fig. <xref ref-type="fig" rid="F4">4D–E, G–H</xref>).</p><p>Female paratype (<ext-link xmlns:xlink="http://www.w3.org/1999/xlink" xlink:type="simple" ext-link-type="uri" xlink:href="http://data.antweb.org/specimen/CASENT9018902">CASENT9018902</ext-link>). Total length 4.17, carapace 1.56 long, 1.21 wide. Abdomen 2.41 long, 1.74 wide, with dorsal hump. Carapace tilt angle 84.2°, tilt height (<abbrev xmlns:xlink="http://www.w3.org/1999/xlink" xlink:title="carapace tilt height" id="ABBRID0EQMBI" xlink:type="simple">CtH</abbrev>) 3.90, constriction 0.36, head length 1.27, neck length 2.27. <abbrev xmlns:xlink="http://www.w3.org/1999/xlink" xlink:title="carapace tilt height" id="ABBRID0EUMBI" xlink:type="simple">CtH</abbrev> divided by carapace length 2.50. Cephalon as in male. Chelicerae 3.64 long, and with spine 0.38 from base of chelicerae. Femur I 6.81 long. Sternum 0.95 long, 0.47 wide. Colors as in male. Female internal genitalia indistinguishable from other “<tp:taxon-name><tp:taxon-name-part taxon-name-part-type="genus" reg="Eriauchenius"/><tp:taxon-name-part taxon-name-part-type="species" reg="workmani">workmani</tp:taxon-name-part></tp:taxon-name> group” species (Fig. <xref ref-type="fig" rid="F4">4B</xref>).</p><fig id="F4" position="float" orientation="portrait"><label>Figure 4.</label><caption><p>
                <italic><tp:taxon-name><tp:taxon-name-part taxon-name-part-type="genus" reg="Eriauchenius">Eriauchenius</tp:taxon-name-part> <tp:taxon-name-part taxon-name-part-type="species" reg="andrianampoinimerina">andrianampoinimerina</tp:taxon-name-part></tp:taxon-name></italic> sp. n. <bold>A</bold> female (<ext-link xmlns:xlink="http://www.w3.org/1999/xlink" xlink:type="simple" ext-link-type="uri" xlink:href="http://data.antweb.org/specimen/CASENT9018902">CASENT9018902</ext-link>) habitus, lateral view, image reversed <bold>B</bold> female (<ext-link xmlns:xlink="http://www.w3.org/1999/xlink" xlink:type="simple" ext-link-type="uri" xlink:href="http://data.antweb.org/specimen/CASENT9015417">CASENT9015417</ext-link>) internal genitalia, dorsal view <bold>C–F</bold> male right pedipalpal bulb (<ext-link xmlns:xlink="http://www.w3.org/1999/xlink" xlink:type="simple" ext-link-type="uri" xlink:href="http://data.antweb.org/specimen/CASENT9015371">CASENT9015371</ext-link>), image reversed <bold>G–I</bold> left pedipalpal bulb (<ext-link xmlns:xlink="http://www.w3.org/1999/xlink" xlink:type="simple" ext-link-type="uri" xlink:href="http://data.antweb.org/specimen/CASENT9015518">CASENT9015518</ext-link>) <bold>C</bold> median apophysis close-up, apical view <bold>D, G</bold> prolateral view <bold>H, K</bold> ventral view <bold>I, L</bold> retrolateral view. Scale bars: 1 mm (<bold>A</bold>); 0.25 mm (<bold>B, D</bold>).</p></caption><graphic xmlns:xlink="http://www.w3.org/1999/xlink" xlink:href="zookeys-727-001-g004.jpg" position="float" orientation="portrait" xlink:type="simple" id="oo_178233.jpg"/></fig></tp:treatment-sec><tp:treatment-sec sec-type="variation" id="SECID0EFPBI"><title>Variation.</title><p>Total length 3.24–4.32 (males; n=5), 3.50–4.67 (females; n=5); Carapace length 1.16–1.46 (males; n=5), 1.36–1.86 (females; n=5); Femur I 6.17–6.39 times the length of carapace in males (n=5) and 3.71–4.35 times the length of carapace in females (n=5). <abbrev xmlns:xlink="http://www.w3.org/1999/xlink" xlink:title="carapace tilt height" id="ABBRID0ELPBI" xlink:type="simple">CtH</abbrev> divided by carapace length 2.36–2.59 in males (n=5), 2.13–2.49 in females (n=5). Average femur I length 8.70 (males; n=5), 6.27 (females; n=5).</p></tp:treatment-sec><tp:treatment-sec sec-type="natural history" id="SECID0EPPBI"><title>Natural history.</title><p>Specimens were collected in montane rainforest, rainforest, and montane shrubland, by beating low vegetation, beating vegetation, sweeping, raking, and by general collecting day and night. Specimens were collected from 195–2000 m in elevation.</p></tp:treatment-sec><tp:treatment-sec sec-type="distribution" id="SECID0EUPBI"><title>Distribution.</title><p>Northeastern Madagascar (Fig. <xref ref-type="fig" rid="F30">30</xref>).</p></tp:treatment-sec><tp:treatment-sec><!--Section generated to contain objects referenced in tp:taxon-treatment.--><fig id="F30" position="float" orientation="portrait"><label>Figure 30.</label><caption><p>Distribution map for <italic><tp:taxon-name><tp:taxon-name-part taxon-name-part-type="genus" reg="Eriauchenius">Eriauchenius</tp:taxon-name-part></tp:taxon-name></italic> species.</p></caption><graphic xmlns:xlink="http://www.w3.org/1999/xlink" xlink:href="zookeys-727-001-g030.jpg" position="float" orientation="portrait" xlink:type="simple" id="oo_178259.jpg"/></fig></tp:treatment-sec></tp:taxon-treatment>
