# Supplementary material for: A review of the Madagascan pelican spiders of the genera Eriauchenius O. Pickard-Cambridge, 1881 and Madagascarchaea gen. n. (Araneae, Archaeidae)
Source: Zookeys. 2018 Jan 11;(727):1–96. doi: 10.3897/zookeys.727.20222 (PMC5799789; doi:10.3897/zookeys.727.20222)
Supplement: XML Treatment for Eriauchenius rafohy [file zookeys.727.20222-treatment5.xml]

<!DOCTYPE tp:taxon-treatment
  PUBLIC "-//TaxonX//DTD Taxonomic Treatment Publishing DTD v0 20100105//EN" "tax-treatment-NSO.dtd">
<tp:taxon-treatment xmlns:tp="http://www.plazi.org/taxpub"><tp:treatment-meta><kwd-group><label>Taxon classification</label><kwd><named-content xmlns:xlink="http://www.w3.org/1999/xlink" content-type="kingdom">Animalia</named-content></kwd><kwd><named-content xmlns:xlink="http://www.w3.org/1999/xlink" content-type="order">Araneae</named-content></kwd><kwd><named-content xmlns:xlink="http://www.w3.org/1999/xlink" content-type="family">Archaeidae</named-content></kwd></kwd-group><mixed-citation publication-type="journal"><person-group><name><surname>Wood</surname><given-names>Hannah M.</given-names></name><name><surname>Scharff</surname><given-names>Nikolaj</given-names></name></person-group><article-title>A review of the Madagascan pelican spiders of the genera <italic><tp:taxon-name><tp:taxon-name-part taxon-name-part-type="genus" reg="Eriauchenius">Eriauchenius</tp:taxon-name-part></tp:taxon-name></italic> O. Pickard-Cambridge, 1881 and <italic><tp:taxon-name><tp:taxon-name-part taxon-name-part-type="genus" reg="Madagascarchaea">Madagascarchaea</tp:taxon-name-part></tp:taxon-name></italic> gen. n. (<tp:taxon-name><tp:taxon-name-part taxon-name-part-type="order">Araneae</tp:taxon-name-part></tp:taxon-name>, <tp:taxon-name><tp:taxon-name-part taxon-name-part-type="family">Archaeidae</tp:taxon-name-part></tp:taxon-name>)</article-title><source>Zookeys</source><day>11</day><month>1</month><year>2018</year><volume>2018</volume><issue>727</issue><fpage>1</fpage><lpage>96</lpage><pub-id pub-id-type="doi">10.3897/zookeys.727.20222</pub-id></mixed-citation></tp:treatment-meta><tp:nomenclature><tp:taxon-name>
              <tp:taxon-name-part taxon-name-part-type="genus" reg="Eriauchenius">Eriauchenius</tp:taxon-name-part>
              <tp:taxon-name-part taxon-name-part-type="species" reg="rafohy">rafohy</tp:taxon-name-part>
              <object-id xmlns:xlink="http://www.w3.org/1999/xlink" content-type="zoobank" xlink:type="simple">http://zoobank.org/2456E491-D12F-4355-91EA-E100B16D9D5E</object-id>
            </tp:taxon-name><tp:taxon-status xmlns:xlink="http://www.w3.org/1999/xlink" xlink:type="simple">sp. n.</tp:taxon-status><xref ref-type="fig" rid="F5">Figs 5</xref><xref ref-type="fig" rid="F30">, 30</xref></tp:nomenclature><tp:treatment-sec sec-type="type material" id="SECID0EORBI"><title>Type material.</title><p>Male holotype: Madagascar, Antananarivo, Réserve Spéciale d’Ambohitantely, Forêt d’Ambohitantely, 20.9 km 72° NE Ankazobe, <named-content xmlns:xlink="http://www.w3.org/1999/xlink" content-type="dwc:verbatimCoordinates" xlink:type="simple"><named-content content-type="geo-json" specific-use="{&#34;type&#34;:&#34;Point&#34;,&#34;coordinates&#34;:[47.286944,-18.225278]}" id="NCID0ELYAE" xlink:type="simple">18°13'31"S, 47°17'13"E</named-content></named-content>, 1410 m., 17–22 Apr 2001, montane rainforest, general collecting night, J.J. Rafanomezantsoa et al. (deposited in <named-content xmlns:xlink="http://www.w3.org/1999/xlink" content-type="dwc:institutional_code" xlink:type="simple">CAS</named-content>; <ext-link xmlns:xlink="http://www.w3.org/1999/xlink" xlink:type="simple" ext-link-type="uri" xlink:href="http://data.antweb.org/specimen/CASENT9006503">CASENT9006503</ext-link>).</p></tp:treatment-sec><tp:treatment-sec sec-type="material" id="SECID0E5RBI"><title>Other material examined.</title><p>MADAGASCAR: 3F, together with the holotype (<named-content xmlns:xlink="http://www.w3.org/1999/xlink" content-type="dwc:institutional_code" xlink:type="simple">CASENT</named-content> 9006503); Paratype female,1M, 1 hatched eggcase, Antananarivo, Réserve Spéciale d’Ambohitantely, Forêt d’Ambohitantely, 20.9 km 72° NE Ankazobe, <named-content xmlns:xlink="http://www.w3.org/1999/xlink" content-type="dwc:verbatimCoordinates" xlink:type="simple"><named-content content-type="geo-json" specific-use="{&#34;type&#34;:&#34;Point&#34;,&#34;coordinates&#34;:[47.278889,-18.225083]}" id="NCID0EMSBI" xlink:type="simple">18°13'30.3"S, 47°16'44"E</named-content></named-content>, 1574 m., 19 Mar 2003, primary montane rainforest, Ldd fallen logs/litter (among fallen logs and litter), D. Andriamalala, D. Silva, et al. (<named-content xmlns:xlink="http://www.w3.org/1999/xlink" content-type="dwc:institutional_code" xlink:type="simple">CASENT</named-content> 9015039); 1M,1Juv, Antananarivo, Réserve Spéciale d’Ambohitantely, Forêt d’Ambohitantely, 20.9 km 72° NE Ankazobe, <named-content xmlns:xlink="http://www.w3.org/1999/xlink" content-type="dwc:verbatimCoordinates" xlink:type="simple"><named-content content-type="geo-json" specific-use="{&#34;type&#34;:&#34;Point&#34;,&#34;coordinates&#34;:[47.278889,-18.225083]}" id="NCID0EZSBI" xlink:type="simple">18°13'30.3"S, 47°16'44"E</named-content></named-content>, 1574 m, 20 Mar 2003, primary montane rainforest, Ludd/raking, D. Andriamalala, D. Silva, et al. (<ext-link xmlns:xlink="http://www.w3.org/1999/xlink" xlink:type="simple" ext-link-type="uri" xlink:href="http://data.antweb.org/specimen/CASENT9015019">CASENT9015019</ext-link>); 3M, 3F, &gt;70Juvs, Antananarivo, 3 km 41° NE Andranomay, 11.5 km 147° SSE Anjozorobe, <named-content xmlns:xlink="http://www.w3.org/1999/xlink" content-type="dwc:verbatimCoordinates" xlink:type="simple"><named-content content-type="geo-json" specific-use="{&#34;type&#34;:&#34;Point&#34;,&#34;coordinates&#34;:[47.960000,-18.473333]}" id="NCID0EGTBI" xlink:type="simple">18°28'24"S, 47°57'36"E</named-content></named-content>, 1300 m., 5–13 Dec 2000, montane rainforest, general collecting, Fisher, Griswold et al. (<ext-link xmlns:xlink="http://www.w3.org/1999/xlink" xlink:type="simple" ext-link-type="uri" xlink:href="http://data.antweb.org/specimen/CASENT9004087">CASENT9004087</ext-link>, <ext-link xmlns:xlink="http://www.w3.org/1999/xlink" xlink:type="simple" ext-link-type="uri" xlink:href="http://data.antweb.org/specimen/CASENT9004076">CASENT9004076</ext-link>); 2F,6Juv, Antananarivo, 3 km 41° NE Andranomay, 11.5 km 147° SSE Anjozorobe, <named-content xmlns:xlink="http://www.w3.org/1999/xlink" content-type="dwc:verbatimCoordinates" xlink:type="simple"><named-content content-type="geo-json" specific-use="{&#34;type&#34;:&#34;Point&#34;,&#34;coordinates&#34;:[47.960000,-18.473333]}" id="NCID0EYTBI" xlink:type="simple">18°28'24"S, 47°57'36"E</named-content></named-content>, 1300 m., 5–13 Dec 2000, montane rainforest, beating low vegetation, Fisher, Griswold et al. (<ext-link xmlns:xlink="http://www.w3.org/1999/xlink" xlink:type="simple" ext-link-type="uri" xlink:href="http://data.antweb.org/specimen/CASENT9003844">CASENT9003844</ext-link>); 1F,8Juv, Antananarivo, 3 km 41° NE Andranomay, 11.5 km 147° SSE Anjozorobe, <named-content xmlns:xlink="http://www.w3.org/1999/xlink" content-type="dwc:verbatimCoordinates" xlink:type="simple"><named-content content-type="geo-json" specific-use="{&#34;type&#34;:&#34;Point&#34;,&#34;coordinates&#34;:[47.960000,-18.473333]}" id="NCID0EFUBI" xlink:type="simple">18°28'24"S, 47°57'36"E</named-content></named-content>, 1300 m., 5–13 Dec 2000, montane rainforest, beating and sweeping, Fisher, Griswold et al. (<ext-link xmlns:xlink="http://www.w3.org/1999/xlink" xlink:type="simple" ext-link-type="uri" xlink:href="http://data.antweb.org/specimen/CASENT9004010">CASENT9004010</ext-link>); 1F,1Juv, Antananarivo, 3 km 41° NE Andranomay, 11.5 km 147° SSE Anjozorobe, <named-content xmlns:xlink="http://www.w3.org/1999/xlink" content-type="dwc:verbatimCoordinates" xlink:type="simple"><named-content content-type="geo-json" specific-use="{&#34;type&#34;:&#34;Point&#34;,&#34;coordinates&#34;:[47.960000,-18.473333]}" id="NCID0ESUBI" xlink:type="simple">18°28'24"S, 47°57'36"E</named-content></named-content>, 1300 m., 5–13 Dec 2000, montane rainforest, cryptic searching, Fisher, Griswold et al. (<ext-link xmlns:xlink="http://www.w3.org/1999/xlink" xlink:type="simple" ext-link-type="uri" xlink:href="http://data.antweb.org/specimen/CASENT9008673">CASENT9008673</ext-link>); 1F, 1Juv, Antananarivo, Réserve Spéciale d’Ambohitantely, Forêt d’Ambohitantely, 20.9 km 72° NE Ankazobe, <named-content xmlns:xlink="http://www.w3.org/1999/xlink" content-type="dwc:verbatimCoordinates" xlink:type="simple"><named-content content-type="geo-json" specific-use="{&#34;type&#34;:&#34;Point&#34;,&#34;coordinates&#34;:[47.286944,-18.225278]}" id="NCID0E6UBI" xlink:type="simple">18°13'31"S, 47°17'13"E</named-content></named-content>, 1410 m., 17–22 Apr 2001, montane rainforest, EB17 beating low vegetation, Fisher, Griswold et al. (<ext-link xmlns:xlink="http://www.w3.org/1999/xlink" xlink:type="simple" ext-link-type="uri" xlink:href="http://data.antweb.org/specimen/CASENT9001208">CASENT9001208</ext-link>).</p></tp:treatment-sec><tp:treatment-sec sec-type="etymology" id="SECID0EJVBI"><title>Etymology.</title><p>The specific name is a noun in apposition and commemorates Queen Rafohy.</p></tp:treatment-sec><tp:treatment-sec sec-type="diagnosis" id="SECID0EOVBI"><title>Diagnosis.</title><p>Males and females are considered part of the “<tp:taxon-name><tp:taxon-name-part taxon-name-part-type="genus" reg="Eriauchenius"/><tp:taxon-name-part taxon-name-part-type="species" reg="workmani">workmani</tp:taxon-name-part></tp:taxon-name> group” based on having a single dorsal protuberance on the abdomen (a triangular shaped abdomen) (Fig. <xref ref-type="fig" rid="F5">5A</xref>). Males are distinguished from the “<tp:taxon-name><tp:taxon-name-part taxon-name-part-type="genus" reg="Eriauchenius"/><tp:taxon-name-part taxon-name-part-type="species" reg="workmani">workmani</tp:taxon-name-part></tp:taxon-name> group” species <italic><tp:taxon-name><tp:taxon-name-part taxon-name-part-type="genus" reg="Eriauchenius">E.</tp:taxon-name-part> <tp:taxon-name-part taxon-name-part-type="species" reg="andriamanelo">andriamanelo</tp:taxon-name-part></tp:taxon-name></italic> sp. n., <italic><tp:taxon-name><tp:taxon-name-part taxon-name-part-type="genus" reg="Eriauchenius">E.</tp:taxon-name-part> <tp:taxon-name-part taxon-name-part-type="species" reg="ranavalona">ranavalona</tp:taxon-name-part></tp:taxon-name></italic> sp. n., and <italic><tp:taxon-name><tp:taxon-name-part taxon-name-part-type="genus" reg="Eriauchenius">E.</tp:taxon-name-part> <tp:taxon-name-part taxon-name-part-type="species" reg="rangita">rangita</tp:taxon-name-part></tp:taxon-name></italic> sp. n. by having a bifurcating <abbrev xmlns:xlink="http://www.w3.org/1999/xlink" xlink:title="median apophysis" id="ABBRID0ELXBI" xlink:type="simple">MA</abbrev> (Fig. <xref ref-type="fig" rid="F5">5C</xref>), from <italic><tp:taxon-name><tp:taxon-name-part taxon-name-part-type="genus" reg="Eriauchenius">E.</tp:taxon-name-part> <tp:taxon-name-part taxon-name-part-type="species" reg="andrianampoinimerina">andrianampoinimerina</tp:taxon-name-part></tp:taxon-name></italic> by lacking the distinctive abdomen markings (Fig. <xref ref-type="fig" rid="F5">5A</xref>), and <italic><tp:taxon-name><tp:taxon-name-part taxon-name-part-type="genus" reg="Eriauchenius">E.</tp:taxon-name-part> <tp:taxon-name-part taxon-name-part-type="species" reg="workmani">workmani</tp:taxon-name-part></tp:taxon-name></italic> by lacking the large bump on the pedipalpal bulbs (Fig. <xref ref-type="fig" rid="F5">5D–K</xref>). Females are distinguished from <italic><tp:taxon-name><tp:taxon-name-part taxon-name-part-type="genus" reg="Eriauchenius">E.</tp:taxon-name-part> <tp:taxon-name-part taxon-name-part-type="species" reg="andriamanelo">andriamanelo</tp:taxon-name-part></tp:taxon-name></italic> by lacking the heavily sclerotized “T” shaped structure on the posterior of the bursa, from <italic><tp:taxon-name><tp:taxon-name-part taxon-name-part-type="genus" reg="Eriauchenius">E.</tp:taxon-name-part> <tp:taxon-name-part taxon-name-part-type="species" reg="andrianampoinimerina">andrianampoinimerina</tp:taxon-name-part></tp:taxon-name></italic> by lacking the strong abdomen markings and by the “neck” having a tilt angle that is less than 80°, and from <italic><tp:taxon-name><tp:taxon-name-part taxon-name-part-type="genus" reg="Eriauchenius">E.</tp:taxon-name-part> <tp:taxon-name-part taxon-name-part-type="species" reg="ranavalona">ranavalona</tp:taxon-name-part></tp:taxon-name></italic> by lacking the lime-green abdomen markings. Females are indistinguishable from the remaining “<tp:taxon-name><tp:taxon-name-part taxon-name-part-type="genus" reg="Eriauchenius"/><tp:taxon-name-part taxon-name-part-type="species" reg="workmani">workmani</tp:taxon-name-part></tp:taxon-name> group” species.</p></tp:treatment-sec><tp:treatment-sec sec-type="description" id="SECID0E2ZBI"><title>Description.</title><p>Male holotype (<ext-link xmlns:xlink="http://www.w3.org/1999/xlink" xlink:type="simple" ext-link-type="uri" xlink:href="http://data.antweb.org/specimen/CASENT9006503">CASENT9006503</ext-link>, from Réserve Spéciale d’Ambohitantely, Madagascar). Total length 4.41, carapace 1.75 long, 1.29 wide. Abdomen 2.57 long, 1.29 wide, 2.91high, with a prominent dorsal hump. Carapace tilt angle 74.82°, tilt height (<abbrev xmlns:xlink="http://www.w3.org/1999/xlink" xlink:title="carapace tilt height" id="ABBRID0EG1BI" xlink:type="simple">CtH</abbrev>) 3.93, constriction 0.56, head length 1.38, neck length 2.29. <abbrev xmlns:xlink="http://www.w3.org/1999/xlink" xlink:title="carapace tilt height" id="ABBRID0EK1BI" xlink:type="simple">CtH</abbrev> divided by carapace length 2.25. Cephalon with <abbrev xmlns:xlink="http://www.w3.org/1999/xlink" xlink:title="anterior median eye" id="ABBRID0EO1BI" xlink:type="simple">AME</abbrev> on a large bulge and 4 post-ocular protrusions on the apex of the cephalon (Fig. <xref ref-type="fig" rid="F5">5A</xref>), each provided with a short modified spine at the tip. Chelicerae 4.02 long, and with spine 0.39 from base of chelicerae (Fig. <xref ref-type="fig" rid="F5">5A</xref>). Femur I 9.02 long. Sternum 1.12 long, 0.67 wide. Carapace, chelicerae, sternum and femora I &amp; II reddish dark brown with many white setae. All coxae and legs III &amp; IV yellowish brown. The latter with darker annulations on femora, tibiae and metatarsi. Abdomen yellowish brown, mottled with brown, and light brown book-lung covers, all covered with many white setae (Fig. <xref ref-type="fig" rid="F5">5A</xref>). Pedipalpal tegulum of the “<tp:taxon-name><tp:taxon-name-part taxon-name-part-type="genus" reg="Eriauchenius"/><tp:taxon-name-part taxon-name-part-type="species" reg="workmani">workmani</tp:taxon-name-part></tp:taxon-name> group” form, with apical conductor encircling a pit-like cavity (Fig. <xref ref-type="fig" rid="F5">5C–L</xref>). Conductor tip is a broad triangular point similar to other “<tp:taxon-name><tp:taxon-name-part taxon-name-part-type="genus" reg="Eriauchenius"/><tp:taxon-name-part taxon-name-part-type="species" reg="workmani">workmani</tp:taxon-name-part></tp:taxon-name> group” species except <italic><tp:taxon-name><tp:taxon-name-part taxon-name-part-type="genus" reg="Eriauchenius">E.</tp:taxon-name-part> <tp:taxon-name-part taxon-name-part-type="species" reg="andriamanelo">andriamanelo</tp:taxon-name-part></tp:taxon-name></italic> sp. n. (Fig. <xref ref-type="fig" rid="F5">5D–L</xref>). <abbrev xmlns:xlink="http://www.w3.org/1999/xlink" xlink:title="median apophysis" id="ABBRID0ED3BI" xlink:type="simple">MA</abbrev> with a bifurcation (Fig. <xref ref-type="fig" rid="F5">5C, H, L</xref>). Embolus similar to other “<tp:taxon-name><tp:taxon-name-part taxon-name-part-type="genus" reg="Eriauchenius"/><tp:taxon-name-part taxon-name-part-type="species" reg="workmani">workmani</tp:taxon-name-part></tp:taxon-name> group” species, being broad and complex with the sperm duct opening in the middle and sclerotization only at the tip (Fig. <xref ref-type="fig" rid="F5">5D–E, G–H, J–K</xref>).</p><p>Female paratype (<ext-link xmlns:xlink="http://www.w3.org/1999/xlink" xlink:type="simple" ext-link-type="uri" xlink:href="http://data.antweb.org/specimen/CASENT9015039">CASENT9015039</ext-link>). Total length 4.60, carapace 1.69 long, 1.51 wide. Abdomen 2.65 long, 2.39 wide, 3.91 high, with dorsal hump. Carapace tilt angle 73.3°, tilt height (<abbrev xmlns:xlink="http://www.w3.org/1999/xlink" xlink:title="carapace tilt height" id="ABBRID0E63BI" xlink:type="simple">CtH</abbrev>) 4.00, constriction 0.59, head length 1.54, neck length 2.26. <abbrev xmlns:xlink="http://www.w3.org/1999/xlink" xlink:title="carapace tilt height" id="ABBRID0ED4BI" xlink:type="simple">CtH</abbrev> divided by carapace length 2.37. Cephalon as in male. Chelicerae 3.99 long, and with spine 0.44 from base of chelicerae. Tarsus of pedipalps with ventral patch of long thick setae. Femur I 6.30 long. Sternum 1.10 long, 0.66 wide. Colors as in male, but generally darker. Female internal genitalia indistinguishable from other “<tp:taxon-name><tp:taxon-name-part taxon-name-part-type="genus" reg="Eriauchenius"/><tp:taxon-name-part taxon-name-part-type="species" reg="workmani">workmani</tp:taxon-name-part></tp:taxon-name> group” species (Fig. <xref ref-type="fig" rid="F5">5B</xref>).</p><fig id="F5" position="float" orientation="portrait"><label>Figure 5.</label><caption><p>
                <italic><tp:taxon-name><tp:taxon-name-part taxon-name-part-type="genus" reg="Eriauchenius">Eriauchenius</tp:taxon-name-part> <tp:taxon-name-part taxon-name-part-type="species" reg="rafohy">rafohy</tp:taxon-name-part></tp:taxon-name></italic> sp. n. <bold>A</bold> male (<ext-link xmlns:xlink="http://www.w3.org/1999/xlink" xlink:type="simple" ext-link-type="uri" xlink:href="http://data.antweb.org/specimen/CASENT9015039">CASENT9015039</ext-link>) habitus, lateral view, image reversed <bold>B</bold> female (<ext-link xmlns:xlink="http://www.w3.org/1999/xlink" xlink:type="simple" ext-link-type="uri" xlink:href="http://data.antweb.org/specimen/CASENT9006503">CASENT9006503</ext-link>) internal genitalia, dorsal view <bold>D–F, L</bold> male right pedipalpal bulb (<ext-link xmlns:xlink="http://www.w3.org/1999/xlink" xlink:type="simple" ext-link-type="uri" xlink:href="http://data.antweb.org/specimen/CASENT9004087">CASENT9004087</ext-link>), image reversed <bold>G–K</bold> left pedipalpal bulb (<ext-link xmlns:xlink="http://www.w3.org/1999/xlink" xlink:type="simple" ext-link-type="uri" xlink:href="http://data.antweb.org/specimen/CASENT9015039">CASENT9015039</ext-link>) <bold>C</bold> median apophysis variation, apical view (<ext-link xmlns:xlink="http://www.w3.org/1999/xlink" xlink:type="simple" ext-link-type="uri" xlink:href="http://data.antweb.org/specimen/CASENT9004087">CASENT9004087</ext-link> &amp; <ext-link xmlns:xlink="http://www.w3.org/1999/xlink" xlink:type="simple" ext-link-type="uri" xlink:href="http://data.antweb.org/specimen/CASENT9015039">CASENT9015039</ext-link>) <bold>D, G, J</bold> prolateral view <bold>E, H, K</bold> ventral view <bold>F, I</bold> retrolateral view <bold>L</bold> close-up, ventral view. Scale bars: 1 mm (<bold>A</bold>); 0.25 mm (<bold>B, D</bold>).</p></caption><graphic xmlns:xlink="http://www.w3.org/1999/xlink" xlink:href="zookeys-727-001-g005.jpg" position="float" orientation="portrait" xlink:type="simple" id="oo_178234.jpg"/></fig></tp:treatment-sec><tp:treatment-sec sec-type="variation" id="SECID0EAACI"><title>Variation.</title><p>Total length 3.39–4.73 (males; n=4), 4.32–4.86 (females; n=6); Carapace length 1.50–1.80 (males; n=4), 1.57–1.75 (females; n=6); Femur I 5.10–5.72 times the length of carapace in males (n=4) and 3.48–3.88 times the length of carapace in females (n=6). <abbrev xmlns:xlink="http://www.w3.org/1999/xlink" xlink:title="carapace tilt height" id="ABBRID0EGACI" xlink:type="simple">CtH</abbrev> divided by carapace length 2.17–2.35 in males (n=4), 2.20–2.39 in females (n=6). Average femur I length 8.70 (males; n=4), 6.16 (females; n=6).</p></tp:treatment-sec><tp:treatment-sec sec-type="natural history" id="SECID0EKACI"><title>Natural history.</title><p>Specimens have been collected in montane rainforest through general collecting, beating vegetation, sweeping, raking, cryptic searching, and among fallen logs and litter in altitudes from 1300–1638 m above sea level. One specimen was collected with a hatched eggsac.</p></tp:treatment-sec><tp:treatment-sec sec-type="distribution" id="SECID0EPACI"><title>Distribution.</title><p>Known only from Antananarivo Province in central Madagascar (Fig. <xref ref-type="fig" rid="F30">30</xref>).</p></tp:treatment-sec><tp:treatment-sec><!--Section generated to contain objects referenced in tp:taxon-treatment.--><fig id="F30" position="float" orientation="portrait"><label>Figure 30.</label><caption><p>Distribution map for <italic><tp:taxon-name><tp:taxon-name-part taxon-name-part-type="genus" reg="Eriauchenius">Eriauchenius</tp:taxon-name-part></tp:taxon-name></italic> species.</p></caption><graphic xmlns:xlink="http://www.w3.org/1999/xlink" xlink:href="zookeys-727-001-g030.jpg" position="float" orientation="portrait" xlink:type="simple" id="oo_178259.jpg"/></fig></tp:treatment-sec></tp:taxon-treatment>
