# Supplementary material for: A review of the Madagascan pelican spiders of the genera Eriauchenius O. Pickard-Cambridge, 1881 and Madagascarchaea gen. n. (Araneae, Archaeidae)
Source: Zookeys. 2018 Jan 11;(727):1–96. doi: 10.3897/zookeys.727.20222 (PMC5799789; doi:10.3897/zookeys.727.20222)
Supplement: XML Treatment for Eriauchenius ranavalona [file zookeys.727.20222-treatment6.xml]

<!DOCTYPE tp:taxon-treatment
  PUBLIC "-//TaxonX//DTD Taxonomic Treatment Publishing DTD v0 20100105//EN" "tax-treatment-NSO.dtd">
<tp:taxon-treatment xmlns:tp="http://www.plazi.org/taxpub"><tp:treatment-meta><kwd-group><label>Taxon classification</label><kwd><named-content xmlns:xlink="http://www.w3.org/1999/xlink" content-type="kingdom">Animalia</named-content></kwd><kwd><named-content xmlns:xlink="http://www.w3.org/1999/xlink" content-type="order">Araneae</named-content></kwd><kwd><named-content xmlns:xlink="http://www.w3.org/1999/xlink" content-type="family">Archaeidae</named-content></kwd></kwd-group><mixed-citation publication-type="journal"><person-group><name><surname>Wood</surname><given-names>Hannah M.</given-names></name><name><surname>Scharff</surname><given-names>Nikolaj</given-names></name></person-group><article-title>A review of the Madagascan pelican spiders of the genera <italic><tp:taxon-name><tp:taxon-name-part taxon-name-part-type="genus" reg="Eriauchenius">Eriauchenius</tp:taxon-name-part></tp:taxon-name></italic> O. Pickard-Cambridge, 1881 and <italic><tp:taxon-name><tp:taxon-name-part taxon-name-part-type="genus" reg="Madagascarchaea">Madagascarchaea</tp:taxon-name-part></tp:taxon-name></italic> gen. n. (<tp:taxon-name><tp:taxon-name-part taxon-name-part-type="order">Araneae</tp:taxon-name-part></tp:taxon-name>, <tp:taxon-name><tp:taxon-name-part taxon-name-part-type="family">Archaeidae</tp:taxon-name-part></tp:taxon-name>)</article-title><source>Zookeys</source><day>11</day><month>1</month><year>2018</year><volume>2018</volume><issue>727</issue><fpage>1</fpage><lpage>96</lpage><pub-id pub-id-type="doi">10.3897/zookeys.727.20222</pub-id></mixed-citation></tp:treatment-meta><tp:nomenclature><tp:taxon-name>
              <tp:taxon-name-part taxon-name-part-type="genus" reg="Eriauchenius">Eriauchenius</tp:taxon-name-part>
              <tp:taxon-name-part taxon-name-part-type="species" reg="ranavalona">ranavalona</tp:taxon-name-part>
              <object-id xmlns:xlink="http://www.w3.org/1999/xlink" content-type="zoobank" xlink:type="simple">http://zoobank.org/DC825D0D-2431-4E45-9898-A37D53542479</object-id>
            </tp:taxon-name><tp:taxon-status xmlns:xlink="http://www.w3.org/1999/xlink" xlink:type="simple">sp. n.</tp:taxon-status><xref ref-type="fig" rid="F6">Figs 6</xref><xref ref-type="fig" rid="F30">, 30</xref></tp:nomenclature><tp:treatment-sec sec-type="type material" id="SECID0EJCCI"><title>Type material.</title><p>Male holotype: Madagascar, Fianarantsoa, Parc National Ranomafana, Vohiparara, Piste Touristique, <named-content xmlns:xlink="http://www.w3.org/1999/xlink" content-type="dwc:verbatimCoordinates" xlink:type="simple"><named-content content-type="geo-json" specific-use="{&#34;type&#34;:&#34;Point&#34;,&#34;coordinates&#34;:[47.400000,-21.226667]}" id="NCID0ESCCI" xlink:type="simple">21°13.6'S, 47°24.0'E</named-content></named-content>, 1000 m., 26–27 Apr 1998, C. Griswold, D. Kavanaugh, N. Penny, M. Raherilalao, E. Rajeriarison, J. Ranorianarisoa, J. Schweikert, D. Ubick (deposited in <named-content xmlns:xlink="http://www.w3.org/1999/xlink" content-type="dwc:institutional_code" xlink:type="simple">CAS</named-content>; <ext-link xmlns:xlink="http://www.w3.org/1999/xlink" xlink:type="simple" ext-link-type="uri" xlink:href="http://data.antweb.org/specimen/CASENT9010047">CASENT9010047</ext-link>).</p></tp:treatment-sec><tp:treatment-sec sec-type="material" id="SECID0EBDCI"><title>Other material examined.</title><p>MADAGASCAR, Fianarantsoa, Parc National Ranomafana: Female paratype, Vatoharanana River, 4.1 km 231° SW Ranomafana, <named-content xmlns:xlink="http://www.w3.org/1999/xlink" content-type="dwc:verbatimCoordinates" xlink:type="simple"><named-content content-type="geo-json" specific-use="{&#34;type&#34;:&#34;Point&#34;,&#34;coordinates&#34;:[47.433333,-21.290000]}" id="NCID0EKDCI" xlink:type="simple">21°17'24"S, 47°26'00"E</named-content></named-content>, 1100 m., 27–31 Mar 2003, Griswold, Fisher et al., montane rainforest, EB17 beating low vegetation (<ext-link xmlns:xlink="http://www.w3.org/1999/xlink" xlink:type="simple" ext-link-type="uri" xlink:href="http://data.antweb.org/specimen/CASENT9018917">CASENT9018917</ext-link>); 2M,1F,1Juv, 2.3 km N Vohiparara village, <named-content xmlns:xlink="http://www.w3.org/1999/xlink" content-type="dwc:verbatimCoordinates" xlink:type="simple"><named-content content-type="geo-json" specific-use="{&#34;type&#34;:&#34;Point&#34;,&#34;coordinates&#34;:[47.383333,-21.213333]}" id="NCID0EXDCI" xlink:type="simple">21°12.8'S, 47°23.0'E</named-content></named-content>, 1100 m., 24–25 Apr 1998, C. Griswold, D. Kavanaugh, N. Penny, M. Raherilalao, E. Rajeriarison, J. Ranorianarisoa, J. Schweikert, D. Ubick (<ext-link xmlns:xlink="http://www.w3.org/1999/xlink" xlink:type="simple" ext-link-type="uri" xlink:href="http://data.antweb.org/specimen/CASENT9010042">CASENT9010042</ext-link>); 5M,1Juv, Vohiparara, 3.6 km W Ranomafana, <named-content xmlns:xlink="http://www.w3.org/1999/xlink" content-type="dwc:verbatimCoordinates" xlink:type="simple"><named-content content-type="geo-json" specific-use="{&#34;type&#34;:&#34;Point&#34;,&#34;coordinates&#34;:[47.397367,-21.237383]}" id="NCID0EEECI" xlink:type="simple">21°14.243’S, 47°23.842’E</named-content></named-content>, 1150 m., 13–14 Jan 2009, primary montane rainforest, general collecting day and night, C. Griswold, A. Saucedo and H. Wood (<ext-link xmlns:xlink="http://www.w3.org/1999/xlink" ext-link-type="uri" xlink:href="http://hol.osu.edu/spmInfo.html?id=USNMENT01377245" xlink:type="simple">USNMENT01377245</ext-link>, <ext-link xmlns:xlink="http://www.w3.org/1999/xlink" ext-link-type="uri" xlink:href="http://hol.osu.edu/spmInfo.html?id=USNMENT01377246" xlink:type="simple">USNMENT01377246</ext-link>, <ext-link xmlns:xlink="http://www.w3.org/1999/xlink" ext-link-type="uri" xlink:href="http://hol.osu.edu/spmInfo.html?id=USNMENT01377247" xlink:type="simple">USNMENT01377247</ext-link>, <ext-link xmlns:xlink="http://www.w3.org/1999/xlink" ext-link-type="uri" xlink:href="http://hol.osu.edu/spmInfo.html?id=USNMENT01377254" xlink:type="simple">USNMENT01377254</ext-link>); 1F, Vatoharanana, 4 km S Ranomafana, <named-content xmlns:xlink="http://www.w3.org/1999/xlink" content-type="dwc:verbatimCoordinates" xlink:type="simple"><named-content content-type="geo-json" specific-use="{&#34;type&#34;:&#34;Point&#34;,&#34;coordinates&#34;:[47.427361,-21.287500]}" id="NCID0EAFCI" xlink:type="simple">21°17'15.0"S, 47°25'38.5"E</named-content></named-content>, 1100 m, 12 Jan 2009, primary montane rainforest, general collecting day, beating vegetation, A. Saucedo &amp; H. Wood (<ext-link xmlns:xlink="http://www.w3.org/1999/xlink" ext-link-type="uri" xlink:href="http://hol.osu.edu/spmInfo.html?id=USNMENT01377248" xlink:type="simple">USNMENT01377248</ext-link>); 2M,3F,2Juv, Vohiparara, Sahamalaotra forest, 41.1 km 54° NE Fianarantsoa, <named-content xmlns:xlink="http://www.w3.org/1999/xlink" content-type="dwc:verbatimCoordinates" xlink:type="simple"><named-content content-type="geo-json" specific-use="{&#34;type&#34;:&#34;Point&#34;,&#34;coordinates&#34;:[47.394222,-21.238861]}" id="NCID0ENFCI" xlink:type="simple">21°14'19.9"S, 47°23'39.2"E</named-content></named-content>, 1200 m, 26 Dec 2005-14 Jan 2006, montane rainforest, beating vegetation: in clumps of dead dry foliage, H. Wood, J. Miller, J.J. Rafonomezantsoa, E. Rajeriarison, V. Andriamananony (<ext-link xmlns:xlink="http://www.w3.org/1999/xlink" ext-link-type="uri" xlink:href="http://hol.osu.edu/spmInfo.html?id=USNMENT01377249" xlink:type="simple">USNMENT01377249</ext-link>, <ext-link xmlns:xlink="http://www.w3.org/1999/xlink" ext-link-type="uri" xlink:href="http://hol.osu.edu/spmInfo.html?id=USNMENT01377240" xlink:type="simple">USNMENT01377240</ext-link>); 1M, Vohiparara, 3.62 km ENE Ranomafana, <named-content xmlns:xlink="http://www.w3.org/1999/xlink" content-type="dwc:verbatimCoordinates" xlink:type="simple"><named-content content-type="geo-json" specific-use="{&#34;type&#34;:&#34;Point&#34;,&#34;coordinates&#34;:[47.401472,-21.241306]}" id="NCID0E6FCI" xlink:type="simple">21°14'28.7"S, 47°23'65.3"E</named-content></named-content>, 1137 m, 13 Jan 2009, evergreen secondary rainforest, general collecting, D. Andriamalala, C. Griswold, G. Hormiga, A. Saucedo, N. Scharff and H. Wood (<ext-link xmlns:xlink="http://www.w3.org/1999/xlink" xlink:type="simple" ext-link-type="uri" xlink:href="http://data.antweb.org/specimen/CASENT9048515">CASENT9048515</ext-link>); 1F, 7 km SW Ranomafana, 1200 m, 23 Oct 1988, W. Steiner, C. Kremen, R. Van Epps (<ext-link xmlns:xlink="http://www.w3.org/1999/xlink" ext-link-type="uri" xlink:href="http://hol.osu.edu/spmInfo.html?id=USNMENT00879986" xlink:type="simple">USNMENT00879986</ext-link>).</p></tp:treatment-sec><tp:treatment-sec sec-type="etymology" id="SECID0EOGCI"><title>Etymology.</title><p>The specific name is a noun in apposition and commemorates Queen Ranavalona III, the last sovereign of the Kingdom of Madagascar before it became a French colony.</p></tp:treatment-sec><tp:treatment-sec sec-type="diagnosis" id="SECID0ETGCI"><title>Diagnosis.</title><p>Males and females are considered part of the “<tp:taxon-name><tp:taxon-name-part taxon-name-part-type="genus" reg="Eriauchenius"/><tp:taxon-name-part taxon-name-part-type="species" reg="workmani">workmani</tp:taxon-name-part></tp:taxon-name> group” based on having a single dorsal protuberance on the abdomen (a triangular shaped abdomen) (Fig. <xref ref-type="fig" rid="F6">6A</xref>). Males and females are distinguished from all other species in the “<tp:taxon-name><tp:taxon-name-part taxon-name-part-type="genus" reg="Eriauchenius"/><tp:taxon-name-part taxon-name-part-type="species" reg="workmani">workmani</tp:taxon-name-part></tp:taxon-name> group” by the lime-green abdomen markings in living specimens (Fig. <xref ref-type="fig" rid="F6">6C–D</xref>), which is sometimes faded in alcohol preserved specimens, and in males, by the non-bifurcating <abbrev xmlns:xlink="http://www.w3.org/1999/xlink" xlink:title="median apophysis" id="ABBRID0ETHCI" xlink:type="simple">MA</abbrev> that is broad and tapers to a point (Fig. <xref ref-type="fig" rid="F6">6H–I</xref>), rather than being hook shaped as seen in <italic><tp:taxon-name><tp:taxon-name-part taxon-name-part-type="genus" reg="Eriauchenius">E.</tp:taxon-name-part> <tp:taxon-name-part taxon-name-part-type="species" reg="andriamanelo">andriamanelo</tp:taxon-name-part></tp:taxon-name></italic> (Fig. <xref ref-type="fig" rid="F3">3C</xref>).</p></tp:treatment-sec><tp:treatment-sec sec-type="description" id="SECID0EKICI"><title>Description.</title><p>Male holotype (CALENT9010047, from Parc Nationale Ranomafana, Madagascar). Total length 3.53, carapace 1.48 long, 1.28 wide. Abdomen 1.93 long, 2.23 high, with a dorsal hump. Carapace tilt angle 75.1°, tilt height (<abbrev xmlns:xlink="http://www.w3.org/1999/xlink" xlink:title="carapace tilt height" id="ABBRID0EQICI" xlink:type="simple">CtH</abbrev>) 3.25, constriction 0.44, head length 1.03, neck length 1.83 (Fig. <xref ref-type="fig" rid="F2">2</xref>). <abbrev xmlns:xlink="http://www.w3.org/1999/xlink" xlink:title="carapace tilt height" id="ABBRID0EYICI" xlink:type="simple">CtH</abbrev> divided by carapace length 2.20. Cephalon with <abbrev xmlns:xlink="http://www.w3.org/1999/xlink" xlink:title="anterior median eye" id="ABBRID0E3ICI" xlink:type="simple">AME</abbrev> on a large bulge and 4 post-ocular protrusions on the apex of the cephalon (Fig. <xref ref-type="fig" rid="F6">6A</xref>), each provided with a short modified spine at the tip. Chelicerae 3.28 long, and with spine 0.42 from base of chelicerae (Fig. <xref ref-type="fig" rid="F6">6A</xref>). Femur I 5.76 long. Sternum 0.92 long, 0.55 wide. Carapace, chelicerae, sternum and femora I &amp; II reddish dark brown with many white setae, and lighter brown areas on head, neck and chelicerae. All coxae yellowish brown and legs III &amp; IV yellowish brown, with darker annulations on femora, tibiae and metatarsi. Abdomen mostly mottled brown with tufts of white setae, white book-lungs, and characteristic lime-green posterior-dorsal area in living species (Fig. <xref ref-type="fig" rid="F6">6C–D</xref>; often faded to yellowish-white in ethanol preserved material). Pedipalpal tegulum of the “<tp:taxon-name><tp:taxon-name-part taxon-name-part-type="genus" reg="Eriauchenius"/><tp:taxon-name-part taxon-name-part-type="species" reg="workmani">workmani</tp:taxon-name-part></tp:taxon-name> group” form, with apical conductor encircling a pit-like cavity (Fig. <xref ref-type="fig" rid="F6">6E–J</xref>). Conductor tip is a broad triangular point similar to other “<tp:taxon-name><tp:taxon-name-part taxon-name-part-type="genus" reg="Eriauchenius"/><tp:taxon-name-part taxon-name-part-type="species" reg="workmani">workmani</tp:taxon-name-part></tp:taxon-name> group” species except <italic><tp:taxon-name><tp:taxon-name-part taxon-name-part-type="genus" reg="Eriauchenius">E.</tp:taxon-name-part> <tp:taxon-name-part taxon-name-part-type="species" reg="andriamanelo">andriamanelo</tp:taxon-name-part></tp:taxon-name></italic> (Fig. <xref ref-type="fig" rid="F3">3K</xref>), where the conductor is divided. <abbrev xmlns:xlink="http://www.w3.org/1999/xlink" xlink:title="median apophysis" id="ABBRID0ERKCI" xlink:type="simple">MA</abbrev> without a bifurcation, broad, and tapering toward the tip (Fig. <xref ref-type="fig" rid="F6">6E–F, H–I</xref>). Embolus similar to other “<tp:taxon-name><tp:taxon-name-part taxon-name-part-type="genus" reg="Eriauchenius"/><tp:taxon-name-part taxon-name-part-type="species" reg="workmani">workmani</tp:taxon-name-part></tp:taxon-name> group” species, being broad and complex with the sperm duct opening in the middle and sclerotization only at the tip.</p><p>Female paratype (<ext-link xmlns:xlink="http://www.w3.org/1999/xlink" xlink:type="simple" ext-link-type="uri" xlink:href="http://data.antweb.org/specimen/CASENT9018917">CASENT9018917</ext-link>). Total length 3.86, carapace 1.24 long, 1.15 wide. Abdomen 2.20 long, 2.24 wide, with dorsal hump. Carapace tilt angle 67.6°, tilt height (<abbrev xmlns:xlink="http://www.w3.org/1999/xlink" xlink:title="carapace tilt height" id="ABBRID0EJLCI" xlink:type="simple">CtH</abbrev>) 2.71, constriction 0.42, head length 1.05, neck length 1.39. <abbrev xmlns:xlink="http://www.w3.org/1999/xlink" xlink:title="carapace tilt height" id="ABBRID0ENLCI" xlink:type="simple">CtH</abbrev> divided by carapace length 2.19. Cephalon as in male. Chelicerae 2.62 long, and with spine 0.48 from base of chelicerae. Femur I 4.52 long. Sternum 0.79 long, 0.53 wide. Colors as in male, but abdomen mottled brown and beige instead of just mottled brown. Female abdomen also with posterior-dorsal lemon-green area. Female internal genitalia indistinguishable from other “<tp:taxon-name><tp:taxon-name-part taxon-name-part-type="genus" reg="Eriauchenius"/><tp:taxon-name-part taxon-name-part-type="species" reg="workmani">workmani</tp:taxon-name-part></tp:taxon-name> group” species (Fig. <xref ref-type="fig" rid="F6">6B</xref>).</p><fig id="F6" position="float" orientation="portrait"><label>Figure 6.</label><caption><p>
                <italic><tp:taxon-name><tp:taxon-name-part taxon-name-part-type="genus" reg="Eriauchenius">Eriauchenius</tp:taxon-name-part> <tp:taxon-name-part taxon-name-part-type="species" reg="ranavalona">ranavalona</tp:taxon-name-part></tp:taxon-name></italic> sp. n. <bold>A</bold> male (holotype, <ext-link xmlns:xlink="http://www.w3.org/1999/xlink" xlink:type="simple" ext-link-type="uri" xlink:href="http://data.antweb.org/specimen/CASENT9010047">CASENT9010047</ext-link>) habitus, lateral view, image reversed <bold>B</bold> female (<ext-link xmlns:xlink="http://www.w3.org/1999/xlink" ext-link-type="uri" xlink:href="http://hol.osu.edu/spmInfo.html?id=USNMENT01377248" xlink:type="simple">USNMENT01377248</ext-link>) internal genitalia, dorsal view <bold>C–D</bold> abdomen, showing color pattern (<ext-link xmlns:xlink="http://www.w3.org/1999/xlink" ext-link-type="uri" xlink:href="http://hol.osu.edu/spmInfo.html?id=USNMENT01377246" xlink:type="simple">USNMENT01377246</ext-link>) <bold>C</bold> lateral view <bold>D</bold> posterior view <bold>E–G</bold> male right pedipalpal bulb (holotype, <ext-link xmlns:xlink="http://www.w3.org/1999/xlink" xlink:type="simple" ext-link-type="uri" xlink:href="http://data.antweb.org/specimen/CASENT9010047">CASENT9010047</ext-link>), image reversed <bold>H–J</bold> left pedipalpal bulb (<ext-link xmlns:xlink="http://www.w3.org/1999/xlink" xlink:type="simple" ext-link-type="uri" xlink:href="http://data.antweb.org/specimen/CASENT9010042">CASENT9010042</ext-link>) <bold>E, H</bold> prolateral view <bold>F, I</bold> ventral view <bold>G, J</bold> retrolateral view. Scale bars: 1 mm (<bold>A</bold>); 0.25 mm (<bold>B, D</bold>).</p></caption><graphic xmlns:xlink="http://www.w3.org/1999/xlink" xlink:href="zookeys-727-001-g006.jpg" position="float" orientation="portrait" xlink:type="simple" id="oo_178235.jpg"/></fig></tp:treatment-sec><tp:treatment-sec sec-type="variation" id="SECID0EHOCI"><title>Variation.</title><p>Total length 3.49–3.68 (males; n=5), 3.34–3.86 (females; n=4); Carapace length 1.35–1.43 (males; n=5), 1.24–1.49 (females; n=4); Femur I 5.25–5.65 times the length of carapace in males (n=5) and 3.53–4.10 times the length of carapace in females (n=4). <abbrev xmlns:xlink="http://www.w3.org/1999/xlink" xlink:title="carapace tilt height" id="ABBRID0ENOCI" xlink:type="simple">CtH</abbrev> divided by carapace length 2.16–2.26 in males (n=5), 2.01–2.28 in females (n=4). Average femur I length 7.65 (males; n=5), 5.23 (females; n=4).</p></tp:treatment-sec><tp:treatment-sec sec-type="natural history" id="SECID0EROCI"><title>Natural history.</title><p>Specimens have been collected in montane rainforest and evergreen secondary rainforest through beating vegetation, including clumps of dead, dry foliage, by beating low vegetation, and general collecting day and night. Specimens were collected from 900–1200 m above sea level.</p></tp:treatment-sec><tp:treatment-sec sec-type="distribution" id="SECID0EWOCI"><title>Distribution.</title><p>Known only from Ranomafana National Park in southwestern Madagascar (Fig. <xref ref-type="fig" rid="F30">30</xref>).</p></tp:treatment-sec><tp:treatment-sec><!--Section generated to contain objects referenced in tp:taxon-treatment.--><fig id="F30" position="float" orientation="portrait"><label>Figure 30.</label><caption><p>Distribution map for <italic><tp:taxon-name><tp:taxon-name-part taxon-name-part-type="genus" reg="Eriauchenius">Eriauchenius</tp:taxon-name-part></tp:taxon-name></italic> species.</p></caption><graphic xmlns:xlink="http://www.w3.org/1999/xlink" xlink:href="zookeys-727-001-g030.jpg" position="float" orientation="portrait" xlink:type="simple" id="oo_178259.jpg"/></fig><fig id="F3" position="float" orientation="portrait"><label>Figure 3.</label><caption><p>
                <italic><tp:taxon-name><tp:taxon-name-part taxon-name-part-type="genus" reg="Eriauchenius">Eriauchenius</tp:taxon-name-part> <tp:taxon-name-part taxon-name-part-type="species" reg="andriamanelo">andriamanelo</tp:taxon-name-part></tp:taxon-name></italic> sp. n. <bold>A</bold> male (<ext-link xmlns:xlink="http://www.w3.org/1999/xlink" xlink:type="simple" ext-link-type="uri" xlink:href="http://data.antweb.org/specimen/CASENT9004508">CASENT9004508</ext-link>) habitus, lateral view. <bold>B, L</bold> female (<ext-link xmlns:xlink="http://www.w3.org/1999/xlink" xlink:type="simple" ext-link-type="uri" xlink:href="http://data.antweb.org/specimen/CASENT9003265">CASENT9003265</ext-link>) internal genitalia, arrow showing sclerotized T-shaped projection: <bold>B</bold> dorsal view <bold>L</bold> posterior view <bold>D–F</bold> male right pedipalpal bulb (<ext-link xmlns:xlink="http://www.w3.org/1999/xlink" xlink:type="simple" ext-link-type="uri" xlink:href="http://data.antweb.org/specimen/CASENT9010070">CASENT9010070</ext-link>), image reversed <bold>C, G–I</bold> left pedipalpal bulb (<ext-link xmlns:xlink="http://www.w3.org/1999/xlink" xlink:type="simple" ext-link-type="uri" xlink:href="http://data.antweb.org/specimen/CASENT9017991">CASENT9017991</ext-link>) <bold>J–K</bold> left pedipalpal bulb (<ext-link xmlns:xlink="http://www.w3.org/1999/xlink" xlink:type="simple" ext-link-type="uri" xlink:href="http://data.antweb.org/specimen/CASENT9002367">CASENT9002367</ext-link>) <bold>C</bold> median apophysis, apical view <bold>D, G, J</bold> prolateral view <bold>E, H, K</bold> ventral view <bold>F, I</bold> retrolateral view <bold>K</bold> arrows showing the two portions of the divided conductor tip. Scale bars: 1 mm (<bold>A</bold>); 0.25 mm (<bold>B, D</bold>).</p></caption><graphic xmlns:xlink="http://www.w3.org/1999/xlink" xlink:href="zookeys-727-001-g003.jpg" position="float" orientation="portrait" xlink:type="simple" id="oo_178232.jpg"/></fig><fig id="F2" position="float" orientation="portrait"><label>Figure 2.</label><caption><p>Diagram showing several measured morphological traits, lateral view of archaeid habitus. <bold>1</bold> carapace length <bold>2</bold> carapace tilt height (<abbrev xmlns:xlink="http://www.w3.org/1999/xlink" xlink:title="carapace tilt height" id="ABBRID0EYGAE" xlink:type="simple">CtH</abbrev>) <bold>3</bold> carapace constriction <bold>4</bold> “neck” length <bold>5</bold> carapace tilt angle <bold>6</bold> “head” length <bold>7</bold> chelicerae length <bold>8</bold> cheliceral seta length.</p></caption><graphic xmlns:xlink="http://www.w3.org/1999/xlink" xlink:href="zookeys-727-001-g002.jpg" position="float" orientation="portrait" xlink:type="simple" id="oo_178231.jpg"/></fig></tp:treatment-sec></tp:taxon-treatment>
