# Supplementary material for: A review of the Madagascan pelican spiders of the genera Eriauchenius O. Pickard-Cambridge, 1881 and Madagascarchaea gen. n. (Araneae, Archaeidae)
Source: Zookeys. 2018 Jan 11;(727):1–96. doi: 10.3897/zookeys.727.20222 (PMC5799789; doi:10.3897/zookeys.727.20222)
Supplement: XML Treatment for Eriauchenius rangita [file zookeys.727.20222-treatment7.xml]

<!DOCTYPE tp:taxon-treatment
  PUBLIC "-//TaxonX//DTD Taxonomic Treatment Publishing DTD v0 20100105//EN" "tax-treatment-NSO.dtd">
<tp:taxon-treatment xmlns:tp="http://www.plazi.org/taxpub"><tp:treatment-meta><kwd-group><label>Taxon classification</label><kwd><named-content xmlns:xlink="http://www.w3.org/1999/xlink" content-type="kingdom">Animalia</named-content></kwd><kwd><named-content xmlns:xlink="http://www.w3.org/1999/xlink" content-type="order">Araneae</named-content></kwd><kwd><named-content xmlns:xlink="http://www.w3.org/1999/xlink" content-type="family">Archaeidae</named-content></kwd></kwd-group><mixed-citation publication-type="journal"><person-group><name><surname>Wood</surname><given-names>Hannah M.</given-names></name><name><surname>Scharff</surname><given-names>Nikolaj</given-names></name></person-group><article-title>A review of the Madagascan pelican spiders of the genera <italic><tp:taxon-name><tp:taxon-name-part taxon-name-part-type="genus" reg="Eriauchenius">Eriauchenius</tp:taxon-name-part></tp:taxon-name></italic> O. Pickard-Cambridge, 1881 and <italic><tp:taxon-name><tp:taxon-name-part taxon-name-part-type="genus" reg="Madagascarchaea">Madagascarchaea</tp:taxon-name-part></tp:taxon-name></italic> gen. n. (<tp:taxon-name><tp:taxon-name-part taxon-name-part-type="order">Araneae</tp:taxon-name-part></tp:taxon-name>, <tp:taxon-name><tp:taxon-name-part taxon-name-part-type="family">Archaeidae</tp:taxon-name-part></tp:taxon-name>)</article-title><source>Zookeys</source><day>11</day><month>1</month><year>2018</year><volume>2018</volume><issue>727</issue><fpage>1</fpage><lpage>96</lpage><pub-id pub-id-type="doi">10.3897/zookeys.727.20222</pub-id></mixed-citation></tp:treatment-meta><tp:nomenclature><tp:taxon-name>
              <tp:taxon-name-part taxon-name-part-type="genus" reg="Eriauchenius">Eriauchenius</tp:taxon-name-part>
              <tp:taxon-name-part taxon-name-part-type="species" reg="rangita">rangita</tp:taxon-name-part>
              <object-id xmlns:xlink="http://www.w3.org/1999/xlink" content-type="zoobank" xlink:type="simple">http://zoobank.org/1F79B5E8-2421-44C8-9981-F98BA51D4F7E</object-id>
            </tp:taxon-name><tp:taxon-status xmlns:xlink="http://www.w3.org/1999/xlink" xlink:type="simple">sp. n.</tp:taxon-status><xref ref-type="fig" rid="F7">Figs 7</xref><xref ref-type="fig" rid="F30">, 30</xref></tp:nomenclature><tp:treatment-sec sec-type="type material" id="SECID0EQQCI"><title>Type material.</title><p>Male holotype: Madagascar, Antananarivo, NE outskirts Antananarivo, Ambohimanga Village, 27 Jul 1992, cryptic searching, V. &amp; B. Roth (deposited in <named-content xmlns:xlink="http://www.w3.org/1999/xlink" content-type="dwc:institutional_code" xlink:type="simple">CAS</named-content>; <ext-link xmlns:xlink="http://www.w3.org/1999/xlink" xlink:type="simple" ext-link-type="uri" xlink:href="http://data.antweb.org/specimen/CASENT9010053">CASENT9010053</ext-link>).</p></tp:treatment-sec><tp:treatment-sec sec-type="material" id="SECID0EARCI"><title>Other material examined.</title><p>MADAGASCAR: Female paratype, Fianarantsoa, Forêt d’Atsirakambiaty, 7.6 km 285° WNW Itremo, <named-content xmlns:xlink="http://www.w3.org/1999/xlink" content-type="dwc:verbatimCoordinates" xlink:type="simple"><named-content content-type="geo-json" specific-use="{&#34;type&#34;:&#34;Point&#34;,&#34;coordinates&#34;:[46.563333,-20.593333]}" id="NCID0EJRCI" xlink:type="simple">20°35'36"S, 46°33'48"E</named-content></named-content>, 1550 m., 22–26 Jan 2003, montane rainforest, general collecting day, includes one hatched eggcase, Fisher, Griswold et al. (<ext-link xmlns:xlink="http://www.w3.org/1999/xlink" xlink:type="simple" ext-link-type="uri" xlink:href="http://data.antweb.org/specimen/CASENT9005939">CASENT9005939</ext-link>); 1F, Fianarantsoa, Forêt d’Atsirakambiaty, 7.6 km 285° WNW Itremo, <named-content xmlns:xlink="http://www.w3.org/1999/xlink" content-type="dwc:verbatimCoordinates" xlink:type="simple"><named-content content-type="geo-json" specific-use="{&#34;type&#34;:&#34;Point&#34;,&#34;coordinates&#34;:[46.563333,-20.593333]}" id="NCID0EWRCI" xlink:type="simple">20°35'36"S, 46°33'48"E</named-content></named-content>, 1550 m., 22–26 Jan 2003, montane rainforest, general collecting day, includes one hatched eggcase, Fisher, Griswold et al. (<ext-link xmlns:xlink="http://www.w3.org/1999/xlink" xlink:type="simple" ext-link-type="uri" xlink:href="http://data.antweb.org/specimen/CASENT9005772">CASENT9005772</ext-link>); 1F, Fianarantsoa, Forêt d’Atsirakambiaty, 7.6 km 285° WNW Itremo, <named-content xmlns:xlink="http://www.w3.org/1999/xlink" content-type="dwc:verbatimCoordinates" xlink:type="simple"><named-content content-type="geo-json" specific-use="{&#34;type&#34;:&#34;Point&#34;,&#34;coordinates&#34;:[46.563333,-20.593333]}" id="NCID0EDSCI" xlink:type="simple">20°35'36"S, 46°33'48"E</named-content></named-content>, 1550 m., 22–26 Jan 2003, montane rainforest, general collecting night, includes one hatched eggcase, Fisher, Griswold et al. (<ext-link xmlns:xlink="http://www.w3.org/1999/xlink" xlink:type="simple" ext-link-type="uri" xlink:href="http://data.antweb.org/specimen/CASENT9016773">CASENT9016773</ext-link>); 1F,1Juv, Fianarantsoa, Forêt d’Atsirakambiaty, 7.6 km 285° WNW Itremo, <named-content xmlns:xlink="http://www.w3.org/1999/xlink" content-type="dwc:verbatimCoordinates" xlink:type="simple"><named-content content-type="geo-json" specific-use="{&#34;type&#34;:&#34;Point&#34;,&#34;coordinates&#34;:[46.563333,-20.593333]}" id="NCID0EQSCI" xlink:type="simple">20°35'36"S, 46°33'48"E</named-content></named-content>, 1550 m., 22–26 Jan 2003, montane rainforest, general collecting, beating and puffing spiders, Fisher, Griswold et al. (<named-content xmlns:xlink="http://www.w3.org/1999/xlink" content-type="dwc:institutional_code" xlink:type="simple">CASENT</named-content> 9018883); 1F, Fianarantsoa, Forêt d’Atsirakambiaty, 7.6 km 285° WNW Itremo, <named-content xmlns:xlink="http://www.w3.org/1999/xlink" content-type="dwc:verbatimCoordinates" xlink:type="simple"><named-content content-type="geo-json" specific-use="{&#34;type&#34;:&#34;Point&#34;,&#34;coordinates&#34;:[46.563333,-20.593333]}" id="NCID0E4SCI" xlink:type="simple">20°35'36"S, 46°33'48"E</named-content></named-content>, 1550 m., 24 Jan 2003, montane rainforest, within fallen palm frond, includes one eggcase, Fisher, Griswold et al. (CALENT9005822); 1M,2F, Toliara, Réserve Spéciale d’Ambohijanahary, Forêt d’Ankazotsihitafototra, 35.2 km 312° NW Ambaravaranala, <named-content xmlns:xlink="http://www.w3.org/1999/xlink" content-type="dwc:verbatimCoordinates" xlink:type="simple"><named-content content-type="geo-json" specific-use="{&#34;type&#34;:&#34;Point&#34;,&#34;coordinates&#34;:[45.406667,-18.266667]}" id="NCID0EFTCI" xlink:type="simple">18°16'00"S, 45°24'24"E</named-content></named-content>, 1050 m., 13–17 Jan 2003, montane rainforest, general collecting night, Fisher, Griswold et al. (<ext-link xmlns:xlink="http://www.w3.org/1999/xlink" xlink:type="simple" ext-link-type="uri" xlink:href="http://data.antweb.org/specimen/CASENT9018159">CASENT9018159</ext-link>); 1M, Toliara, Réserve Spéciale d’Ambohijanahary, Forêt d’Ankazotsihitafototra, 35.2 km 312° NW Ambaravaranala, <named-content xmlns:xlink="http://www.w3.org/1999/xlink" content-type="dwc:verbatimCoordinates" xlink:type="simple"><named-content content-type="geo-json" specific-use="{&#34;type&#34;:&#34;Point&#34;,&#34;coordinates&#34;:[45.406667,-18.266667]}" id="NCID0ESTCI" xlink:type="simple">18°16'00"S, 45°24'24"E</named-content></named-content>, 1050 m., 13–17 Jan 2003, montane rainforest, general collecting day, Fisher, Griswold et al. (<ext-link xmlns:xlink="http://www.w3.org/1999/xlink" xlink:type="simple" ext-link-type="uri" xlink:href="http://data.antweb.org/specimen/CASENT9018251">CASENT9018251</ext-link>).</p></tp:treatment-sec><tp:treatment-sec sec-type="etymology" id="SECID0E3TCI"><title>Etymology.</title><p>The specific name is a noun in apposition and commemorates Queen Rangita.</p></tp:treatment-sec><tp:treatment-sec sec-type="diagnosis" id="SECID0EBUCI"><title>Diagnosis.</title><p>Males and females are considered part of the “<tp:taxon-name><tp:taxon-name-part taxon-name-part-type="genus" reg="Eriauchenius"/><tp:taxon-name-part taxon-name-part-type="species" reg="workmani">workmani</tp:taxon-name-part></tp:taxon-name> group” based on having a single dorsal protuberance on the abdomen (a triangular shaped abdomen) (Fig. <xref ref-type="fig" rid="F7">7A</xref>). Males are distinguished from all other species in the “<tp:taxon-name><tp:taxon-name-part taxon-name-part-type="genus" reg="Eriauchenius"/><tp:taxon-name-part taxon-name-part-type="species" reg="workmani">workmani</tp:taxon-name-part></tp:taxon-name> group” by the shape of the <abbrev xmlns:xlink="http://www.w3.org/1999/xlink" xlink:title="median apophysis" id="ABBRID0E4UCI" xlink:type="simple">MA</abbrev> that has two bifurcations, one deep and one shallow (Fig. <xref ref-type="fig" rid="F7">7C</xref>). Females are distinguished from <italic><tp:taxon-name><tp:taxon-name-part taxon-name-part-type="genus" reg="Eriauchenius">E.</tp:taxon-name-part> <tp:taxon-name-part taxon-name-part-type="species" reg="andriamanelo">andriamanelo</tp:taxon-name-part></tp:taxon-name></italic> by lacking the heavily sclerotized “T” shaped structure on the posterior of the bursa, from <italic><tp:taxon-name><tp:taxon-name-part taxon-name-part-type="genus" reg="Eriauchenius">E.</tp:taxon-name-part> <tp:taxon-name-part taxon-name-part-type="species" reg="andrianampoinimerina">andrianampoinimerina</tp:taxon-name-part></tp:taxon-name></italic> by lacking the strong abdomen markings and by the “neck” having a tilt angle that is less than 80°, and from <italic><tp:taxon-name><tp:taxon-name-part taxon-name-part-type="genus" reg="Eriauchenius">E.</tp:taxon-name-part> <tp:taxon-name-part taxon-name-part-type="species" reg="ranavalona">ranavalona</tp:taxon-name-part></tp:taxon-name></italic> by lacking the lime-green abdomen markings. Females are indistinguishable from the remaining “<tp:taxon-name><tp:taxon-name-part taxon-name-part-type="genus" reg="Eriauchenius"/><tp:taxon-name-part taxon-name-part-type="species" reg="workmani">workmani</tp:taxon-name-part></tp:taxon-name> group” species.</p></tp:treatment-sec><tp:treatment-sec sec-type="description" id="SECID0EPWCI"><title>Description.</title><p>Male holotype (<ext-link xmlns:xlink="http://www.w3.org/1999/xlink" xlink:type="simple" ext-link-type="uri" xlink:href="http://data.antweb.org/specimen/CASENT9010053">CASENT9010053</ext-link>, from Ambohimanga Village, Madagascar). Total length 4.15, carapace 1.58 long, 1.37 wide. Abdomen 2.44 long, 2.74 high, with a prominent dorsal hump. Carapace tilt angle 71.52°, tilt height (<abbrev xmlns:xlink="http://www.w3.org/1999/xlink" xlink:title="carapace tilt height" id="ABBRID0E1WCI" xlink:type="simple">CtH</abbrev>) 3.64, constriction 0.50, head length 1.50, neck length 2.09. <abbrev xmlns:xlink="http://www.w3.org/1999/xlink" xlink:title="carapace tilt height" id="ABBRID0E5WCI" xlink:type="simple">CtH</abbrev> divided by carapace length 2.30. Cephalon with <abbrev xmlns:xlink="http://www.w3.org/1999/xlink" xlink:title="anterior median eye" id="ABBRID0ECXCI" xlink:type="simple">AME</abbrev> on a large bulge and 4 post-ocular protrusions on the apex of the cephalon (Fig. <xref ref-type="fig" rid="F7">7A</xref>), each provided with a short modified spine at the tip. Chelicerae 3.69 long, with seta 0.52 from base of chelicerae (Fig. <xref ref-type="fig" rid="F7">7A</xref>). Femur I 6.93 long. Sternum 1.11 long, 0.59 wide. Carapace, chelicerae, sternum, coxae and femora I &amp; II reddish dark brown with many white setae. Legs III &amp; IV yellowish brown, with darker annulations on femora, tibiae and metatarsi. Abdomen yellowish brown, mottled with grayish brown, and light brown book-lung covers, all covered with many white setae (Fig. <xref ref-type="fig" rid="F7">7A</xref>). Pedipalpal tegulum of the “<tp:taxon-name><tp:taxon-name-part taxon-name-part-type="genus" reg="Eriauchenius"/><tp:taxon-name-part taxon-name-part-type="species" reg="workmani">workmani</tp:taxon-name-part></tp:taxon-name> group” form, with apical conductor encircling a pit-like cavity (Fig. <xref ref-type="fig" rid="F7">7D–K</xref>). Conductor tip is a broad triangular point similar to other “<tp:taxon-name><tp:taxon-name-part taxon-name-part-type="genus" reg="Eriauchenius"/><tp:taxon-name-part taxon-name-part-type="species" reg="workmani">workmani</tp:taxon-name-part></tp:taxon-name> group” species except <italic><tp:taxon-name><tp:taxon-name-part taxon-name-part-type="genus" reg="Eriauchenius">E.</tp:taxon-name-part> <tp:taxon-name-part taxon-name-part-type="species" reg="andriamanelo">andriamanelo</tp:taxon-name-part></tp:taxon-name></italic> (Fig. <xref ref-type="fig" rid="F3">3H</xref>), where the conductor is divided. <abbrev xmlns:xlink="http://www.w3.org/1999/xlink" xlink:title="median apophysis" id="ABBRID0EXYCI" xlink:type="simple">MA</abbrev> with a broad unsclerotized transparent base and two apical sclerotized processes, one forked and the other un-forked, so the <abbrev xmlns:xlink="http://www.w3.org/1999/xlink" xlink:title="median apophysis" id="ABBRID0E2YCI" xlink:type="simple">MA</abbrev> looks tri-forked in the unexpanded palp (Fig. <xref ref-type="fig" rid="F7">7C, G, J–K</xref>). Embolus similar to other “<tp:taxon-name><tp:taxon-name-part taxon-name-part-type="genus" reg="Eriauchenius"/><tp:taxon-name-part taxon-name-part-type="species" reg="workmani">workmani</tp:taxon-name-part></tp:taxon-name> group” species, being broad and complex with the sperm duct opening in the middle and sclerotization only at the tip (Fig. <xref ref-type="fig" rid="F7">7E, H, K</xref>).</p><p>Female paratype (<ext-link xmlns:xlink="http://www.w3.org/1999/xlink" xlink:type="simple" ext-link-type="uri" xlink:href="http://data.antweb.org/specimen/CASENT9005939">CASENT9005939</ext-link>). Total length 4.17, carapace 1.66 long, 1.36 wide. Abdomen 2.32 long, 1.94 wide, 2.52 high, with dorsal hump. Carapace tilt angle 75.0°, tilt height (<abbrev xmlns:xlink="http://www.w3.org/1999/xlink" xlink:title="carapace tilt height" id="ABBRID0EXZCI" xlink:type="simple">CtH</abbrev>) 3.55, constriction 0.46, head length 1.43, neck length 2.06 (Fig. <xref ref-type="fig" rid="F2">2</xref>). <abbrev xmlns:xlink="http://www.w3.org/1999/xlink" xlink:title="carapace tilt height" id="ABBRID0E6ZCI" xlink:type="simple">CtH</abbrev> divided by carapace length 2.14. Cephalon as in male. Chelicerae 3.52 long, and with spine 0.41 from base of chelicerae. Femur I 7.21 long. Sternum 1.05 long, 0.55 wide. Colors as in male, but abdomen generally darker and without clear pattern. Female internal genitalia indistinguishable from other “<tp:taxon-name><tp:taxon-name-part taxon-name-part-type="genus" reg="Eriauchenius"/><tp:taxon-name-part taxon-name-part-type="species" reg="workmani">workmani</tp:taxon-name-part></tp:taxon-name> group” species (Fig. <xref ref-type="fig" rid="F7">7B, L</xref>).</p><fig id="F7" position="float" orientation="portrait"><label>Figure 7.</label><caption><p>
                <italic><tp:taxon-name><tp:taxon-name-part taxon-name-part-type="genus" reg="Eriauchenius">Eriauchenius</tp:taxon-name-part> <tp:taxon-name-part taxon-name-part-type="species" reg="rangita">rangita</tp:taxon-name-part></tp:taxon-name></italic> sp. n. <bold>A</bold> male (<ext-link xmlns:xlink="http://www.w3.org/1999/xlink" xlink:type="simple" ext-link-type="uri" xlink:href="http://data.antweb.org/specimen/CASENT9018159">CASENT9018159</ext-link>) habitus, lateral view <bold>B, L</bold> female (<ext-link xmlns:xlink="http://www.w3.org/1999/xlink" xlink:type="simple" ext-link-type="uri" xlink:href="http://data.antweb.org/specimen/CASENT9018159">CASENT9018159</ext-link>) internal genitalia <bold>B</bold> dorsal view <bold>L</bold> posterior view, arrow showing membranous projection on bursa <bold>D–F, J–K</bold> male right pedipalpal bulb (<ext-link xmlns:xlink="http://www.w3.org/1999/xlink" xlink:type="simple" ext-link-type="uri" xlink:href="http://data.antweb.org/specimen/CASENT9018251">CASENT9018251</ext-link>) image reversed <bold>G–I</bold> left pedipalpal bulb (<ext-link xmlns:xlink="http://www.w3.org/1999/xlink" xlink:type="simple" ext-link-type="uri" xlink:href="http://data.antweb.org/specimen/CASENT9018159">CASENT9018159</ext-link>) <bold>C</bold> median apophysis variation, apical view (<ext-link xmlns:xlink="http://www.w3.org/1999/xlink" xlink:type="simple" ext-link-type="uri" xlink:href="http://data.antweb.org/specimen/CASENT9018159">CASENT9018159</ext-link> &amp; <ext-link xmlns:xlink="http://www.w3.org/1999/xlink" xlink:type="simple" ext-link-type="uri" xlink:href="http://data.antweb.org/specimen/CASENT9010053">CASENT9010053</ext-link>, holotype) <bold>D, G</bold> prolateral view <bold>E, H</bold> ventral view <bold>F, I</bold> retrolateral view <bold>J</bold> close up, prolateral view <bold>K</bold> close-up, ventral view. Scale bars: 1 mm (<bold>A</bold>); 0.25 mm (<bold>B, D</bold>).</p></caption><graphic xmlns:xlink="http://www.w3.org/1999/xlink" xlink:href="zookeys-727-001-g007.jpg" position="float" orientation="portrait" xlink:type="simple" id="oo_178236.jpg"/></fig></tp:treatment-sec><tp:treatment-sec sec-type="variation" id="SECID0EC4CI"><title>Variation.</title><p>Total length 3.70–4.17 (males; n=3), 4.30–4.84 (females; n=5); Carapace length 1.47–1.66 (males; n=3), 1.63–1.94 (females; n=5); Femur I 4.3–4.39 times the length of carapace in males (n=3) and 3.22–3.55 times the length of carapace in females (n=5). <abbrev xmlns:xlink="http://www.w3.org/1999/xlink" xlink:title="carapace tilt height" id="ABBRID0EI4CI" xlink:type="simple">CtH</abbrev> divided by carapace length 2.13–2.31 in males (n=3), 2.19–2.31 in females (n=5). Average femur I length 6.82 (males; n=3), 6.04 (females; n=5).</p></tp:treatment-sec><tp:treatment-sec sec-type="natural history" id="SECID0EM4CI"><title>Natural history.</title><p>Specimens have been collected in montane rainforest through general collecting day and night, ‘cryptic searching’, and within a fallen palm frond, at altitudes of 1050–1550 m above sea level. Several specimens have been collected with separate eggsacs that are almost the size of the spider and contains 30–40 relatively large white eggsacs wrapped in thin transparent silk. A couple of hatched eggsacs have also been collected.</p></tp:treatment-sec><tp:treatment-sec sec-type="distribution" id="SECID0ER4CI"><title>Distribution.</title><p>Known only from central Madagascar (Fig. <xref ref-type="fig" rid="F30">30</xref>).</p></tp:treatment-sec><tp:treatment-sec><!--Section generated to contain objects referenced in tp:taxon-treatment.--><fig id="F30" position="float" orientation="portrait"><label>Figure 30.</label><caption><p>Distribution map for <italic><tp:taxon-name><tp:taxon-name-part taxon-name-part-type="genus" reg="Eriauchenius">Eriauchenius</tp:taxon-name-part></tp:taxon-name></italic> species.</p></caption><graphic xmlns:xlink="http://www.w3.org/1999/xlink" xlink:href="zookeys-727-001-g030.jpg" position="float" orientation="portrait" xlink:type="simple" id="oo_178259.jpg"/></fig><fig id="F3" position="float" orientation="portrait"><label>Figure 3.</label><caption><p>
                <italic><tp:taxon-name><tp:taxon-name-part taxon-name-part-type="genus" reg="Eriauchenius">Eriauchenius</tp:taxon-name-part> <tp:taxon-name-part taxon-name-part-type="species" reg="andriamanelo">andriamanelo</tp:taxon-name-part></tp:taxon-name></italic> sp. n. <bold>A</bold> male (<ext-link xmlns:xlink="http://www.w3.org/1999/xlink" xlink:type="simple" ext-link-type="uri" xlink:href="http://data.antweb.org/specimen/CASENT9004508">CASENT9004508</ext-link>) habitus, lateral view. <bold>B, L</bold> female (<ext-link xmlns:xlink="http://www.w3.org/1999/xlink" xlink:type="simple" ext-link-type="uri" xlink:href="http://data.antweb.org/specimen/CASENT9003265">CASENT9003265</ext-link>) internal genitalia, arrow showing sclerotized T-shaped projection: <bold>B</bold> dorsal view <bold>L</bold> posterior view <bold>D–F</bold> male right pedipalpal bulb (<ext-link xmlns:xlink="http://www.w3.org/1999/xlink" xlink:type="simple" ext-link-type="uri" xlink:href="http://data.antweb.org/specimen/CASENT9010070">CASENT9010070</ext-link>), image reversed <bold>C, G–I</bold> left pedipalpal bulb (<ext-link xmlns:xlink="http://www.w3.org/1999/xlink" xlink:type="simple" ext-link-type="uri" xlink:href="http://data.antweb.org/specimen/CASENT9017991">CASENT9017991</ext-link>) <bold>J–K</bold> left pedipalpal bulb (<ext-link xmlns:xlink="http://www.w3.org/1999/xlink" xlink:type="simple" ext-link-type="uri" xlink:href="http://data.antweb.org/specimen/CASENT9002367">CASENT9002367</ext-link>) <bold>C</bold> median apophysis, apical view <bold>D, G, J</bold> prolateral view <bold>E, H, K</bold> ventral view <bold>F, I</bold> retrolateral view <bold>K</bold> arrows showing the two portions of the divided conductor tip. Scale bars: 1 mm (<bold>A</bold>); 0.25 mm (<bold>B, D</bold>).</p></caption><graphic xmlns:xlink="http://www.w3.org/1999/xlink" xlink:href="zookeys-727-001-g003.jpg" position="float" orientation="portrait" xlink:type="simple" id="oo_178232.jpg"/></fig><fig id="F2" position="float" orientation="portrait"><label>Figure 2.</label><caption><p>Diagram showing several measured morphological traits, lateral view of archaeid habitus. <bold>1</bold> carapace length <bold>2</bold> carapace tilt height (<abbrev xmlns:xlink="http://www.w3.org/1999/xlink" xlink:title="carapace tilt height" id="ABBRID0EYGAE" xlink:type="simple">CtH</abbrev>) <bold>3</bold> carapace constriction <bold>4</bold> “neck” length <bold>5</bold> carapace tilt angle <bold>6</bold> “head” length <bold>7</bold> chelicerae length <bold>8</bold> cheliceral seta length.</p></caption><graphic xmlns:xlink="http://www.w3.org/1999/xlink" xlink:href="zookeys-727-001-g002.jpg" position="float" orientation="portrait" xlink:type="simple" id="oo_178231.jpg"/></fig></tp:treatment-sec></tp:taxon-treatment>
