# Supplementary material for: A review of the Madagascan pelican spiders of the genera Eriauchenius O. Pickard-Cambridge, 1881 and Madagascarchaea gen. n. (Araneae, Archaeidae)
Source: Zookeys. 2018 Jan 11;(727):1–96. doi: 10.3897/zookeys.727.20222 (PMC5799789; doi:10.3897/zookeys.727.20222)
Supplement: XML Treatment for Eriauchenius workmani [file zookeys.727.20222-treatment8.xml]

<!DOCTYPE tp:taxon-treatment
  PUBLIC "-//TaxonX//DTD Taxonomic Treatment Publishing DTD v0 20100105//EN" "tax-treatment-NSO.dtd">
<tp:taxon-treatment xmlns:tp="http://www.plazi.org/taxpub"><tp:treatment-meta><kwd-group><label>Taxon classification</label><kwd><named-content xmlns:xlink="http://www.w3.org/1999/xlink" content-type="kingdom">Animalia</named-content></kwd><kwd><named-content xmlns:xlink="http://www.w3.org/1999/xlink" content-type="order">Araneae</named-content></kwd><kwd><named-content xmlns:xlink="http://www.w3.org/1999/xlink" content-type="family">Archaeidae</named-content></kwd></kwd-group><mixed-citation publication-type="journal"><person-group><name><surname>Wood</surname><given-names>Hannah M.</given-names></name><name><surname>Scharff</surname><given-names>Nikolaj</given-names></name></person-group><article-title>A review of the Madagascan pelican spiders of the genera <italic><tp:taxon-name><tp:taxon-name-part taxon-name-part-type="genus" reg="Eriauchenius">Eriauchenius</tp:taxon-name-part></tp:taxon-name></italic> O. Pickard-Cambridge, 1881 and <italic><tp:taxon-name><tp:taxon-name-part taxon-name-part-type="genus" reg="Madagascarchaea">Madagascarchaea</tp:taxon-name-part></tp:taxon-name></italic> gen. n. (<tp:taxon-name><tp:taxon-name-part taxon-name-part-type="order">Araneae</tp:taxon-name-part></tp:taxon-name>, <tp:taxon-name><tp:taxon-name-part taxon-name-part-type="family">Archaeidae</tp:taxon-name-part></tp:taxon-name>)</article-title><source>Zookeys</source><day>11</day><month>1</month><year>2018</year><volume>2018</volume><issue>727</issue><fpage>1</fpage><lpage>96</lpage><pub-id pub-id-type="doi">10.3897/zookeys.727.20222</pub-id></mixed-citation></tp:treatment-meta><tp:nomenclature><tp:taxon-name>
              <tp:taxon-name-part taxon-name-part-type="genus" reg="Eriauchenius">Eriauchenius</tp:taxon-name-part>
              <tp:taxon-name-part taxon-name-part-type="species" reg="workmani">workmani</tp:taxon-name-part>
            </tp:taxon-name><tp:taxon-authority>O. Pickard-Cambridge, 1881</tp:taxon-authority><xref ref-type="fig" rid="F8">Figs 8</xref><xref ref-type="fig" rid="F29">, 29</xref><tp:nomenclature-citation-list><tp:nomenclature-citation><tp:taxon-name>
                  <tp:taxon-name-part taxon-name-part-type="genus" reg="Eriauchenius">Eriauchenius</tp:taxon-name-part> <tp:taxon-name-part taxon-name-part-type="species" reg="workmanni">workmanni</tp:taxon-name-part></tp:taxon-name><comment>O. P.-Cambridge, 1881: 768, pl. 66, fig. 2.</comment></tp:nomenclature-citation><tp:nomenclature-citation><tp:taxon-name>
                  <tp:taxon-name-part taxon-name-part-type="genus" reg="Archaea">Archaea</tp:taxon-name-part> <tp:taxon-name-part taxon-name-part-type="species" reg="workmani">workmani</tp:taxon-name-part></tp:taxon-name><comment>(O. P.-Cambridge): <xref ref-type="bibr" rid="B23">Simon 1895</xref>: 935–937, figs 32, 1005–1006.</comment></tp:nomenclature-citation><tp:nomenclature-citation><tp:taxon-name>
                  <tp:taxon-name-part taxon-name-part-type="genus" reg="Eriauchenius">Eriauchenius</tp:taxon-name-part> <tp:taxon-name-part taxon-name-part-type="species" reg="workmanni">workmanni</tp:taxon-name-part></tp:taxon-name><comment>O. P.-Cambridge: Perez-Gonzalez et al. 2016: 37, fig. 3D.</comment></tp:nomenclature-citation></tp:nomenclature-citation-list></tp:nomenclature><tp:treatment-sec sec-type="Taxonomical note" id="SECID0ERADI"><title>Taxonomical note.</title><p>Originally named <italic><tp:taxon-name><tp:taxon-name-part taxon-name-part-type="genus" reg="Eriauchenius">Eriauchenius</tp:taxon-name-part> <tp:taxon-name-part taxon-name-part-type="species" reg="workmanni">workmanni</tp:taxon-name-part></tp:taxon-name></italic> by Pickard-Cambridge in 1881, but subsequently referred to as <italic><tp:taxon-name><tp:taxon-name-part taxon-name-part-type="genus" reg="Eriauchenius">Eriauchenius</tp:taxon-name-part> <tp:taxon-name-part taxon-name-part-type="species" reg="workmani">workmani</tp:taxon-name-part></tp:taxon-name></italic>, except for a very recent reference to the original spelling (World Spider Catalogue 2017). Article 33.3.1 of the International Code of Zoological Nomenclature states that “when an incorrect subsequent spelling is in prevailing usage and is attributed to the publication of the original spelling, the subsequent spelling and attribution are to be preserved and the spelling is deemed to be a correct original spelling”. We here follow the World Spider Catalogue and consider the spelling “<italic><tp:taxon-name><tp:taxon-name-part taxon-name-part-type="genus" reg="Eriauchenius"/><tp:taxon-name-part taxon-name-part-type="species" reg="workmani">workmani</tp:taxon-name-part></tp:taxon-name></italic>” as “prevailing use” and therefore the correct spelling of this species name.</p></tp:treatment-sec><tp:treatment-sec sec-type="type material" id="SECID0EXBDI"><title>Type material.</title><p>Juvenile holotype: Madagascar, T. Workman (examined, deposited in <named-content xmlns:xlink="http://www.w3.org/1999/xlink" content-type="dwc:institutional_code" xlink:type="simple">BMNH</named-content>).</p></tp:treatment-sec><tp:treatment-sec sec-type="material" id="SECID0ECCDI"><title>Material described.</title><p>1M,1F, MADAGASCAR: Antsiranana, Parc National de Marojejy, Manantenina River, 28.0 km 38° NE Andapa, <named-content xmlns:xlink="http://www.w3.org/1999/xlink" content-type="dwc:verbatimCoordinates" xlink:type="simple"><named-content content-type="geo-json" specific-use="{&#34;type&#34;:&#34;Point&#34;,&#34;coordinates&#34;:[49.775000,-14.436667]}" id="NCID0ELCDI" xlink:type="simple">14°26.2'S, 49°46.5'E</named-content></named-content>, 450 m, 12–15 Nov 2003, rainforest, general collecting night, B.L. Fisher et al. (<ext-link xmlns:xlink="http://www.w3.org/1999/xlink" xlink:type="simple" ext-link-type="uri" xlink:href="http://data.antweb.org/specimen/CASENT9018947">CASENT9018947</ext-link>).</p></tp:treatment-sec><tp:treatment-sec sec-type="material" id="SECID0EVCDI"><title>Other material examined.</title><p>MADAGASCAR: 2F, Fianarantsoa, Parc National Ranomafana, Vohiparara, 3.6 km W Ranomafana, <named-content xmlns:xlink="http://www.w3.org/1999/xlink" content-type="dwc:verbatimCoordinates" xlink:type="simple"><named-content content-type="geo-json" specific-use="{&#34;type&#34;:&#34;Point&#34;,&#34;coordinates&#34;:[47.397367,-21.237383]}" id="NCID0E5CDI" xlink:type="simple">21°14.243’S, 47°23.842’E</named-content></named-content>, 1150 m, 13–14 Jan 2009, primary montane rainforest, with prey, general collecting day and night, C. Griswold, A. Saucedo and H. Wood (<ext-link xmlns:xlink="http://www.w3.org/1999/xlink" ext-link-type="uri" xlink:href="http://hol.osu.edu/spmInfo.html?id=USNMENT01377241" xlink:type="simple">USNMENT01377241</ext-link>, <ext-link xmlns:xlink="http://www.w3.org/1999/xlink" ext-link-type="uri" xlink:href="http://hol.osu.edu/spmInfo.html?id=USNMENT01377242" xlink:type="simple">USNMENT01377242</ext-link>); 3M,2Juv, Toamasina, Station Forestier, Analamazaotra, administered by Mitsinjo, 0.75 km N Andasibe, <named-content xmlns:xlink="http://www.w3.org/1999/xlink" content-type="dwc:verbatimCoordinates" xlink:type="simple"><named-content content-type="geo-json" specific-use="{&#34;type&#34;:&#34;Point&#34;,&#34;coordinates&#34;:[48.411600,-18.929717]}" id="NCID0EQDDI" xlink:type="simple">18°55.783’S, 48°24.696’E</named-content></named-content>, 964m, 31 Jan - 03 Feb 2009, primary montane rainforest, hand collected at night in vegetation, C. Griswold, A. Saucedo and H. Wood (<ext-link xmlns:xlink="http://www.w3.org/1999/xlink" ext-link-type="uri" xlink:href="http://hol.osu.edu/spmInfo.html?id=USNMENT01377243" xlink:type="simple">USNMENT01377243</ext-link>, <ext-link xmlns:xlink="http://www.w3.org/1999/xlink" ext-link-type="uri" xlink:href="http://hol.osu.edu/spmInfo.html?id=USNMENT01377244" xlink:type="simple">USNMENT01377244</ext-link>, <ext-link xmlns:xlink="http://www.w3.org/1999/xlink" ext-link-type="uri" xlink:href="http://hol.osu.edu/spmInfo.html?id=USNMENT01377235" xlink:type="simple">USNMENT01377235</ext-link>, <ext-link xmlns:xlink="http://www.w3.org/1999/xlink" ext-link-type="uri" xlink:href="http://hol.osu.edu/spmInfo.html?id=USNMENT01377236" xlink:type="simple">USNMENT01377236</ext-link>); 8M,1F,1Juv, Antsiranana, Marojejy Reserve, 8.4 km NNW Manantenina, <named-content xmlns:xlink="http://www.w3.org/1999/xlink" content-type="dwc:verbatimCoordinates" xlink:type="simple"><named-content content-type="geo-json" specific-use="{&#34;type&#34;:&#34;Point&#34;,&#34;coordinates&#34;:[49.750000,-14.433333]}" id="NCID0EMEDI" xlink:type="simple">14°26'S, 49°45'E</named-content></named-content>, 700 m, 10–16 Nov 1993, C. Griswold, J. Coddington, N. Scharff, S. Larcher, R. Andriamasimanana (<ext-link xmlns:xlink="http://www.w3.org/1999/xlink" xlink:type="simple" ext-link-type="uri" xlink:href="http://data.antweb.org/specimen/CASENT9046573">CASENT9046573</ext-link>, <ext-link xmlns:xlink="http://www.w3.org/1999/xlink" xlink:type="simple" ext-link-type="uri" xlink:href="http://data.antweb.org/specimen/CASENT9046587">CASENT9046587</ext-link>, <ext-link xmlns:xlink="http://www.w3.org/1999/xlink" xlink:type="simple" ext-link-type="uri" xlink:href="http://data.antweb.org/specimen/CASENT9046604">CASENT9046604</ext-link>, <ext-link xmlns:xlink="http://www.w3.org/1999/xlink" xlink:type="simple" ext-link-type="uri" xlink:href="http://data.antweb.org/specimen/CASENT9046581">CASENT9046581</ext-link>, <ext-link xmlns:xlink="http://www.w3.org/1999/xlink" xlink:type="simple" ext-link-type="uri" xlink:href="http://data.antweb.org/specimen/CASENT9046583">CASENT9046583</ext-link>, <ext-link xmlns:xlink="http://www.w3.org/1999/xlink" xlink:type="simple" ext-link-type="uri" xlink:href="http://data.antweb.org/specimen/CASENT9010048">CASENT9010048</ext-link>); 2M,6F,5Juv, Toamasina, Parc National Perinet, nr Andasibe, <named-content xmlns:xlink="http://www.w3.org/1999/xlink" content-type="dwc:verbatimCoordinates" xlink:type="simple"><named-content content-type="geo-json" specific-use="{&#34;type&#34;:&#34;Point&#34;,&#34;coordinates&#34;:[48.400000,-18.933333]}" id="NCID0ESFDI" xlink:type="simple">18°56'S, 48°24'E</named-content></named-content>, 1000 m, 4–5 Nov 1993, J. Coddington, S. Larcher, C. Griswold, R. Andriamasimanana, and N. Scharff (<ext-link xmlns:xlink="http://www.w3.org/1999/xlink" xlink:type="simple" ext-link-type="uri" xlink:href="http://data.antweb.org/specimen/CASENT9010061">CASENT9010061</ext-link>, <ext-link xmlns:xlink="http://www.w3.org/1999/xlink" xlink:type="simple" ext-link-type="uri" xlink:href="http://data.antweb.org/specimen/CASENT9046574">CASENT9046574</ext-link>, <ext-link xmlns:xlink="http://www.w3.org/1999/xlink" xlink:type="simple" ext-link-type="uri" xlink:href="http://data.antweb.org/specimen/CASENT9048501">CASENT9048501</ext-link>); 1M,1F, Toamasina, Ivoloina Parque Zoologique, 12 km from Tamatave, <named-content xmlns:xlink="http://www.w3.org/1999/xlink" content-type="dwc:verbatimCoordinates" xlink:type="simple"><named-content content-type="geo-json" specific-use="{&#34;type&#34;:&#34;Point&#34;,&#34;coordinates&#34;:[49.359028,-18.056000]}" id="NCID0EJGDI" xlink:type="simple">18°03'21.6"S, 49°21'32.5"E</named-content></named-content>, 26m, 19 Feb 2003, disturbed rainforest, general collecting night, D. Andriamalala, D. Silva, et al. (<ext-link xmlns:xlink="http://www.w3.org/1999/xlink" xlink:type="simple" ext-link-type="uri" xlink:href="http://data.antweb.org/specimen/CASENT9015765">CASENT9015765</ext-link>); 2M,1F, Toamasina Res., Analamazaotra, Parc National Andasibe, 23 road km E Moramanga, <named-content xmlns:xlink="http://www.w3.org/1999/xlink" content-type="dwc:verbatimCoordinates" xlink:type="simple"><named-content content-type="geo-json" specific-use="{&#34;type&#34;:&#34;Point&#34;,&#34;coordinates&#34;:[48.417556,-18.943944]}" id="NCID0EWGDI" xlink:type="simple">18°56'38.2"S, 48°25'03.2"E</named-content></named-content>, 960 m, 16–18 Jan 2003, rainforest, general collecting night, C. Griswold, D. Silva, and D. Andriamalala (<ext-link xmlns:xlink="http://www.w3.org/1999/xlink" xlink:type="simple" ext-link-type="uri" xlink:href="http://data.antweb.org/specimen/CASENT9005234">CASENT9005234</ext-link>); 2M,2F,1Juv, same as previous except beating vegetation (<ext-link xmlns:xlink="http://www.w3.org/1999/xlink" xlink:type="simple" ext-link-type="uri" xlink:href="http://data.antweb.org/specimen/CASENT9005155">CASENT9005155</ext-link>); 1M, Antsiranana, Forêt de Binara, 91 km 233° SW Daraina, <named-content xmlns:xlink="http://www.w3.org/1999/xlink" content-type="dwc:verbatimCoordinates" xlink:type="simple"><named-content content-type="geo-json" specific-use="{&#34;type&#34;:&#34;Point&#34;,&#34;coordinates&#34;:[49.603333,-13.263333]}" id="NCID0EIHDI" xlink:type="simple">13°15'48"S, 49°36'12"E</named-content></named-content>, 650–800 m, 3 Dec 2003, rainforest, general collecting day B.L. Fisher et al. (<ext-link xmlns:xlink="http://www.w3.org/1999/xlink" xlink:type="simple" ext-link-type="uri" xlink:href="http://data.antweb.org/specimen/CASENT9018941">CASENT9018941</ext-link>); 1M,2F,1Juv, Toamasina, Montagne d’Anjanaharibe, 18.0 km 21° NNE Ambinanitelo, <named-content xmlns:xlink="http://www.w3.org/1999/xlink" content-type="dwc:verbatimCoordinates" xlink:type="simple"><named-content content-type="geo-json" specific-use="{&#34;type&#34;:&#34;Point&#34;,&#34;coordinates&#34;:[49.615000,-15.188333]}" id="NCID0EVHDI" xlink:type="simple">15°11'18"S, 49°36'54"E</named-content></named-content>, 470 m, 8–12 Mar 2003, EC30 beating low vegetation, rainforest, C. Griswold, B.L. Fisher et al. (<ext-link xmlns:xlink="http://www.w3.org/1999/xlink" xlink:type="simple" ext-link-type="uri" xlink:href="http://data.antweb.org/specimen/CASENT9018909">CASENT9018909</ext-link>); 3M,2Juvs, same as previous except general collecting, beating and puffing spiders (<ext-link xmlns:xlink="http://www.w3.org/1999/xlink" xlink:type="simple" ext-link-type="uri" xlink:href="http://data.antweb.org/specimen/CASENT9018914">CASENT9018914</ext-link>); 1F, same as previous except general collecting night (<ext-link xmlns:xlink="http://www.w3.org/1999/xlink" xlink:type="simple" ext-link-type="uri" xlink:href="http://data.antweb.org/specimen/CASENT9018903">CASENT9018903</ext-link>); 1M,1F, Toamasina, Parc National Masoala, Ambohitsitondroina Mt., Ambanizana, <named-content xmlns:xlink="http://www.w3.org/1999/xlink" content-type="dwc:verbatimCoordinates" xlink:type="simple"><named-content content-type="geo-json" specific-use="{&#34;type&#34;:&#34;Point&#34;,&#34;coordinates&#34;:[50.003417,-15.569417]}" id="NCID0EMIDI" xlink:type="simple">15°34'9.9"S, 50°00'12.3"E</named-content></named-content>, 650 m, 26 Feb-03 Mar 2003, rainforest, general collecting, camp, D. Andriamalala, D. Silva, et al. (<ext-link xmlns:xlink="http://www.w3.org/1999/xlink" xlink:type="simple" ext-link-type="uri" xlink:href="http://data.antweb.org/specimen/CASENT9015605">CASENT9015605</ext-link>); 1F, Toamasina, Parc National Masoala, Ambohitsitondroina Mt., Ambanizana, <named-content xmlns:xlink="http://www.w3.org/1999/xlink" content-type="dwc:verbatimCoordinates" xlink:type="simple"><named-content content-type="geo-json" specific-use="{&#34;type&#34;:&#34;Point&#34;,&#34;coordinates&#34;:[50.003417,-15.569417]}" id="NCID0EZIDI" xlink:type="simple">15°34'9.9"S, 50°00'12.3"E</named-content></named-content>, 600–650 m, 28 Feb 2003, rainforest, general collecting night, D. Andriamalala, D. Silva, et al. (<ext-link xmlns:xlink="http://www.w3.org/1999/xlink" xlink:type="simple" ext-link-type="uri" xlink:href="http://data.antweb.org/specimen/CASENT9015519">CASENT9015519</ext-link>); 2F,1Juv, Toamasina, Parc National Masoala, Ambohitsitondroina Mt., Ambanizana, <named-content xmlns:xlink="http://www.w3.org/1999/xlink" content-type="dwc:verbatimCoordinates" xlink:type="simple"><named-content content-type="geo-json" specific-use="{&#34;type&#34;:&#34;Point&#34;,&#34;coordinates&#34;:[50.003417,-15.569417]}" id="NCID0EGJDI" xlink:type="simple">15°34'9.9"S, 50°00'12.3"E</named-content></named-content>, 600–650 m, 01–02 Mar 2003, rainforest, general collecting night, D. Andriamalala, D. Silva, et al. (<ext-link xmlns:xlink="http://www.w3.org/1999/xlink" xlink:type="simple" ext-link-type="uri" xlink:href="http://data.antweb.org/specimen/CASENT9015370">CASENT9015370</ext-link>, <ext-link xmlns:xlink="http://www.w3.org/1999/xlink" xlink:type="simple" ext-link-type="uri" xlink:href="http://data.antweb.org/specimen/CASENT9015132">CASENT9015132</ext-link>); 1F, Toamasina, Sahafina forest, 11.4 km W Brickaville, <named-content xmlns:xlink="http://www.w3.org/1999/xlink" content-type="dwc:verbatimCoordinates" xlink:type="simple"><named-content content-type="geo-json" specific-use="{&#34;type&#34;:&#34;Point&#34;,&#34;coordinates&#34;:[48.961944,-18.814444]}" id="NCID0EYJDI" xlink:type="simple">18°48'52"S, 48°57'43"E</named-content></named-content>, 140 m, 13–14 Dec 2007, rainforest, sifted litter, B.L. Fisher et al. (<ext-link xmlns:xlink="http://www.w3.org/1999/xlink" xlink:type="simple" ext-link-type="uri" xlink:href="http://data.antweb.org/specimen/CASENT9028392">CASENT9028392</ext-link>); 1M,2Juvs, Toamasina, Ambatovy, <named-content xmlns:xlink="http://www.w3.org/1999/xlink" content-type="dwc:verbatimCoordinates" xlink:type="simple"><named-content content-type="geo-json" specific-use="{&#34;type&#34;:&#34;Point&#34;,&#34;coordinates&#34;:[48.321389,-18.850833]}" id="NCID0EFKDI" xlink:type="simple">18°51'03"S, 48°19'17"E</named-content></named-content>, 1075 m, 23 Mar 2004, montane rainforest, general collecting, B.L. Fisher et al. (<ext-link xmlns:xlink="http://www.w3.org/1999/xlink" xlink:type="simple" ext-link-type="uri" xlink:href="http://data.antweb.org/specimen/CASENT9018977">CASENT9018977</ext-link>); 1M,1F, Fianarantsoa, Parc National Ranomafana, Vatoharanana River, 4.1 km 231° SW Ranomafana, <named-content xmlns:xlink="http://www.w3.org/1999/xlink" content-type="dwc:verbatimCoordinates" xlink:type="simple"><named-content content-type="geo-json" specific-use="{&#34;type&#34;:&#34;Point&#34;,&#34;coordinates&#34;:[47.433333,-21.290000]}" id="NCID0ESKDI" xlink:type="simple">21°17'24"S, 47°26'00"E</named-content></named-content>, 1100 m, 27–31 Mar 2003, montane rainforest, EB17 beating low vegetation, C. Griswold, B.L. Fisher et al. (<ext-link xmlns:xlink="http://www.w3.org/1999/xlink" xlink:type="simple" ext-link-type="uri" xlink:href="http://data.antweb.org/specimen/CASENT9018919">CASENT9018919</ext-link>); 1M, Fianarantsoa, Parc National Ranomafana, Vohiparara, 3.6 km W Ranomafana, <named-content xmlns:xlink="http://www.w3.org/1999/xlink" content-type="dwc:verbatimCoordinates" xlink:type="simple"><named-content content-type="geo-json" specific-use="{&#34;type&#34;:&#34;Point&#34;,&#34;coordinates&#34;:[47.397367,-21.237383]}" id="NCID0E6KDI" xlink:type="simple">21°14.243’S, 47°23.842’E</named-content></named-content>, 1150 m, 13–14 Jan 2009, primary montane rainforest, hand collected at night in vegetation, C. Griswold, A. Saucedo and H. Wood (<ext-link xmlns:xlink="http://www.w3.org/1999/xlink" ext-link-type="uri" xlink:href="http://hol.osu.edu/spmInfo.html?id=USNMENT01377237" xlink:type="simple">USNMENT01377237</ext-link>); 1F, same as previous except general collecting day and night (<ext-link xmlns:xlink="http://www.w3.org/1999/xlink" ext-link-type="uri" xlink:href="http://hol.osu.edu/spmInfo.html?id=USNMENT01377238" xlink:type="simple">USNMENT01377238</ext-link>); 1M, Toamasina, Station Forestier Analamazaotra, administered by Mitsinjo, 0.75 km N Andasibe, <named-content xmlns:xlink="http://www.w3.org/1999/xlink" content-type="dwc:verbatimCoordinates" xlink:type="simple"><named-content content-type="geo-json" specific-use="{&#34;type&#34;:&#34;Point&#34;,&#34;coordinates&#34;:[48.411600,-18.929717]}" id="NCID0ERLDI" xlink:type="simple">18°55.783’S, 48°24.696’E</named-content></named-content>, 964m, 31 Jan-3 Feb 2009, primary montane rainforest, general collecting day and night, C. Griswold, A. Saucedo and H. Wood (<ext-link xmlns:xlink="http://www.w3.org/1999/xlink" ext-link-type="uri" xlink:href="http://hol.osu.edu/spmInfo.html?id=USNMENT01377239" xlink:type="simple">USNMENT01377239</ext-link>); 1M,5Juvs, Fianarantsoa, Parc National Ranomafana, Vatoharanana River, 4.1 km 231° SW Ranomafana, <named-content xmlns:xlink="http://www.w3.org/1999/xlink" content-type="dwc:verbatimCoordinates" xlink:type="simple"><named-content content-type="geo-json" specific-use="{&#34;type&#34;:&#34;Point&#34;,&#34;coordinates&#34;:[47.433333,-21.290000]}" id="NCID0E5LDI" xlink:type="simple">21°17'24"S, 47°26'00"E</named-content></named-content>, 1100 m, 27–31 Mar 2003, general collecting night, montane rainforest, C. Griswold, B.L. Fisher et al. (<ext-link xmlns:xlink="http://www.w3.org/1999/xlink" xlink:type="simple" ext-link-type="uri" xlink:href="http://data.antweb.org/specimen/CASENT9018968">CASENT9018968</ext-link>); 1F,2Juvs, same as previous except general collecting, beating and puffing spiders (<ext-link xmlns:xlink="http://www.w3.org/1999/xlink" xlink:type="simple" ext-link-type="uri" xlink:href="http://data.antweb.org/specimen/CASENT9018922">CASENT9018922</ext-link>); 1M,1F,3Juvs, Fianarantsoa, Parc National Ranomafana, Vohiparara, <named-content xmlns:xlink="http://www.w3.org/1999/xlink" content-type="dwc:verbatimCoordinates" xlink:type="simple"><named-content content-type="geo-json" specific-use="{&#34;type&#34;:&#34;Point&#34;,&#34;coordinates&#34;:[47.400000,-21.233333]}" id="NCID0EQMDI" xlink:type="simple">21°14'S, 47°24'E</named-content></named-content>, 900 m, 5–7 Dec 1993, N. Scharff, S. Larcher, C. Griswold, and R. Andriamasimanana (<ext-link xmlns:xlink="http://www.w3.org/1999/xlink" xlink:type="simple" ext-link-type="uri" xlink:href="http://data.antweb.org/specimen/CASENT9048502">CASENT9048502</ext-link>, <ext-link xmlns:xlink="http://www.w3.org/1999/xlink" xlink:type="simple" ext-link-type="uri" xlink:href="http://data.antweb.org/specimen/CASENT9010051">CASENT9010051</ext-link>); 1M,2F, Fianarantsoa, Parc National Ranomafana, Talatakely, <named-content xmlns:xlink="http://www.w3.org/1999/xlink" content-type="dwc:verbatimCoordinates" xlink:type="simple"><named-content content-type="geo-json" specific-use="{&#34;type&#34;:&#34;Point&#34;,&#34;coordinates&#34;:[47.426667,-21.248333]}" id="NCID0ECNDI" xlink:type="simple">21°14.9'S, 47°25.6'E</named-content></named-content>, 15–18 Apr 1998, C. Griswold, D. Kavanaugh, N. Penny, M. Raherilalao, J. Ranorianarisoa, J. Schweikert, D. Ubick (<ext-link xmlns:xlink="http://www.w3.org/1999/xlink" xlink:type="simple" ext-link-type="uri" xlink:href="http://data.antweb.org/specimen/CASENT9010050">CASENT9010050</ext-link>); 1M,2F,2Juvs, Fianarantsoa Parc National Ranomafana, Talatakely, <named-content xmlns:xlink="http://www.w3.org/1999/xlink" content-type="dwc:verbatimCoordinates" xlink:type="simple"><named-content content-type="geo-json" specific-use="{&#34;type&#34;:&#34;Point&#34;,&#34;coordinates&#34;:[47.416667,-21.250000]}" id="NCID0EPNDI" xlink:type="simple">21°15'S, 47°25'E</named-content></named-content>, 5–7 Dec 1993, N. Scharff, S. Larcher, C. Griswold, and R. Andriamasimanana (<ext-link xmlns:xlink="http://www.w3.org/1999/xlink" xlink:type="simple" ext-link-type="uri" xlink:href="http://data.antweb.org/specimen/CASENT9048504">CASENT9048504</ext-link>); 1M,1F,5Juvs, same as previous except night collecting (<ext-link xmlns:xlink="http://www.w3.org/1999/xlink" xlink:type="simple" ext-link-type="uri" xlink:href="http://data.antweb.org/specimen/CASENT9012326">CASENT9012326</ext-link>); 1M,1Juv, Toamasina, Montagne d’Akirindro, 7.6 km 341° NNW Ambinanitelo, <named-content xmlns:xlink="http://www.w3.org/1999/xlink" content-type="dwc:verbatimCoordinates" xlink:type="simple"><named-content content-type="geo-json" specific-use="{&#34;type&#34;:&#34;Point&#34;,&#34;coordinates&#34;:[49.548333,-15.288333]}" id="NCID0EBODI" xlink:type="simple">15°17'18"S, 49°32'54"E</named-content></named-content>, 600 m, 17–21 Mar 2003, rainforest, EC30 beating low vegetation, B.L. Fisher, C. Griswold et al. (<ext-link xmlns:xlink="http://www.w3.org/1999/xlink" xlink:type="simple" ext-link-type="uri" xlink:href="http://data.antweb.org/specimen/CASENT9018887">CASENT9018887</ext-link>); 10 Juvs, Fianarantsoa, Parc National Ranomafana, ca. 21°14.3'S, ca. 47°26.0'E, 800 m, 22 Apr 1998, roadside vegetation near park entrance, C. Griswold, D. Kavanaugh, N. Penny, M. Raherilalao, J. Ranorianarisoa, J. Schweikert, D. Ubick (<ext-link xmlns:xlink="http://www.w3.org/1999/xlink" xlink:type="simple" ext-link-type="uri" xlink:href="http://data.antweb.org/specimen/CASENT9048506">CASENT9048506</ext-link>); 2Juvs, Fianarantsoa, Vohiparara, broken bridge, <named-content xmlns:xlink="http://www.w3.org/1999/xlink" content-type="dwc:verbatimCoordinates" xlink:type="simple"><named-content content-type="geo-json" specific-use="{&#34;type&#34;:&#34;Point&#34;,&#34;coordinates&#34;:[47.369833,-21.226167]}" id="NCID0ETODI" xlink:type="simple">21°13.57'S, 47°22.19'E</named-content></named-content>, 3640 ft, 8–15 Nov 2001, rainforest, high altitude, malaise, R. Harin’Hala (<ext-link xmlns:xlink="http://www.w3.org/1999/xlink" xlink:type="simple" ext-link-type="uri" xlink:href="http://data.antweb.org/specimen/CASENT9010479">CASENT9010479</ext-link>); 1F, Fianarantsoa, Parc National Ranomafana, 2.3 km N Vohiparara village, <named-content xmlns:xlink="http://www.w3.org/1999/xlink" content-type="dwc:verbatimCoordinates" xlink:type="simple"><named-content content-type="geo-json" specific-use="{&#34;type&#34;:&#34;Point&#34;,&#34;coordinates&#34;:[47.383333,-21.213333]}" id="NCID0EAPDI" xlink:type="simple">21°12.8'S, 47°23.0'E</named-content></named-content>, 1100 m, 24–25 Apr 1998, C. Griswold, D. Kavanaugh, N. Penny, M. Raherilalao, E. Rajeriarison, J. Ranorianarisoa, J. Schweikert, D. Ubick (<ext-link xmlns:xlink="http://www.w3.org/1999/xlink" xlink:type="simple" ext-link-type="uri" xlink:href="http://data.antweb.org/specimen/CASENT9010066">CASENT9010066</ext-link>); 1Juv, Fianarantsoa, Parc National Ranomafana, 2.3 km N Vohiparara village, <named-content xmlns:xlink="http://www.w3.org/1999/xlink" content-type="dwc:verbatimCoordinates" xlink:type="simple"><named-content content-type="geo-json" specific-use="{&#34;type&#34;:&#34;Point&#34;,&#34;coordinates&#34;:[47.383333,-21.213333]}" id="NCID0ENPDI" xlink:type="simple">21°12.8'S, 47°23.0'E</named-content></named-content>, 1100 m, 28 Apr 1998, C. Griswold, D. Kavanaugh, N. Penny, M. Raherilalao, E. Rajeriarison, J. Ranorianarisoa, J. Schweikert, D. Ubick (<ext-link xmlns:xlink="http://www.w3.org/1999/xlink" xlink:type="simple" ext-link-type="uri" xlink:href="http://data.antweb.org/specimen/CASENT9048508">CASENT9048508</ext-link>); 3F, 2 eggcases, Fianarantsoa Parc National Ranomafana, Talatakely, <named-content xmlns:xlink="http://www.w3.org/1999/xlink" content-type="dwc:verbatimCoordinates" xlink:type="simple"><named-content content-type="geo-json" specific-use="{&#34;type&#34;:&#34;Point&#34;,&#34;coordinates&#34;:[47.426667,-21.248333]}" id="NCID0E1PDI" xlink:type="simple">21°14.9'S, 47°25.6'E</named-content></named-content>, 19–30 Apr 1998, C. Griswold, D. Kavanaugh, N. Penny, M. Raherilalao, J. Ranorianarisoa, J. Schweikert, D. Ubick (<ext-link xmlns:xlink="http://www.w3.org/1999/xlink" xlink:type="simple" ext-link-type="uri" xlink:href="http://data.antweb.org/specimen/CASENT9010063">CASENT9010063</ext-link>, <ext-link xmlns:xlink="http://www.w3.org/1999/xlink" xlink:type="simple" ext-link-type="uri" xlink:href="http://data.antweb.org/specimen/CASENT9010049">CASENT9010049</ext-link>, <ext-link xmlns:xlink="http://www.w3.org/1999/xlink" xlink:type="simple" ext-link-type="uri" xlink:href="http://data.antweb.org/specimen/CASENT9010041">CASENT9010041</ext-link>); 1M, Fianarantsoa, Parc National Ranomafana, Talatakely, near Cascade Riana, <named-content xmlns:xlink="http://www.w3.org/1999/xlink" content-type="dwc:verbatimCoordinates" xlink:type="simple"><named-content content-type="geo-json" specific-use="{&#34;type&#34;:&#34;Point&#34;,&#34;coordinates&#34;:[47.426667,-21.248333]}" id="NCID0ERQDI" xlink:type="simple">21°14.9'S, 47°25.6'E</named-content></named-content>, 19–30 Apr 1998, C. Griswold, D. Kavanaugh, N. Penny, M. Raherilalao, J. Ranorianarisoa, J. Schweikert, D. Ubick (<ext-link xmlns:xlink="http://www.w3.org/1999/xlink" xlink:type="simple" ext-link-type="uri" xlink:href="http://data.antweb.org/specimen/CASENT9010059">CASENT9010059</ext-link>); 2F,6Juvs, 1 eggcase, Fianarantsoa, Parc National Ranomafana, Talatakely, <named-content xmlns:xlink="http://www.w3.org/1999/xlink" content-type="dwc:verbatimCoordinates" xlink:type="simple"><named-content content-type="geo-json" specific-use="{&#34;type&#34;:&#34;Point&#34;,&#34;coordinates&#34;:[47.426667,-21.248333]}" id="NCID0E5QDI" xlink:type="simple">21°14.9'S, 47°25.6'E</named-content></named-content>, 5–18 Apr 1998, C. Griswold, D. Kavanaugh, N. Penny, M. Raherilalao, J. Ranorianarisoa, J. Schweikert, D. Ubick (<ext-link xmlns:xlink="http://www.w3.org/1999/xlink" xlink:type="simple" ext-link-type="uri" xlink:href="http://data.antweb.org/specimen/CASENT9010062">CASENT9010062</ext-link>, <ext-link xmlns:xlink="http://www.w3.org/1999/xlink" xlink:type="simple" ext-link-type="uri" xlink:href="http://data.antweb.org/specimen/CASENT9010055">CASENT9010055</ext-link>); 2M, same as previous except collected at night (<ext-link xmlns:xlink="http://www.w3.org/1999/xlink" xlink:type="simple" ext-link-type="uri" xlink:href="http://data.antweb.org/specimen/CASENT9010043">CASENT9010043</ext-link>); 1M,1F, Fianarantsoa, Parc National Ranomafana, Talatakely, <named-content xmlns:xlink="http://www.w3.org/1999/xlink" content-type="dwc:verbatimCoordinates" xlink:type="simple"><named-content content-type="geo-json" specific-use="{&#34;type&#34;:&#34;Point&#34;,&#34;coordinates&#34;:[47.416667,-21.250000]}" id="NCID0EVRDI" xlink:type="simple">21°15'S, 47°25'E</named-content></named-content>, 900 m, 5–7 Dec 1993, N. Scharff, S. Larcher, C. Griswold, and R. Andriamasimanana (<ext-link xmlns:xlink="http://www.w3.org/1999/xlink" xlink:type="simple" ext-link-type="uri" xlink:href="http://data.antweb.org/specimen/CASENT9010064">CASENT9010064</ext-link>); 1F, Fianarantsoa, Parc National Ranomafana, nr. Talatakely, <named-content xmlns:xlink="http://www.w3.org/1999/xlink" content-type="dwc:verbatimCoordinates" xlink:type="simple"><named-content content-type="geo-json" specific-use="{&#34;type&#34;:&#34;Point&#34;,&#34;coordinates&#34;:[47.416667,-21.250000]}" id="NCID0ECSDI" xlink:type="simple">21°15'S, 47°25'E</named-content></named-content>, 900 m, 7 Dec 1993, C.E. Griswold (<ext-link xmlns:xlink="http://www.w3.org/1999/xlink" xlink:type="simple" ext-link-type="uri" xlink:href="http://data.antweb.org/specimen/CASENT9010045">CASENT9010045</ext-link>); 1F, Fianarantsoa, 7 km W Ranomafana, 1100 m, 8–21 Oct 1998, montane rainforest, malaise trap in small clearing, W.E. Steiner (<ext-link xmlns:xlink="http://www.w3.org/1999/xlink" xlink:type="simple" ext-link-type="uri" xlink:href="http://data.antweb.org/specimen/CASENT9010054">CASENT9010054</ext-link>); 1Juv, Fianarantsoa, Parc National Ranomafana, Talatakely, Sakaroa Falls, <named-content xmlns:xlink="http://www.w3.org/1999/xlink" content-type="dwc:verbatimCoordinates" xlink:type="simple"><named-content content-type="geo-json" specific-use="{&#34;type&#34;:&#34;Point&#34;,&#34;coordinates&#34;:[47.433333,-21.250000]}" id="NCID0EUSDI" xlink:type="simple">21°15'S, 47°26'E</named-content></named-content>, 1050 m, 31 Nov 1998, V.F. lee &amp; K.J. Ribardo (<ext-link xmlns:xlink="http://www.w3.org/1999/xlink" xlink:type="simple" ext-link-type="uri" xlink:href="http://data.antweb.org/specimen/CASENT9048509">CASENT9048509</ext-link>); 1F, Fianarantsoa, Parc National Ranomafana, Talatakely, Belle Vue Trail, 1000 m, 13–22 Apr 1998, E.I. Schlinger (<ext-link xmlns:xlink="http://www.w3.org/1999/xlink" xlink:type="simple" ext-link-type="uri" xlink:href="http://data.antweb.org/specimen/CASENT9012335">CASENT9012335</ext-link>); 1M, Fianarantsoa, 7 km W Ranomafana, 1100 m, 22–31 Oct 1998, montane rainforest, pyrethrin fogging of dead leaves on fallen trees, W.E. Steiner (<ext-link xmlns:xlink="http://www.w3.org/1999/xlink" xlink:type="simple" ext-link-type="uri" xlink:href="http://data.antweb.org/specimen/CASENT9010057">CASENT9010057</ext-link>); 5M, Fianarantsoa, Parc National Ranomafana, Talatakely, <named-content xmlns:xlink="http://www.w3.org/1999/xlink" content-type="dwc:verbatimCoordinates" xlink:type="simple"><named-content content-type="geo-json" specific-use="{&#34;type&#34;:&#34;Point&#34;,&#34;coordinates&#34;:[47.419450,-21.250410]}" id="NCID0ELTDI" xlink:type="simple">21.25041°S, 47.41945°E</named-content></named-content>, 900 m, 2–22 Jan 2001, mixed tropical forest, D.H. &amp; K.M. Kavanaugh, R.L. Brett, E. Elsom, F. Vargas (<ext-link xmlns:xlink="http://www.w3.org/1999/xlink" xlink:type="simple" ext-link-type="uri" xlink:href="http://data.antweb.org/specimen/CASENT9003490">CASENT9003490</ext-link>); 1F,2Juvs, Fianarantsoa, Parc National Ranomafana, Vohiparara, <named-content xmlns:xlink="http://www.w3.org/1999/xlink" content-type="dwc:verbatimCoordinates" xlink:type="simple"><named-content content-type="geo-json" specific-use="{&#34;type&#34;:&#34;Point&#34;,&#34;coordinates&#34;:[47.393990,-21.240320]}" id="NCID0EYTDI" xlink:type="simple">21.24032°S, 47.39399°E</named-content></named-content>, 1150 m, 2–22 Jan 2001, mixed tropical forest, D.H. &amp; K.M. Kavanaugh, R.L. Brett, E. Elsom, F. Vargas (<ext-link xmlns:xlink="http://www.w3.org/1999/xlink" xlink:type="simple" ext-link-type="uri" xlink:href="http://data.antweb.org/specimen/CASENT9003438">CASENT9003438</ext-link>); 3M,2F, Toamasina, Station Forestier Analamazaotra, administered by Mitsinjo, 0.75 km N Andasibe, <named-content xmlns:xlink="http://www.w3.org/1999/xlink" content-type="dwc:verbatimCoordinates" xlink:type="simple"><named-content content-type="geo-json" specific-use="{&#34;type&#34;:&#34;Point&#34;,&#34;coordinates&#34;:[48.411600,-18.929717]}" id="NCID0EFUDI" xlink:type="simple">18°55.783’S, 48°24.696’E</named-content></named-content>, 964m, 31 Jan-3 Feb 2009, primary montane rainforest, general collecting day and night, C. Griswold, A. Saucedo and H. Wood (<ext-link xmlns:xlink="http://www.w3.org/1999/xlink" ext-link-type="uri" xlink:href="http://hol.osu.edu/spmInfo.html?id=USNMENT01377230" xlink:type="simple">USNMENT01377230</ext-link>, <ext-link xmlns:xlink="http://www.w3.org/1999/xlink" ext-link-type="uri" xlink:href="http://hol.osu.edu/spmInfo.html?id=USNMENT01377231" xlink:type="simple">USNMENT01377231</ext-link>, <ext-link xmlns:xlink="http://www.w3.org/1999/xlink" ext-link-type="uri" xlink:href="http://hol.osu.edu/spmInfo.html?id=USNMENT01377232" xlink:type="simple">USNMENT01377232</ext-link>); 3M,1F,4Juvs, Fianarantsoa, Parc National Ranomafana, Talatakely, <named-content xmlns:xlink="http://www.w3.org/1999/xlink" content-type="dwc:verbatimCoordinates" xlink:type="simple"><named-content content-type="geo-json" specific-use="{&#34;type&#34;:&#34;Point&#34;,&#34;coordinates&#34;:[47.426667,-21.248333]}" id="NCID0E3UDI" xlink:type="simple">21°14.9'S, 47°25.6'E</named-content></named-content>, 19–30 Apr 1998, C. Griswold, D. Kavanaugh, N. Penny, M. Raherilalao, J. Ranorianarisoa, J. Schweikert, D. Ubick (<ext-link xmlns:xlink="http://www.w3.org/1999/xlink" xlink:type="simple" ext-link-type="uri" xlink:href="http://data.antweb.org/specimen/CASENT9012324">CASENT9012324</ext-link>); 2M,1F,2Juvs, Fianarantsoa, Parc National Ranomafana, Talatakely, <named-content xmlns:xlink="http://www.w3.org/1999/xlink" content-type="dwc:verbatimCoordinates" xlink:type="simple"><named-content content-type="geo-json" specific-use="{&#34;type&#34;:&#34;Point&#34;,&#34;coordinates&#34;:[47.416667,-21.250000]}" id="NCID0EJVDI" xlink:type="simple">21°15'S, 47°25'E</named-content></named-content>, 900 m, 5–7 Dec 1993, N. Scharff, S. Larcher, C. Griswold, and R. Andriamasimanana (<ext-link xmlns:xlink="http://www.w3.org/1999/xlink" xlink:type="simple" ext-link-type="uri" xlink:href="http://data.antweb.org/specimen/CASENT9012325">CASENT9012325</ext-link>); 1M, Fianarantsoa, Parc National Ranomafana, Vohiparara, Piste Touristique, <named-content xmlns:xlink="http://www.w3.org/1999/xlink" content-type="dwc:verbatimCoordinates" xlink:type="simple"><named-content content-type="geo-json" specific-use="{&#34;type&#34;:&#34;Point&#34;,&#34;coordinates&#34;:[47.400000,-21.226667]}" id="NCID0EWVDI" xlink:type="simple">21°13.6'S, 47°24.0'E</named-content></named-content>, 1000 m, 16–27 Apr 1998, C. Griswold, D. Kavanaugh, N. Penny, M. Raherilalao, E. Rajeriarison, J. Ranorianarisoa, J. Schweikert, D. Ubick (<ext-link xmlns:xlink="http://www.w3.org/1999/xlink" xlink:type="simple" ext-link-type="uri" xlink:href="http://data.antweb.org/specimen/CASENT9010058">CASENT9010058</ext-link>); 2M,8Juvs, Fianarantsoa, Parc National Ranomafana, 2.3 km N Vohiparara village, <named-content xmlns:xlink="http://www.w3.org/1999/xlink" content-type="dwc:verbatimCoordinates" xlink:type="simple"><named-content content-type="geo-json" specific-use="{&#34;type&#34;:&#34;Point&#34;,&#34;coordinates&#34;:[47.383333,-21.213333]}" id="NCID0EDWDI" xlink:type="simple">21°12.8'S, 47°23.0'E</named-content></named-content>, 1100 m, 18 Apr 1998, C. Griswold, D. Kavanaugh, N. Penny, M. Raherilalao, E. Rajeriarison, J. Ranorianarisoa, J. Schweikert, D. Ubick (<ext-link xmlns:xlink="http://www.w3.org/1999/xlink" xlink:type="simple" ext-link-type="uri" xlink:href="http://data.antweb.org/specimen/CASENT9012323">CASENT9012323</ext-link>); 1M,1Juv, Toamasina, Res. Analamazaotra, Parc National Andasibe, 23 road km E Moramanga, <named-content xmlns:xlink="http://www.w3.org/1999/xlink" content-type="dwc:verbatimCoordinates" xlink:type="simple"><named-content content-type="geo-json" specific-use="{&#34;type&#34;:&#34;Point&#34;,&#34;coordinates&#34;:[48.417556,-18.943944]}" id="NCID0EQWDI" xlink:type="simple">18°56'38.2"S, 48°25'03.2"E</named-content></named-content>, 960 m, 16–18 Jan 2003, rainforest, general collecting night, C. Griswold, D. Silva, and D. Andriamalala (<ext-link xmlns:xlink="http://www.w3.org/1999/xlink" xlink:type="simple" ext-link-type="uri" xlink:href="http://data.antweb.org/specimen/CASENT9005571">CASENT9005571</ext-link>); 1M, Fianarantsoa, Parc National Ranomafana, Talatekely forest, 42.3 km 58° NE Fianarantsoa, <named-content xmlns:xlink="http://www.w3.org/1999/xlink" content-type="dwc:verbatimCoordinates" xlink:type="simple"><named-content content-type="geo-json" specific-use="{&#34;type&#34;:&#34;Point&#34;,&#34;coordinates&#34;:[47.422722,-21.257778]}" id="NCID0E4WDI" xlink:type="simple">21°15'28.0"S, 47°25'21.8"E</named-content></named-content>, 1050 m, 24 Dec 2005–14 Jan 2006, montane rainforest, general collecting, H. Wood, J. Miller, J.J. Rafonomezantsoa, E. Rajeriarison, V. Andriamananony (<ext-link xmlns:xlink="http://www.w3.org/1999/xlink" ext-link-type="uri" xlink:href="http://hol.osu.edu/spmInfo.html?id=USNMENT01377233" xlink:type="simple">USNMENT01377233</ext-link>); 1M,2Juvs, Fianarantsoa, Parc National Ranomafana, Vatoharanana, 4 km S Ranomafana, <named-content xmlns:xlink="http://www.w3.org/1999/xlink" content-type="dwc:verbatimCoordinates" xlink:type="simple"><named-content content-type="geo-json" specific-use="{&#34;type&#34;:&#34;Point&#34;,&#34;coordinates&#34;:[47.427361,-21.287500]}" id="NCID0EKXDI" xlink:type="simple">21°17'15.0"S, 47°25'38.5"E</named-content></named-content>, 1100 m, 12 Jan 2009, primary montane rainforest, general collecting day, beating vegetation, A. Saucedo &amp; H. Wood (<ext-link xmlns:xlink="http://www.w3.org/1999/xlink" ext-link-type="uri" xlink:href="http://hol.osu.edu/spmInfo.html?id=USNMENT01377234" xlink:type="simple">USNMENT01377234</ext-link>); 1M, Toamasina, Parc National Masoala, 2 hour hike from Tompolo, 39 km SE Maroantsetra, <named-content xmlns:xlink="http://www.w3.org/1999/xlink" content-type="dwc:verbatimCoordinates" xlink:type="simple"><named-content content-type="geo-json" specific-use="{&#34;type&#34;:&#34;Point&#34;,&#34;coordinates&#34;:[49.972917,-15.693194]}" id="NCID0EXXDI" xlink:type="simple">15°41'35.5"S, 49°58'22.5"E</named-content></named-content>, 450 m, 15–17 Dec 2008, primary montane rainforest, general collecting day, F. Alvarez-Padilla &amp; H. Wood (<ext-link xmlns:xlink="http://www.w3.org/1999/xlink" ext-link-type="uri" xlink:href="http://hol.osu.edu/spmInfo.html?id=USNMENT01377225" xlink:type="simple">USNMENT01377225</ext-link>); 1F, Toliara, Parc National Andohahela, Parcelle I, Manangotry, off Rte. 118, 34 km N Taolagnaro, <named-content xmlns:xlink="http://www.w3.org/1999/xlink" content-type="dwc:verbatimCoordinates" xlink:type="simple"><named-content content-type="geo-json" specific-use="{&#34;type&#34;:&#34;Point&#34;,&#34;coordinates&#34;:[46.856472,-24.743056]}" id="NCID0EEYDI" xlink:type="simple">24°44'35.0"S, 46°51'23.3"E</named-content></named-content>, 670 m, 23 Dec 2008–3 Jan 2009, primary montane rainforest, general collecting day and night, F. Alvarez-Padilla &amp; H. Wood (<ext-link xmlns:xlink="http://www.w3.org/1999/xlink" ext-link-type="uri" xlink:href="http://hol.osu.edu/spmInfo.html?id=USNMENT01377226" xlink:type="simple">USNMENT01377226</ext-link>); 1M, Toamasina, Station Forestier Analamazaotra, administered by Mitsinjo, 0.75 km N Andasibe, <named-content xmlns:xlink="http://www.w3.org/1999/xlink" content-type="dwc:verbatimCoordinates" xlink:type="simple"><named-content content-type="geo-json" specific-use="{&#34;type&#34;:&#34;Point&#34;,&#34;coordinates&#34;:[48.411600,-18.929717]}" id="NCID0ERYDI" xlink:type="simple">18°55.783'S, 48°24.696'E</named-content></named-content>, 964m, 31 Jan–3 Feb 2009, primary montane rainforest, hand collected at night in vegetation, C. Griswold, A. Saucedo &amp; H. Wood (<ext-link xmlns:xlink="http://www.w3.org/1999/xlink" ext-link-type="uri" xlink:href="http://hol.osu.edu/spmInfo.html?id=USNMENT01377227" xlink:type="simple">USNMENT01377227</ext-link>); 1Juv, Fianarantsoa, Parc National Ranomafana, Vohiparara, 3.62 km ENE Ranomafana, <named-content xmlns:xlink="http://www.w3.org/1999/xlink" content-type="dwc:verbatimCoordinates" xlink:type="simple"><named-content content-type="geo-json" specific-use="{&#34;type&#34;:&#34;Point&#34;,&#34;coordinates&#34;:[47.401472,-21.241306]}" id="NCID0E5YDI" xlink:type="simple">21°14'28.7"S, 47°23'65.3"E</named-content></named-content>, 1137 m, 13 Jan 2009, Evergreen secondary rainforest, general collecting, D. Andriamalala, C. Griswold, G. Hormiga, A. Saucedo, N. Scharff and H. Wood (<ext-link xmlns:xlink="http://www.w3.org/1999/xlink" xlink:type="simple" ext-link-type="uri" xlink:href="http://data.antweb.org/specimen/CASENT9048517">CASENT9048517</ext-link>); 1M,2F, Toliara, Parc National Andohahela, Parcelle I, Manangotry, off Rte. 118, 34 km N Taolagnaro, <named-content xmlns:xlink="http://www.w3.org/1999/xlink" content-type="dwc:verbatimCoordinates" xlink:type="simple"><named-content content-type="geo-json" specific-use="{&#34;type&#34;:&#34;Point&#34;,&#34;coordinates&#34;:[46.856472,-24.743056]}" id="NCID0ELZDI" xlink:type="simple">24°44'35.0"S, 46°51'23.3"E</named-content></named-content>, 670 m, 23 Dec 2008–3 Jan 2009, primary montane rainforest, general collecting day and night, F. Alvarez-Padilla &amp; H. Wood (<ext-link xmlns:xlink="http://www.w3.org/1999/xlink" ext-link-type="uri" xlink:href="http://hol.osu.edu/spmInfo.html?id=USNMENT01377228" xlink:type="simple">USNMENT01377228</ext-link>); 1M,2F,1 eggcase, same as previous except one female with eggcase found on ground under palm frond, and one specimen caught by beating (<ext-link xmlns:xlink="http://www.w3.org/1999/xlink" ext-link-type="uri" xlink:href="http://hol.osu.edu/spmInfo.html?id=USNMENT01377229" xlink:type="simple">USNMENT01377229</ext-link>); 9M,4F,3Juvs, Fianarantsoa, Parc National Ranomafana, Talatekely forest, 42.3 km 58° NE Fianarantsoa, <named-content xmlns:xlink="http://www.w3.org/1999/xlink" content-type="dwc:verbatimCoordinates" xlink:type="simple"><named-content content-type="geo-json" specific-use="{&#34;type&#34;:&#34;Point&#34;,&#34;coordinates&#34;:[47.422722,-21.257778]}" id="NCID0E4ZDI" xlink:type="simple">21°15'28.0"S, 47°25'21.8"E</named-content></named-content>, 1050 m, 24 Dec 2005-14 Jan 2006, montane rainforest, general collecting day and night, H. Wood, J. Miller, J.J. Rafonomezantsoa, E. Rajeriarison &amp; V. Andriamananony (<ext-link xmlns:xlink="http://www.w3.org/1999/xlink" ext-link-type="uri" xlink:href="http://hol.osu.edu/spmInfo.html?id=USNMENT01377220" xlink:type="simple">USNMENT01377220</ext-link>, <ext-link xmlns:xlink="http://www.w3.org/1999/xlink" ext-link-type="uri" xlink:href="http://hol.osu.edu/spmInfo.html?id=USNMENT01377221" xlink:type="simple">USNMENT01377221</ext-link>, <ext-link xmlns:xlink="http://www.w3.org/1999/xlink" ext-link-type="uri" xlink:href="http://hol.osu.edu/spmInfo.html?id=USNMENT01377222" xlink:type="simple">USNMENT01377222</ext-link>, <ext-link xmlns:xlink="http://www.w3.org/1999/xlink" ext-link-type="uri" xlink:href="http://hol.osu.edu/spmInfo.html?id=USNMENT01377223" xlink:type="simple">USNMENT01377223</ext-link>, <ext-link xmlns:xlink="http://www.w3.org/1999/xlink" ext-link-type="uri" xlink:href="http://hol.osu.edu/spmInfo.html?id=USNMENT01377224" xlink:type="simple">USNMENT01377224</ext-link>); 1F, 1 eggcase hatched in captivity to ~20 juvs, Fianarantsoa, Parc National Ranomafana, Vohiparara, Sahamalaotra forest, 41.1 km 54° NE Fianarantsoa, <named-content xmlns:xlink="http://www.w3.org/1999/xlink" content-type="dwc:verbatimCoordinates" xlink:type="simple"><named-content content-type="geo-json" specific-use="{&#34;type&#34;:&#34;Point&#34;,&#34;coordinates&#34;:[47.394222,-21.238861]}" id="NCID0E51DI" xlink:type="simple">21°14'19.9"S, 47°23'39.2"E</named-content></named-content>, 1200 m, 26 Dec 2005-14 Jan 2006, montane rainforest, general collecting day, beating vegetation: in clumps of dead dry foliage, H. Wood, J. Miller, J.J. Rafonomezantsoa, E. Rajeriarison &amp; V. Andriamananony (<ext-link xmlns:xlink="http://www.w3.org/1999/xlink" ext-link-type="uri" xlink:href="http://hol.osu.edu/spmInfo.html?id=USNMENT01377215" xlink:type="simple">USNMENT01377215</ext-link>); 1F, 1 eggcase hatched in captivity to ~30 juvs, same as previous (<ext-link xmlns:xlink="http://www.w3.org/1999/xlink" ext-link-type="uri" xlink:href="http://hol.osu.edu/spmInfo.html?id=USNMENT01377216" xlink:type="simple">USNMENT01377216</ext-link>); 1F, Fianarantsoa, 7 km W Ranomafana, 1100 m, 8–21 Oct 1988, montane rainforest, W.E. Steiner (<ext-link xmlns:xlink="http://www.w3.org/1999/xlink" ext-link-type="uri" xlink:href="http://hol.osu.edu/spmInfo.html?id=USNMENT00879974" xlink:type="simple">USNMENT00879974</ext-link>); 1M,2F,2Juvs, Fianarantsoa, 7 km W Ranomafana, 1100 m, 1–7 Nov 1988, W.E. Steiner (<ext-link xmlns:xlink="http://www.w3.org/1999/xlink" ext-link-type="uri" xlink:href="http://hol.osu.edu/spmInfo.html?id=USNMENT00879981" xlink:type="simple">USNMENT00879981</ext-link>); 1M,1Juv, Fianarantsoa, 7 km W Ranomafana, <named-content xmlns:xlink="http://www.w3.org/1999/xlink" content-type="dwc:verbatimCoordinates" xlink:type="simple"><named-content content-type="geo-json" specific-use="{&#34;type&#34;:&#34;Point&#34;,&#34;coordinates&#34;:[47.450000,-21.200000]}" id="NCID0E12DI" xlink:type="simple">21°12’S, 47°27’E</named-content></named-content>, 1100 m, 1–9 Feb 1990, montane rainforest, W.E. Steiner (<ext-link xmlns:xlink="http://www.w3.org/1999/xlink" ext-link-type="uri" xlink:href="http://hol.osu.edu/spmInfo.html?id=USNMENT00879978" xlink:type="simple">USNMENT00879978</ext-link>); 1F, Fianarantsoa, 7 km W Ranomafana, 900 m, 14–19 Mar 1990, W.E. Steiner (<ext-link xmlns:xlink="http://www.w3.org/1999/xlink" ext-link-type="uri" xlink:href="http://hol.osu.edu/spmInfo.html?id=USNMENT00879963" xlink:type="simple">USNMENT00879963</ext-link>); 1F, Fianarantsoa, 7 km W Ranomafana, <named-content xmlns:xlink="http://www.w3.org/1999/xlink" content-type="dwc:verbatimCoordinates" xlink:type="simple"><named-content content-type="geo-json" specific-use="{&#34;type&#34;:&#34;Point&#34;,&#34;coordinates&#34;:[47.450000,-21.200000]}" id="NCID0EM3DI" xlink:type="simple">21°12’S, 47°27’E</named-content></named-content>, 1100 m, 1–7 Nov 1988, W.E. Steiner (<ext-link xmlns:xlink="http://www.w3.org/1999/xlink" ext-link-type="uri" xlink:href="http://hol.osu.edu/spmInfo.html?id=USNMENT00879964" xlink:type="simple">USNMENT00879964</ext-link>); 1F, Fianarantsoa, 7 km W Ranomafana, 1100 m, 22–31 Oct 1988, W.E. Steiner (<ext-link xmlns:xlink="http://www.w3.org/1999/xlink" ext-link-type="uri" xlink:href="http://hol.osu.edu/spmInfo.html?id=USNMENT00879979" xlink:type="simple">USNMENT00879979</ext-link>); 1F, Fianarantsoa, 7 km W Ranomafana, <named-content xmlns:xlink="http://www.w3.org/1999/xlink" content-type="dwc:verbatimCoordinates" xlink:type="simple"><named-content content-type="geo-json" specific-use="{&#34;type&#34;:&#34;Point&#34;,&#34;coordinates&#34;:[47.450000,-21.200000]}" id="NCID0E53DI" xlink:type="simple">21°12’S, 47°27’E</named-content></named-content>, 900 m, 23–28 Feb 1990, W.E. Steiner (<ext-link xmlns:xlink="http://www.w3.org/1999/xlink" ext-link-type="uri" xlink:href="http://hol.osu.edu/spmInfo.html?id=USNMENT00879966" xlink:type="simple">USNMENT00879966</ext-link>); 1F, Fianarantsoa, 7 km W Ranomafana, 900 m, 5 Mar 1990, W.E. Steiner (<ext-link xmlns:xlink="http://www.w3.org/1999/xlink" ext-link-type="uri" xlink:href="http://hol.osu.edu/spmInfo.html?id=USNMENT00879989" xlink:type="simple">USNMENT00879989</ext-link>); 1F, Fianarantsoa, 7 km W Ranomafana, 900 m, 1–9 Feb 1990, montane rainforest, W.E. Steiner (<ext-link xmlns:xlink="http://www.w3.org/1999/xlink" ext-link-type="uri" xlink:href="http://hol.osu.edu/spmInfo.html?id=USNMENT00879972" xlink:type="simple">USNMENT00879972</ext-link>); 1F, Fianarantsoa, 7 km W Ranomafana, <named-content xmlns:xlink="http://www.w3.org/1999/xlink" content-type="dwc:verbatimCoordinates" xlink:type="simple"><named-content content-type="geo-json" specific-use="{&#34;type&#34;:&#34;Point&#34;,&#34;coordinates&#34;:[47.450000,-21.200000]}" id="NCID0EV4DI" xlink:type="simple">21°12’S, 47°27’E</named-content></named-content>, 900 m, 1–7 Mar 1990, W.E. Steiner (<ext-link xmlns:xlink="http://www.w3.org/1999/xlink" ext-link-type="uri" xlink:href="http://hol.osu.edu/spmInfo.html?id=USNMENT00879970" xlink:type="simple">USNMENT00879970</ext-link>); 1F, feeding on <tp:taxon-name><tp:taxon-name-part taxon-name-part-type="family">Oxyopidae</tp:taxon-name-part></tp:taxon-name> spider, Fianarantsoa, 7 km W Ranomafana, 900 m, 3 Feb 1990, W.E. Steiner (<ext-link xmlns:xlink="http://www.w3.org/1999/xlink" ext-link-type="uri" xlink:href="http://hol.osu.edu/spmInfo.html?id=USNMENT00879982" xlink:type="simple">USNMENT00879982</ext-link>).</p></tp:treatment-sec><tp:treatment-sec sec-type="diagnosis" id="SECID0EJ5DI"><title>Diagnosis.</title><p>Males and females are considered part of the “<tp:taxon-name><tp:taxon-name-part taxon-name-part-type="genus" reg="Eriauchenius"/><tp:taxon-name-part taxon-name-part-type="species" reg="workmani">workmani</tp:taxon-name-part></tp:taxon-name> group” based on having a single dorsal protuberance on the abdomen (a triangular shaped abdomen). Males of <italic><tp:taxon-name><tp:taxon-name-part taxon-name-part-type="genus" reg="Eriauchenius">E.</tp:taxon-name-part> <tp:taxon-name-part taxon-name-part-type="species" reg="workmani">workmani</tp:taxon-name-part></tp:taxon-name></italic> are distinguished from all other species by the large bump on the pedipalpal bulbs (see arrow in Fig. <xref ref-type="fig" rid="F8">8H</xref>). Females are distinguished from <italic><tp:taxon-name><tp:taxon-name-part taxon-name-part-type="genus" reg="Eriauchenius">E.</tp:taxon-name-part> <tp:taxon-name-part taxon-name-part-type="species" reg="andriamanelo">andriamanelo</tp:taxon-name-part></tp:taxon-name></italic> by lacking the heavily sclerotized “T” shaped structure on the posterior of the bursa, from <italic><tp:taxon-name><tp:taxon-name-part taxon-name-part-type="genus" reg="Eriauchenius">E.</tp:taxon-name-part> <tp:taxon-name-part taxon-name-part-type="species" reg="andrianampoinimerina">andrianampoinimerina</tp:taxon-name-part></tp:taxon-name></italic> by lacking the strong abdomen markings and by the “neck” having a tilt angle that is less than 80°, and from <italic><tp:taxon-name><tp:taxon-name-part taxon-name-part-type="genus" reg="Eriauchenius">E.</tp:taxon-name-part> <tp:taxon-name-part taxon-name-part-type="species" reg="ranavalona">ranavalona</tp:taxon-name-part></tp:taxon-name></italic> by lacking the lime-green abdomen markings. Females are indistinguishable from the remaining “<tp:taxon-name><tp:taxon-name-part taxon-name-part-type="genus" reg="Eriauchenius"/><tp:taxon-name-part taxon-name-part-type="species" reg="workmani">workmani</tp:taxon-name-part></tp:taxon-name> group” species.</p></tp:treatment-sec><tp:treatment-sec sec-type="description" id="SECID0ESAAK"><title>Description.</title><p>Male (based on <ext-link xmlns:xlink="http://www.w3.org/1999/xlink" xlink:type="simple" ext-link-type="uri" xlink:href="http://data.antweb.org/specimen/CASENT9018947">CASENT9018947</ext-link>, from Antsiranana, Parc National de Marojejy, Madagascar). Total length 4.27, carapace 1.64 long, 1.36 wide. Abdomen 2.49 long, 1.92 wide, 2.67 high, with a prominent dorsal hump. Carapace tilt angle 75.56°, tilt height (<abbrev xmlns:xlink="http://www.w3.org/1999/xlink" xlink:title="carapace tilt height" id="ABBRID0E4AAK" xlink:type="simple">CtH</abbrev>) 4.19, constriction 0.46, head length 1.57, neck length 2.38. <abbrev xmlns:xlink="http://www.w3.org/1999/xlink" xlink:title="carapace tilt height" id="ABBRID0EBBAK" xlink:type="simple">CtH</abbrev> divided by carapace length 2.55. Cephalon with <abbrev xmlns:xlink="http://www.w3.org/1999/xlink" xlink:title="anterior median eye" id="ABBRID0EFBAK" xlink:type="simple">AME</abbrev> on a large bulge and 4 post-ocular protrusions on the apex of the cephalon (Fig. <xref ref-type="fig" rid="F8">8A</xref>), each provided with a short modified spine at the tip. Chelicerae 4.02 long, and with spine (Fig. <xref ref-type="fig" rid="F8">8A</xref>) 0.30 from base of chelicerae. Femur I 9.29 long. Sternum 1.11 long, 0.57 wide. Carapace, chelicerae, sternum and femora I &amp; II reddish dark brown with many white setae (Fig. <xref ref-type="fig" rid="F8">8A</xref>). All coxae and legs III &amp; IV yellowish brown. Legs III &amp; IV with darker annulations on femora, tibiae and metatarsi. Abdomen yellowish brown, mottled with brown, and light brown book-lung covers, all covered with many white setae (Fig. <xref ref-type="fig" rid="F8">8A</xref>). Pedipalpal tegulum of the “<tp:taxon-name><tp:taxon-name-part taxon-name-part-type="genus" reg="Eriauchenius"/><tp:taxon-name-part taxon-name-part-type="species" reg="workmani">workmani</tp:taxon-name-part></tp:taxon-name> group” form), with apical conductor encircling a pit-like cavity (Fig. <xref ref-type="fig" rid="F8">8D–K</xref>). Conductor tip is a broad triangular point similar to other “<tp:taxon-name><tp:taxon-name-part taxon-name-part-type="genus" reg="Eriauchenius"/><tp:taxon-name-part taxon-name-part-type="species" reg="workmani">workmani</tp:taxon-name-part></tp:taxon-name> group” species except <italic><tp:taxon-name><tp:taxon-name-part taxon-name-part-type="genus" reg="Eriauchenius">E.</tp:taxon-name-part> <tp:taxon-name-part taxon-name-part-type="species" reg="andriamanelo">andriamanelo</tp:taxon-name-part></tp:taxon-name></italic> (Fig. <xref ref-type="fig" rid="F3">3H</xref>). <abbrev xmlns:xlink="http://www.w3.org/1999/xlink" xlink:title="median apophysis" id="ABBRID0E5CAK" xlink:type="simple">MA</abbrev> with a bifurcation, variably shaped (Fig. <xref ref-type="fig" rid="F8">8C, L</xref>). Embolus similar to other “<tp:taxon-name><tp:taxon-name-part taxon-name-part-type="genus" reg="Eriauchenius"/><tp:taxon-name-part taxon-name-part-type="species" reg="workmani">workmani</tp:taxon-name-part></tp:taxon-name> group” species, being broad and complex with the sperm duct opening in the middle and sclerotization only at the tip (Fig. <xref ref-type="fig" rid="F8">8E, K–L</xref>).</p><p>Female (based on <ext-link xmlns:xlink="http://www.w3.org/1999/xlink" xlink:type="simple" ext-link-type="uri" xlink:href="http://data.antweb.org/specimen/CASENT9018947">CASENT9018947</ext-link>, from Antsiranana, Parc National de Marojejy, Madagascar). Total length 4.53, carapace 1.62 long, 1.36 wide. Abdomen 2.88 long, 2.65 wide, 3.59 high, with dorsal hump. Carapace tilt angle 74.48°, tilt height (<abbrev xmlns:xlink="http://www.w3.org/1999/xlink" xlink:title="carapace tilt height" id="ABBRID0E1DAK" xlink:type="simple">CtH</abbrev>) 3.90, constriction 0.46, head length 1.47, neck length 2.25. <abbrev xmlns:xlink="http://www.w3.org/1999/xlink" xlink:title="carapace tilt height" id="ABBRID0E5DAK" xlink:type="simple">CtH</abbrev> divided by carapace length 2.41. Cephalon as in male. Chelicerae 3.77 long, and with spine 0.35 from base of chelicerae. Tarsus of pedipalps with ventral patch of long thick setae. Femur I 6.15 long. Sternum 1.04 long, 0.60 wide. Colors as in male, but generally darker. Female internal genitalia indistinguishable from other “<tp:taxon-name><tp:taxon-name-part taxon-name-part-type="genus" reg="Eriauchenius"/><tp:taxon-name-part taxon-name-part-type="species" reg="workmani">workmani</tp:taxon-name-part></tp:taxon-name> group” species (Fig. <xref ref-type="fig" rid="F8">8B</xref>).</p><fig id="F8" position="float" orientation="portrait"><label>Figure 8.</label><caption><p>
                <italic><tp:taxon-name><tp:taxon-name-part taxon-name-part-type="genus" reg="Eriauchenius">Eriauchenius</tp:taxon-name-part> <tp:taxon-name-part taxon-name-part-type="species" reg="workmani">workmani</tp:taxon-name-part></tp:taxon-name></italic> Pickard-Cambridge, 1881. <bold>A</bold> male (<ext-link xmlns:xlink="http://www.w3.org/1999/xlink" xlink:type="simple" ext-link-type="uri" xlink:href="http://data.antweb.org/specimen/CASENT9010050">CASENT9010050</ext-link>) habitus, lateral view <bold>B</bold> female (<ext-link xmlns:xlink="http://www.w3.org/1999/xlink" xlink:type="simple" ext-link-type="uri" xlink:href="http://data.antweb.org/specimen/CASENT9010045">CASENT9010045</ext-link>) internal genitalia, dorsal view <bold>D–F, L</bold> male right pedipalpal bulb (<ext-link xmlns:xlink="http://www.w3.org/1999/xlink" xlink:type="simple" ext-link-type="uri" xlink:href="http://data.antweb.org/specimen/CASENT9010058">CASENT9010058</ext-link>) image reversed <bold>G–I</bold> left pedipalpal bulb (<ext-link xmlns:xlink="http://www.w3.org/1999/xlink" xlink:type="simple" ext-link-type="uri" xlink:href="http://data.antweb.org/specimen/CASENT9003490">CASENT9003490</ext-link>) <bold>J–K</bold> left pedipalpal bulb (<ext-link xmlns:xlink="http://www.w3.org/1999/xlink" xlink:type="simple" ext-link-type="uri" xlink:href="http://data.antweb.org/specimen/CASENT9010056">CASENT9010056</ext-link>) <bold>C</bold> median apophysis variation, apical view <bold>D, G, J</bold> prolateral view <bold>E, H, K</bold> ventral view, arrow showing the large bump on the anterior side <bold>F, I</bold> retrolateral view <bold>K</bold> close-up, ventral view. Scale bars: 1 mm (<bold>A</bold>); 0.25 mm (<bold>B, D</bold>).</p></caption><graphic xmlns:xlink="http://www.w3.org/1999/xlink" xlink:href="zookeys-727-001-g008.jpg" position="float" orientation="portrait" xlink:type="simple" id="oo_178237.jpg"/></fig></tp:treatment-sec><tp:treatment-sec sec-type="variation" id="SECID0EYGAK"><title>Variation.</title><p>Total length 3.45–5.27 (males; n=5), 3.89–6.72 (females; n=5); Carapace length 1.37–2.17 (males; n=5), 1.45–2.40 (females; n=5); Femur I 5.09–6.10 times the length of carapace in males (n=5) and 3.75–4.04 times the length of carapace in females (n=5). <abbrev xmlns:xlink="http://www.w3.org/1999/xlink" xlink:title="carapace tilt height" id="ABBRID0E5GAK" xlink:type="simple">CtH</abbrev> divided by carapace length 2.19–2.67 in males (n=5), 2.12–2.48 in females (n=5). Average femur I length 9.55 (males; n=5), 6.81 (females; n=5).</p></tp:treatment-sec><tp:treatment-sec sec-type="natural history" id="SECID0ECHAK"><title>Natural history.</title><p>Specimens have been collected in montane and lowland rainforest through general collecting, beating vegetation, sweeping, raking, cryptic searching, and among fallen logs and litter at altitudes of 26–1200 m above sea level. Several specimens were collected with eggcases that look similar to eggcases from other “<tp:taxon-name><tp:taxon-name-part taxon-name-part-type="genus" reg="Eriauchenius"/><tp:taxon-name-part taxon-name-part-type="species" reg="workmani">workmani</tp:taxon-name-part></tp:taxon-name> group” species.</p></tp:treatment-sec><tp:treatment-sec sec-type="distribution" id="SECID0ERHAK"><title>Distribution.</title><p>Widely distributed in the eastern rainforests of Madagascar from north to south (Fig. <xref ref-type="fig" rid="F29">29</xref>).</p></tp:treatment-sec><tp:treatment-sec sec-type="Nomenclatural remarks" id="SECID0E2HAK"><title>Nomenclatural remarks.</title><p>The holotype is a juvenile. We assume it to be the species we are describing because this species is the most widespread common species of the “<tp:taxon-name><tp:taxon-name-part taxon-name-part-type="genus" reg="Eriauchenius"/><tp:taxon-name-part taxon-name-part-type="species" reg="workmani">workmani</tp:taxon-name-part></tp:taxon-name> group”. <xref ref-type="bibr" rid="B15">Millot (1948)</xref> assumed the same thing.</p></tp:treatment-sec><tp:treatment-sec><!--Section generated to contain objects referenced in tp:taxon-treatment.--><fig id="F29" position="float" orientation="portrait"><label>Figure 29.</label><caption><p>Distribution map for <italic><tp:taxon-name><tp:taxon-name-part taxon-name-part-type="genus" reg="Eriauchenius">Eriauchenius</tp:taxon-name-part></tp:taxon-name></italic> species.</p></caption><graphic xmlns:xlink="http://www.w3.org/1999/xlink" xlink:href="zookeys-727-001-g029.jpg" position="float" orientation="portrait" xlink:type="simple" id="oo_178258.jpg"/></fig><fig id="F3" position="float" orientation="portrait"><label>Figure 3.</label><caption><p>
                <italic><tp:taxon-name><tp:taxon-name-part taxon-name-part-type="genus" reg="Eriauchenius">Eriauchenius</tp:taxon-name-part> <tp:taxon-name-part taxon-name-part-type="species" reg="andriamanelo">andriamanelo</tp:taxon-name-part></tp:taxon-name></italic> sp. n. <bold>A</bold> male (<ext-link xmlns:xlink="http://www.w3.org/1999/xlink" xlink:type="simple" ext-link-type="uri" xlink:href="http://data.antweb.org/specimen/CASENT9004508">CASENT9004508</ext-link>) habitus, lateral view. <bold>B, L</bold> female (<ext-link xmlns:xlink="http://www.w3.org/1999/xlink" xlink:type="simple" ext-link-type="uri" xlink:href="http://data.antweb.org/specimen/CASENT9003265">CASENT9003265</ext-link>) internal genitalia, arrow showing sclerotized T-shaped projection: <bold>B</bold> dorsal view <bold>L</bold> posterior view <bold>D–F</bold> male right pedipalpal bulb (<ext-link xmlns:xlink="http://www.w3.org/1999/xlink" xlink:type="simple" ext-link-type="uri" xlink:href="http://data.antweb.org/specimen/CASENT9010070">CASENT9010070</ext-link>), image reversed <bold>C, G–I</bold> left pedipalpal bulb (<ext-link xmlns:xlink="http://www.w3.org/1999/xlink" xlink:type="simple" ext-link-type="uri" xlink:href="http://data.antweb.org/specimen/CASENT9017991">CASENT9017991</ext-link>) <bold>J–K</bold> left pedipalpal bulb (<ext-link xmlns:xlink="http://www.w3.org/1999/xlink" xlink:type="simple" ext-link-type="uri" xlink:href="http://data.antweb.org/specimen/CASENT9002367">CASENT9002367</ext-link>) <bold>C</bold> median apophysis, apical view <bold>D, G, J</bold> prolateral view <bold>E, H, K</bold> ventral view <bold>F, I</bold> retrolateral view <bold>K</bold> arrows showing the two portions of the divided conductor tip. Scale bars: 1 mm (<bold>A</bold>); 0.25 mm (<bold>B, D</bold>).</p></caption><graphic xmlns:xlink="http://www.w3.org/1999/xlink" xlink:href="zookeys-727-001-g003.jpg" position="float" orientation="portrait" xlink:type="simple" id="oo_178232.jpg"/></fig></tp:treatment-sec><ref-list><ref id="B23"><mixed-citation xmlns:xlink="http://www.w3.org/1999/xlink" xlink:type="simple">
          <person-group><name name-style="western"><surname>Simon</surname><given-names>E</given-names></name></person-group> (<year>1895</year>) <source>Histoire naturelle des Araignées, Vol. I.</source> <publisher-name>Roret</publisher-name>, <publisher-loc>Paris</publisher-loc>, <size units="page">1084 pp</size>.</mixed-citation></ref><ref id="B15"><mixed-citation xmlns:xlink="http://www.w3.org/1999/xlink" xlink:type="simple">
          <person-group><name name-style="western"><surname>Millot</surname><given-names>J</given-names></name></person-group> (<year>1948</year>) <article-title>Faits nouveaux concernant les <tp:taxon-name><tp:taxon-name-part taxon-name-part-type="genus">Archaea</tp:taxon-name-part></tp:taxon-name> (Aranéides).</article-title> <source>Mémoires L’Institut Scientifique de Madagascar, Série A</source> <volume>1</volume>: <fpage>3</fpage>–<lpage>14</lpage>.</mixed-citation></ref></ref-list></tp:taxon-treatment>
