# Supplementary material for: A review of the Madagascan pelican spiders of the genera Eriauchenius O. Pickard-Cambridge, 1881 and Madagascarchaea gen. n. (Araneae, Archaeidae)
Source: Zookeys. 2018 Jan 11;(727):1–96. doi: 10.3897/zookeys.727.20222 (PMC5799789; doi:10.3897/zookeys.727.20222)
Supplement: XML Treatment for Eriauchenius fisheri [file zookeys.727.20222-treatment9.xml]

<!DOCTYPE tp:taxon-treatment
  PUBLIC "-//TaxonX//DTD Taxonomic Treatment Publishing DTD v0 20100105//EN" "tax-treatment-NSO.dtd">
<tp:taxon-treatment xmlns:tp="http://www.plazi.org/taxpub"><tp:treatment-meta><kwd-group><label>Taxon classification</label><kwd><named-content xmlns:xlink="http://www.w3.org/1999/xlink" content-type="kingdom">Animalia</named-content></kwd><kwd><named-content xmlns:xlink="http://www.w3.org/1999/xlink" content-type="order">Araneae</named-content></kwd><kwd><named-content xmlns:xlink="http://www.w3.org/1999/xlink" content-type="family">Archaeidae</named-content></kwd></kwd-group><mixed-citation publication-type="journal"><person-group><name><surname>Wood</surname><given-names>Hannah M.</given-names></name><name><surname>Scharff</surname><given-names>Nikolaj</given-names></name></person-group><article-title>A review of the Madagascan pelican spiders of the genera <italic><tp:taxon-name><tp:taxon-name-part taxon-name-part-type="genus" reg="Eriauchenius">Eriauchenius</tp:taxon-name-part></tp:taxon-name></italic> O. Pickard-Cambridge, 1881 and <italic><tp:taxon-name><tp:taxon-name-part taxon-name-part-type="genus" reg="Madagascarchaea">Madagascarchaea</tp:taxon-name-part></tp:taxon-name></italic> gen. n. (<tp:taxon-name><tp:taxon-name-part taxon-name-part-type="order">Araneae</tp:taxon-name-part></tp:taxon-name>, <tp:taxon-name><tp:taxon-name-part taxon-name-part-type="family">Archaeidae</tp:taxon-name-part></tp:taxon-name>)</article-title><source>Zookeys</source><day>11</day><month>1</month><year>2018</year><volume>2018</volume><issue>727</issue><fpage>1</fpage><lpage>96</lpage><pub-id pub-id-type="doi">10.3897/zookeys.727.20222</pub-id></mixed-citation></tp:treatment-meta><tp:nomenclature><tp:taxon-name>
                <tp:taxon-name-part taxon-name-part-type="genus" reg="Eriauchenius">Eriauchenius</tp:taxon-name-part>
                <tp:taxon-name-part taxon-name-part-type="species" reg="fisheri">fisheri</tp:taxon-name-part>
              </tp:taxon-name><tp:taxon-authority>(Lotz, 2003)</tp:taxon-authority><tp:taxon-status xmlns:xlink="http://www.w3.org/1999/xlink" xlink:type="simple">comb. n.</tp:taxon-status><xref ref-type="fig" rid="F9">Figs 9</xref><xref ref-type="fig" rid="F31">, 31</xref><tp:nomenclature-citation-list><tp:nomenclature-citation><tp:taxon-name>
                    <tp:taxon-name-part taxon-name-part-type="genus" reg="Afrarchaea">Afrarchaea</tp:taxon-name-part> <tp:taxon-name-part taxon-name-part-type="species" reg="fisheri">fisheri</tp:taxon-name-part></tp:taxon-name><comment>Lotz, 2003: 234, fig. 6A–C.</comment></tp:nomenclature-citation></tp:nomenclature-citation-list></tp:nomenclature><tp:treatment-sec sec-type="type material" id="SECID0EFRAK"><title>Type material.</title><p>Female holotype: <italic><tp:taxon-name><tp:taxon-name-part taxon-name-part-type="genus" reg="Afrarchaea">Afrarchaea</tp:taxon-name-part> <tp:taxon-name-part taxon-name-part-type="species" reg="fisheri">fisheri</tp:taxon-name-part></tp:taxon-name></italic> Lotz, 2003, from Fianarantsoa, Reserve Andringitra, 8.5 km SE Antanitotsy, <named-content xmlns:xlink="http://www.w3.org/1999/xlink" content-type="dwc:verbatimCoordinates" xlink:type="simple"><named-content content-type="geo-json" specific-use="{&#34;type&#34;:&#34;Point&#34;,&#34;coordinates&#34;:[46.966667,-22.166667]}" id="NCID0EZRAK" xlink:type="simple">22°10'S, 46°58'E</named-content></named-content>, 1990 m, 6 Mar 1997, rainforest, sifted litter, B.L. Fisher (examined, deposited in <named-content xmlns:xlink="http://www.w3.org/1999/xlink" content-type="dwc:institutional_code" xlink:type="simple">CAS</named-content>, <ext-link xmlns:xlink="http://www.w3.org/1999/xlink" xlink:type="simple" ext-link-type="uri" xlink:href="http://data.antweb.org/specimen/CASENT9012340">CASENT9012340</ext-link>).</p><p>Other material examined: MADAGASCAR: 1M, Fianarantsoa, Reserve Andringitra, 38 km S Ambalavo, <named-content xmlns:xlink="http://www.w3.org/1999/xlink" content-type="dwc:verbatimCoordinates" xlink:type="simple"><named-content content-type="geo-json" specific-use="{&#34;type&#34;:&#34;Point&#34;,&#34;coordinates&#34;:[46.966667,-22.200000]}" id="NCID0ENSAK" xlink:type="simple">22°12'S, 46°58'E</named-content></named-content>, 1680 m, 23 Oct 1993, rainforest, sifted litter, B.L. Fisher (<ext-link xmlns:xlink="http://www.w3.org/1999/xlink" xlink:type="simple" ext-link-type="uri" xlink:href="http://data.antweb.org/specimen/CASENT9018939">CASENT9018939</ext-link>); 1F, Fianarantsoa, Res. Special Ivohibe, 8.0 km E Ivohibe, <named-content xmlns:xlink="http://www.w3.org/1999/xlink" content-type="dwc:verbatimCoordinates" xlink:type="simple"><named-content content-type="geo-json" specific-use="{&#34;type&#34;:&#34;Point&#34;,&#34;coordinates&#34;:[46.968333,-22.483333]}" id="NCID0E1SAK" xlink:type="simple">22°29.0'S, 46°58.1'E</named-content></named-content>, 1200 m, 15–21 Oct 1997, forest, leaf litter, B.L. Fisher (<ext-link xmlns:xlink="http://www.w3.org/1999/xlink" xlink:type="simple" ext-link-type="uri" xlink:href="http://data.antweb.org/specimen/CASENT9012344">CASENT9012344</ext-link>).</p></tp:treatment-sec><tp:treatment-sec sec-type="diagnosis" id="SECID0EETAK"><title>Diagnosis.</title><p>Males are distinguished from other “<tp:taxon-name><tp:taxon-name-part taxon-name-part-type="genus" reg="Eriauchenius"/><tp:taxon-name-part taxon-name-part-type="species" reg="bourgini">bourgini</tp:taxon-name-part></tp:taxon-name> group” species except <italic><tp:taxon-name><tp:taxon-name-part taxon-name-part-type="genus" reg="Eriauchenius">E.</tp:taxon-name-part> <tp:taxon-name-part taxon-name-part-type="species" reg="harveyi">harveyi</tp:taxon-name-part></tp:taxon-name></italic> sp. n., <italic><tp:taxon-name><tp:taxon-name-part taxon-name-part-type="genus" reg="Eriauchenius">E.</tp:taxon-name-part> <tp:taxon-name-part taxon-name-part-type="species" reg="goodmani">goodmani</tp:taxon-name-part></tp:taxon-name></italic> sp. n., and <italic><tp:taxon-name><tp:taxon-name-part taxon-name-part-type="genus" reg="Eriauchenius">E.</tp:taxon-name-part> <tp:taxon-name-part taxon-name-part-type="species" reg="wunderlichi">wunderlichi</tp:taxon-name-part></tp:taxon-name></italic> sp. n., by having the pedipalpal tegulum of the “<tp:taxon-name><tp:taxon-name-part taxon-name-part-type="genus" reg="Eriauchenius"/><tp:taxon-name-part taxon-name-part-type="species" reg="workmani">workmani</tp:taxon-name-part></tp:taxon-name> group” form, with the apical conductor encircling a pit-like cavity (Fig. <xref ref-type="fig" rid="F9">9D–L</xref>). Males are distinguished from <italic><tp:taxon-name><tp:taxon-name-part taxon-name-part-type="genus" reg="Eriauchenius">E.</tp:taxon-name-part> <tp:taxon-name-part taxon-name-part-type="species" reg="goodmani">goodmani</tp:taxon-name-part></tp:taxon-name></italic> sp. n., <italic><tp:taxon-name><tp:taxon-name-part taxon-name-part-type="genus" reg="Eriauchenius">E.</tp:taxon-name-part> <tp:taxon-name-part taxon-name-part-type="species" reg="harveyi">harveyi</tp:taxon-name-part></tp:taxon-name></italic> sp. n. and <italic><tp:taxon-name><tp:taxon-name-part taxon-name-part-type="genus" reg="Eriauchenius">E.</tp:taxon-name-part> <tp:taxon-name-part taxon-name-part-type="species" reg="wunderlichi">wunderlichi</tp:taxon-name-part></tp:taxon-name></italic> sp. n. by having an s-shaped embolus (Fig. <xref ref-type="fig" rid="F9">9E, H, K–L</xref>). Females are distinguished from the “<tp:taxon-name><tp:taxon-name-part taxon-name-part-type="genus" reg="Eriauchenius"/><tp:taxon-name-part taxon-name-part-type="species" reg="bourgini">bourgini</tp:taxon-name-part></tp:taxon-name> group” except for <italic><tp:taxon-name><tp:taxon-name-part taxon-name-part-type="genus" reg="Eriauchenius">E.</tp:taxon-name-part> <tp:taxon-name-part taxon-name-part-type="species" reg="goodmani">goodmani</tp:taxon-name-part></tp:taxon-name></italic> sp. n. and <italic><tp:taxon-name><tp:taxon-name-part taxon-name-part-type="genus" reg="Eriauchenius">E.</tp:taxon-name-part> <tp:taxon-name-part taxon-name-part-type="species" reg="wunderlichi">wunderlichi</tp:taxon-name-part></tp:taxon-name></italic> sp. n. by having a bursa with two large groups of poreplates on a sclerotized plate that covers the ventral side of the bursa (Fig. <xref ref-type="fig" rid="F9">9C</xref>). In contrast, in other “<tp:taxon-name><tp:taxon-name-part taxon-name-part-type="genus" reg="Eriauchenius"/><tp:taxon-name-part taxon-name-part-type="species" reg="bourgini">bourgini</tp:taxon-name-part></tp:taxon-name> group” species the poreplates are in smaller clusters on the anterior side of the bursa. Females are distinguished from <italic><tp:taxon-name><tp:taxon-name-part taxon-name-part-type="genus" reg="Eriauchenius">E.</tp:taxon-name-part> <tp:taxon-name-part taxon-name-part-type="species" reg="goodmani">goodmani</tp:taxon-name-part></tp:taxon-name></italic> sp. n. by having a thinner posterior bar (Fig. <xref ref-type="fig" rid="F11">11C</xref>), and from <italic><tp:taxon-name><tp:taxon-name-part taxon-name-part-type="genus" reg="Eriauchenius">E.</tp:taxon-name-part> <tp:taxon-name-part taxon-name-part-type="species" reg="wunderlichi">wunderlichi</tp:taxon-name-part></tp:taxon-name></italic> sp. n. by lacking the large bulge in the center of the posterior bar (Fig. <xref ref-type="fig" rid="F12">12B</xref>). Females are indistinguishable from <italic><tp:taxon-name><tp:taxon-name-part taxon-name-part-type="genus" reg="Eriauchenius">E.</tp:taxon-name-part> <tp:taxon-name-part taxon-name-part-type="species" reg="harveyi">harveyi</tp:taxon-name-part></tp:taxon-name></italic> sp. n.</p></tp:treatment-sec><tp:treatment-sec sec-type="description" id="SECID0EAYAK"><title>Description.</title><p>Female holotype (<ext-link xmlns:xlink="http://www.w3.org/1999/xlink" xlink:type="simple" ext-link-type="uri" xlink:href="http://data.antweb.org/specimen/CASENT9012340">CASENT9012340</ext-link>, from Reserve Andringitra, Madagascar). This specimen was damaged during shipping so that the “head” is broken off from the “neck,” rendering some measurements impossible. Total length 2.38, carapace 1.11 long, 0.98 wide. Abdomen 1.16 long, 1.17 high. Carapace tilt height (<abbrev xmlns:xlink="http://www.w3.org/1999/xlink" xlink:title="carapace tilt height" id="ABBRID0ELYAK" xlink:type="simple">CtH</abbrev>) 1.61, head length 0.98, carapace tilt angle, carapace constriction, and neck length unknown due to damage. <abbrev xmlns:xlink="http://www.w3.org/1999/xlink" xlink:title="carapace tilt height" id="ABBRID0EPYAK" xlink:type="simple">CtH</abbrev> divided by carapace length 1.45. Cephalon with <abbrev xmlns:xlink="http://www.w3.org/1999/xlink" xlink:title="anterior median eye" id="ABBRID0ETYAK" xlink:type="simple">AME</abbrev> virtually flush with surrounding cuticle, and with a single pair of short modified spines at the apex (Fig. <xref ref-type="fig" rid="F9">9A</xref>). Chelicerae 1.86 long, and with a long spine 0.21 from base of chelicerae and projecting perpendicular to the cheliceral cuticle. Femur I 1.73 long. Sternum 0.72 long, 0.47 wide. Carapace, chelicerae, sternum and legs reddish brown with white setae, but reduced numbers compared to other <italic><tp:taxon-name><tp:taxon-name-part taxon-name-part-type="genus" reg="Eriauchenius">Eriauchenius</tp:taxon-name-part></tp:taxon-name></italic>. All patella lighter in color, being more yellowish white. Abdomen mottled brown and beige, with tufts of white setae, although reduced in number compared to other <italic><tp:taxon-name><tp:taxon-name-part taxon-name-part-type="genus" reg="Eriauchenius">Eriauchenius</tp:taxon-name-part></tp:taxon-name></italic> (Fig. <xref ref-type="fig" rid="F9">9A</xref>). Genitalia with a noncomplex <abbrev xmlns:xlink="http://www.w3.org/1999/xlink" xlink:title="female sclerotized genital plate" id="ABBRID0ENZAK" xlink:type="simple">FSGP</abbrev>, with posterior bar (not visible in Fig. <xref ref-type="fig" rid="F9">9B</xref>, but similar to Fig. <xref ref-type="fig" rid="F11">11B–C</xref>), and with “wings” reduced and nearly transparent, with poreplates in two large groups, divided down the middle and on a sclerotized plate that covers the ventral side of the bursa (Fig. <xref ref-type="fig" rid="F9">9C</xref>, similar to Fig. <xref ref-type="fig" rid="F11">11C</xref>).</p><p>Male paratype (<ext-link xmlns:xlink="http://www.w3.org/1999/xlink" xlink:type="simple" ext-link-type="uri" xlink:href="http://data.antweb.org/specimen/CASENT9018939">CASENT9018939</ext-link>). Total length 2.18, carapace 1.01 long, 0.92 wide. Abdomen 1.13 long, 1.16 high. Carapace tilt angle 79.9°, tilt height (<abbrev xmlns:xlink="http://www.w3.org/1999/xlink" xlink:title="carapace tilt height" id="ABBRID0EI1AK" xlink:type="simple">CtH</abbrev>) 1.53, constriction 0.65, head length 0.91, neck length 0.72 . <abbrev xmlns:xlink="http://www.w3.org/1999/xlink" xlink:title="carapace tilt height" id="ABBRID0EM1AK" xlink:type="simple">CtH</abbrev> divided by carapace length 1.51. Cephalon as in female. Chelicerae 1.58 long, and with long spine 0.20 from base of chelicerae and projecting perpendicular. Femur I 1.64 long. Sternum 0.65 long, 0.44 wide. Colors as in female. Pedipalpal tegulum of the “<tp:taxon-name><tp:taxon-name-part taxon-name-part-type="genus" reg="Eriauchenius"/><tp:taxon-name-part taxon-name-part-type="species" reg="workmani">workmani</tp:taxon-name-part></tp:taxon-name> group” form, with apical conductor encircling a pit-like cavity (Fig. <xref ref-type="fig" rid="F9">9D–L</xref>). Conductor tip tapering off into a sharp point (Fig. <xref ref-type="fig" rid="F9">9F,I,L</xref>). <abbrev xmlns:xlink="http://www.w3.org/1999/xlink" xlink:title="median apophysis" id="ABBRID0EB2AK" xlink:type="simple">MA</abbrev> trifurcating into three prongs (Fig. <xref ref-type="fig" rid="F9">9E, H, L</xref>), and with a sclerite (<abbrev xmlns:xlink="http://www.w3.org/1999/xlink" xlink:title="pedipalpal bulb sclerite, likely a part of the conductor" id="ABBRID0EJ2AK" xlink:type="simple">SC</abbrev>) that may be part of the conductor, thicker and more sclerotized than the transluscent thin structure seen in the “<tp:taxon-name><tp:taxon-name-part taxon-name-part-type="genus" reg="Eriauchenius"/><tp:taxon-name-part taxon-name-part-type="species" reg="workmani">workmani</tp:taxon-name-part></tp:taxon-name> group” (Fig. <xref ref-type="fig" rid="F9">9E, H</xref>). Embolus dark, wire-like and with two curves making an “s” shape (Fig. <xref ref-type="fig" rid="F9">9E, H, K–L</xref>).</p><fig id="F9" position="float" orientation="portrait"><label>Figure 9.</label><caption><p>
                  <italic><tp:taxon-name><tp:taxon-name-part taxon-name-part-type="genus" reg="Eriauchenius">Eriauchenius</tp:taxon-name-part> <tp:taxon-name-part taxon-name-part-type="species" reg="fisheri">fisheri</tp:taxon-name-part></tp:taxon-name></italic> (Lotz, 2003). <bold>A</bold> male (<ext-link xmlns:xlink="http://www.w3.org/1999/xlink" xlink:type="simple" ext-link-type="uri" xlink:href="http://data.antweb.org/specimen/CASENT9018939">CASENT9018939</ext-link>) habitus, lateral view, image reversed <bold>B–C</bold> female (holotype, <ext-link xmlns:xlink="http://www.w3.org/1999/xlink" xlink:type="simple" ext-link-type="uri" xlink:href="http://data.antweb.org/specimen/CASENT9012340">CASENT9012340</ext-link>) internal genitalia <bold>B</bold> dorsal view <bold>C</bold> anterior view <bold>D–L</bold> male pedipalpal bulbs (<ext-link xmlns:xlink="http://www.w3.org/1999/xlink" xlink:type="simple" ext-link-type="uri" xlink:href="http://data.antweb.org/specimen/CASENT9018939">CASENT9018939</ext-link>) <bold>D–F, L</bold> right bulb, image reversed <bold>G–K</bold> left bulb <bold>D, G, J</bold> prolateral view <bold>E, H, K</bold> ventral view <bold>F, I</bold> retrolateral view <bold>K</bold> close-up, ventral view. Scale bars: 1 mm (<bold>A</bold>); 0.25 mm (<bold>B, D</bold>).</p></caption><graphic xmlns:xlink="http://www.w3.org/1999/xlink" xlink:href="zookeys-727-001-g009.jpg" position="float" orientation="portrait" xlink:type="simple" id="oo_178238.jpg"/></fig></tp:treatment-sec><tp:treatment-sec sec-type="variation" id="SECID0E64AK"><title>Variation.</title><p>Total length 2.69–2.38 (females; n=2); Carapace length 1.11–1.17 (females; n=2); Femur I 1.48–1.55 times the length of carapace in females (n=2). <abbrev xmlns:xlink="http://www.w3.org/1999/xlink" xlink:title="carapace tilt height" id="ABBRID0EF5AK" xlink:type="simple">CtH</abbrev> divided by carapace length 1.45–1.52 in females (n=2). Average femur I length 1.69 (females; n=2). For female <ext-link xmlns:xlink="http://www.w3.org/1999/xlink" xlink:type="simple" ext-link-type="uri" xlink:href="http://data.antweb.org/specimen/CASENT9012344">CASENT9012344</ext-link>, carapace tilt angle 80.4, carapace constriction 0.83, and neck length 0.87.</p></tp:treatment-sec><tp:treatment-sec sec-type="natural history" id="SECID0EO5AK"><title>Natural history.</title><p>Specimens were collected in rainforest in the leaf litter from 1200–1990 m in elevation.</p></tp:treatment-sec><tp:treatment-sec sec-type="distribution" id="SECID0ET5AK"><title>Distribution.</title><p>Known only from around Andringitra Massif in southeast Madagascar (Fig. <xref ref-type="fig" rid="F31">31</xref>).</p></tp:treatment-sec><tp:treatment-sec sec-type="Nomenclatural remarks" id="SECID0E45AK"><title>Nomenclatural remarks.</title><p>Distributions of <italic><tp:taxon-name><tp:taxon-name-part taxon-name-part-type="genus" reg="Eriauchenius">E.</tp:taxon-name-part> <tp:taxon-name-part taxon-name-part-type="species" reg="fisheri">fisheri</tp:taxon-name-part></tp:taxon-name></italic> and <italic><tp:taxon-name><tp:taxon-name-part taxon-name-part-type="genus" reg="Eriauchenius">E.</tp:taxon-name-part> <tp:taxon-name-part taxon-name-part-type="species" reg="harveyi">harveyi</tp:taxon-name-part></tp:taxon-name></italic> sp. n. are in close proximity, however, <italic><tp:taxon-name><tp:taxon-name-part taxon-name-part-type="genus" reg="Eriauchenius">E.</tp:taxon-name-part> <tp:taxon-name-part taxon-name-part-type="species" reg="fisheri">fisheri</tp:taxon-name-part></tp:taxon-name></italic> seems to occur at higher elevations than <italic><tp:taxon-name><tp:taxon-name-part taxon-name-part-type="genus" reg="Eriauchenius">E.</tp:taxon-name-part> <tp:taxon-name-part taxon-name-part-type="species" reg="harveyi">harveyi</tp:taxon-name-part></tp:taxon-name></italic> sp. n. Furthermore, <italic><tp:taxon-name><tp:taxon-name-part taxon-name-part-type="genus" reg="Eriauchenius">E.</tp:taxon-name-part> <tp:taxon-name-part taxon-name-part-type="species" reg="fisheri">fisheri</tp:taxon-name-part></tp:taxon-name></italic> is slightly larger than <italic><tp:taxon-name><tp:taxon-name-part taxon-name-part-type="genus" reg="Eriauchenius">E.</tp:taxon-name-part> <tp:taxon-name-part taxon-name-part-type="species" reg="harveyi">harveyi</tp:taxon-name-part></tp:taxon-name></italic> sp. n. Male and female conspecifics were associated based on these factors, but due to the small number of specimens available, this association may be incorrect. Future molecular work as well as additional collection of specimens from more localities can help resolve this issue.</p></tp:treatment-sec><tp:treatment-sec><!--Section generated to contain objects referenced in tp:taxon-treatment.--><fig id="F31" position="float" orientation="portrait"><label>Figure 31.</label><caption><p>Distribution map for <italic><tp:taxon-name><tp:taxon-name-part taxon-name-part-type="genus" reg="Eriauchenius">Eriauchenius</tp:taxon-name-part></tp:taxon-name></italic> species.</p></caption><graphic xmlns:xlink="http://www.w3.org/1999/xlink" xlink:href="zookeys-727-001-g031.jpg" position="float" orientation="portrait" xlink:type="simple" id="oo_178260.jpg"/></fig><fig id="F11" position="float" orientation="portrait"><label>Figure 11.</label><caption><p>
                  <italic><tp:taxon-name><tp:taxon-name-part taxon-name-part-type="genus" reg="Eriauchenius">Eriauchenius</tp:taxon-name-part> <tp:taxon-name-part taxon-name-part-type="species" reg="harveyi">harveyi</tp:taxon-name-part></tp:taxon-name></italic> sp. n. <bold>A</bold> male (holotype, <ext-link xmlns:xlink="http://www.w3.org/1999/xlink" xlink:type="simple" ext-link-type="uri" xlink:href="http://data.antweb.org/specimen/CASENT9012110">CASENT9012110</ext-link>) habitus, lateral view, image reversed <bold>B–C</bold> female (<ext-link xmlns:xlink="http://www.w3.org/1999/xlink" xlink:type="simple" ext-link-type="uri" xlink:href="http://data.antweb.org/specimen/CASENT9012342">CASENT9012342</ext-link>) genitalia <bold>B</bold> dorsal view <bold>C</bold> ventral view <bold>D–K</bold> male pedipalpal bulbs (<ext-link xmlns:xlink="http://www.w3.org/1999/xlink" xlink:type="simple" ext-link-type="uri" xlink:href="http://data.antweb.org/specimen/CASENT9012109">CASENT9012109</ext-link>) <bold>D–F</bold> right bulb, image reversed <bold>G–K</bold> left bulb <bold>D, G, J</bold> prolateral view <bold>E, H, K</bold> ventral view <bold>F, I</bold> retrolateral view <bold>L</bold> male (<ext-link xmlns:xlink="http://www.w3.org/1999/xlink" xlink:type="simple" ext-link-type="uri" xlink:href="http://data.antweb.org/specimen/CASENT9012109">CASENT9012109</ext-link>), arrow showing the long cheliceral seta that projects perpendicularly from the chelieral cuticle, lateral view. Scale bars: 1 mm (<bold>A</bold>); 0.25 mm (<bold>B, D</bold>).</p></caption><graphic xmlns:xlink="http://www.w3.org/1999/xlink" xlink:href="zookeys-727-001-g011.jpg" position="float" orientation="portrait" xlink:type="simple" id="oo_178240.jpg"/></fig><fig id="F12" position="float" orientation="portrait"><label>Figure 12.</label><caption><p>
                  <italic><tp:taxon-name><tp:taxon-name-part taxon-name-part-type="genus" reg="Eriauchenius">Eriauchenius</tp:taxon-name-part> <tp:taxon-name-part taxon-name-part-type="species" reg="wunderlichi">wunderlichi</tp:taxon-name-part></tp:taxon-name></italic> sp. n. <bold>A</bold> female (<ext-link xmlns:xlink="http://www.w3.org/1999/xlink" xlink:type="simple" ext-link-type="uri" xlink:href="http://data.antweb.org/specimen/CASENT9062648">CASENT9062648</ext-link>) habitus, lateral view, image reversed <bold>B–C</bold> female (<ext-link xmlns:xlink="http://www.w3.org/1999/xlink" xlink:type="simple" ext-link-type="uri" xlink:href="http://data.antweb.org/specimen/CASENT9062648">CASENT9062648</ext-link>) genitalia <bold>B</bold> dorsal view, arrow showing the large bulge on the posterior bar <bold>C</bold> ventral view <bold>D–F</bold> male left pedipalpal bulb (holotype, <ext-link xmlns:xlink="http://www.w3.org/1999/xlink" xlink:type="simple" ext-link-type="uri" xlink:href="http://data.antweb.org/specimen/CASENT9062702">CASENT9062702</ext-link>) <bold>D</bold> prolateral view <bold>E</bold> ventral view <bold>F</bold> retrolateral view. Scale bars: 1 mm (<bold>A</bold>); 0.25 mm (<bold>B, D</bold>).</p></caption><graphic xmlns:xlink="http://www.w3.org/1999/xlink" xlink:href="zookeys-727-001-g012.jpg" position="float" orientation="portrait" xlink:type="simple" id="oo_178241.jpg"/></fig></tp:treatment-sec></tp:taxon-treatment>
