# Supplementary material for: A review of the Madagascan pelican spiders of the genera Eriauchenius O. Pickard-Cambridge, 1881 and Madagascarchaea gen. n. (Araneae, Archaeidae)
Source: Zookeys. 2018 Jan 11;(727):1–96. doi: 10.3897/zookeys.727.20222 (PMC5799789; doi:10.3897/zookeys.727.20222)
Supplement: XML Treatment for Eriauchenius harveyi [file zookeys.727.20222-treatment11.xml]

<!DOCTYPE tp:taxon-treatment
  PUBLIC "-//TaxonX//DTD Taxonomic Treatment Publishing DTD v0 20100105//EN" "tax-treatment-NSO.dtd">
<tp:taxon-treatment xmlns:tp="http://www.plazi.org/taxpub"><tp:treatment-meta><kwd-group><label>Taxon classification</label><kwd><named-content xmlns:xlink="http://www.w3.org/1999/xlink" content-type="kingdom">Animalia</named-content></kwd><kwd><named-content xmlns:xlink="http://www.w3.org/1999/xlink" content-type="order">Araneae</named-content></kwd><kwd><named-content xmlns:xlink="http://www.w3.org/1999/xlink" content-type="family">Archaeidae</named-content></kwd></kwd-group><mixed-citation publication-type="journal"><person-group><name><surname>Wood</surname><given-names>Hannah M.</given-names></name><name><surname>Scharff</surname><given-names>Nikolaj</given-names></name></person-group><article-title>A review of the Madagascan pelican spiders of the genera <italic><tp:taxon-name><tp:taxon-name-part taxon-name-part-type="genus" reg="Eriauchenius">Eriauchenius</tp:taxon-name-part></tp:taxon-name></italic> O. Pickard-Cambridge, 1881 and <italic><tp:taxon-name><tp:taxon-name-part taxon-name-part-type="genus" reg="Madagascarchaea">Madagascarchaea</tp:taxon-name-part></tp:taxon-name></italic> gen. n. (<tp:taxon-name><tp:taxon-name-part taxon-name-part-type="order">Araneae</tp:taxon-name-part></tp:taxon-name>, <tp:taxon-name><tp:taxon-name-part taxon-name-part-type="family">Archaeidae</tp:taxon-name-part></tp:taxon-name>)</article-title><source>Zookeys</source><day>11</day><month>1</month><year>2018</year><volume>2018</volume><issue>727</issue><fpage>1</fpage><lpage>96</lpage><pub-id pub-id-type="doi">10.3897/zookeys.727.20222</pub-id></mixed-citation></tp:treatment-meta><tp:nomenclature><tp:taxon-name>
                <tp:taxon-name-part taxon-name-part-type="genus" reg="Eriauchenius">Eriauchenius</tp:taxon-name-part>
                <tp:taxon-name-part taxon-name-part-type="species" reg="harveyi">harveyi</tp:taxon-name-part>
                <object-id xmlns:xlink="http://www.w3.org/1999/xlink" content-type="zoobank" xlink:type="simple">http://zoobank.org/DE41E9A4-A2F5-46CF-AB18-38849BEC93FD</object-id>
              </tp:taxon-name><tp:taxon-status xmlns:xlink="http://www.w3.org/1999/xlink" xlink:type="simple">sp. n.</tp:taxon-status><xref ref-type="fig" rid="F11">Figs 11</xref><xref ref-type="fig" rid="F32">, 32</xref></tp:nomenclature><tp:treatment-sec sec-type="type material" id="SECID0EAUBK"><title>Type material.</title><p>Male holotype: Madagascar, Fianarantsoa, Massif Andringitra, 43 km S Ambalavo, <named-content xmlns:xlink="http://www.w3.org/1999/xlink" content-type="dwc:verbatimCoordinates" xlink:type="simple"><named-content content-type="geo-json" specific-use="{&#34;type&#34;:&#34;Point&#34;,&#34;coordinates&#34;:[47.000000,-22.233333]}" id="NCID0EJUBK" xlink:type="simple">22°14'S, 47°00'E</named-content></named-content>, 825 m, 4 Oct 1993, rainforest, sifted litter B.L. Fisher (deposited in <named-content xmlns:xlink="http://www.w3.org/1999/xlink" content-type="dwc:institutional_code" xlink:type="simple">CAS</named-content>; <ext-link xmlns:xlink="http://www.w3.org/1999/xlink" xlink:type="simple" ext-link-type="uri" xlink:href="http://data.antweb.org/specimen/CASENT9012110">CASENT9012110</ext-link>)</p></tp:treatment-sec><tp:treatment-sec sec-type="material" id="SECID0EYUBK"><title>Other material examined.</title><p>MADAGASCAR: Female paratype, same data as holotype, (<ext-link xmlns:xlink="http://www.w3.org/1999/xlink" xlink:type="simple" ext-link-type="uri" xlink:href="http://data.antweb.org/specimen/CASENT9012342">CASENT9012342</ext-link>); 1M, Fianarantsoa, 9.0 km NE Ivohibe, <named-content xmlns:xlink="http://www.w3.org/1999/xlink" content-type="dwc:verbatimCoordinates" xlink:type="simple"><named-content content-type="geo-json" specific-use="{&#34;type&#34;:&#34;Point&#34;,&#34;coordinates&#34;:[46.938333,-22.426667]}" id="NCID0EGVBK" xlink:type="simple">22°25.6'S, 46°56.3'E</named-content></named-content>, 900 m, 12–17 Nov 1997, forest, leaf litter, B.L. Fisher (<ext-link xmlns:xlink="http://www.w3.org/1999/xlink" xlink:type="simple" ext-link-type="uri" xlink:href="http://data.antweb.org/specimen/CASENT9012109">CASENT9012109</ext-link>)</p></tp:treatment-sec><tp:treatment-sec sec-type="etymology" id="SECID0EQVBK"><title>Etymology.</title><p>The specific name is a patronym to honor Dr. Mark Harvey for his work on the Australian archaeids.</p></tp:treatment-sec><tp:treatment-sec sec-type="diagnosis" id="SECID0EVVBK"><title>Diagnosis.</title><p>Males are distinguished from other “<tp:taxon-name><tp:taxon-name-part taxon-name-part-type="genus" reg="Eriauchenius"/><tp:taxon-name-part taxon-name-part-type="species" reg="bourgini">bourgini</tp:taxon-name-part></tp:taxon-name> group” species except <italic><tp:taxon-name><tp:taxon-name-part taxon-name-part-type="genus" reg="Eriauchenius">E.</tp:taxon-name-part> <tp:taxon-name-part taxon-name-part-type="species" reg="fisheri">fisheri</tp:taxon-name-part></tp:taxon-name></italic>, <italic><tp:taxon-name><tp:taxon-name-part taxon-name-part-type="genus" reg="Eriauchenius">E.</tp:taxon-name-part> <tp:taxon-name-part taxon-name-part-type="species" reg="goodmani">goodmani</tp:taxon-name-part></tp:taxon-name></italic> sp. n. and <italic><tp:taxon-name><tp:taxon-name-part taxon-name-part-type="genus" reg="Eriauchenius">E.</tp:taxon-name-part> <tp:taxon-name-part taxon-name-part-type="species" reg="wunderlichi">wunderlichi</tp:taxon-name-part></tp:taxon-name></italic> sp. n. by having the pedipalpal tegulum of the “<tp:taxon-name><tp:taxon-name-part taxon-name-part-type="genus" reg="Eriauchenius"/><tp:taxon-name-part taxon-name-part-type="species" reg="workmani">workmani</tp:taxon-name-part></tp:taxon-name> group” form, with the apical conductor encircling a pit-like cavity (Fig. <xref ref-type="fig" rid="F11">11D–K</xref>). Males are distinguished from <italic><tp:taxon-name><tp:taxon-name-part taxon-name-part-type="genus" reg="Eriauchenius">E.</tp:taxon-name-part> <tp:taxon-name-part taxon-name-part-type="species" reg="fisheri">fisheri</tp:taxon-name-part></tp:taxon-name></italic> by having a comparably straighter embolus, with only a broad curve (Fig. <xref ref-type="fig" rid="F11">11E, H, J–K</xref>), rather than s-shaped, from <italic><tp:taxon-name><tp:taxon-name-part taxon-name-part-type="genus" reg="Eriauchenius">E.</tp:taxon-name-part> <tp:taxon-name-part taxon-name-part-type="species" reg="goodmani">goodmani</tp:taxon-name-part></tp:taxon-name></italic> sp. n. by lacking the elongated conductor that is broad and blunt at the tip (Fig. <xref ref-type="fig" rid="F10">10F</xref>), rather than tapering off to a fine point (Fig. <xref ref-type="fig" rid="F11">11F, I</xref>), and from <italic><tp:taxon-name><tp:taxon-name-part taxon-name-part-type="genus" reg="Eriauchenius">E.</tp:taxon-name-part> <tp:taxon-name-part taxon-name-part-type="species" reg="wunderlichi">wunderlichi</tp:taxon-name-part></tp:taxon-name></italic> sp. n. by lacking an elongation in the apical portion of the tegulum where the conductor swirls around making the bulb almost twice as long as it is wide (Fig. <xref ref-type="fig" rid="F12">12F</xref>). Females are distinguished from the “<tp:taxon-name><tp:taxon-name-part taxon-name-part-type="genus" reg="Eriauchenius"/><tp:taxon-name-part taxon-name-part-type="species" reg="bourgini">bourgini</tp:taxon-name-part></tp:taxon-name> group” except for <italic><tp:taxon-name><tp:taxon-name-part taxon-name-part-type="genus" reg="Eriauchenius">E.</tp:taxon-name-part> <tp:taxon-name-part taxon-name-part-type="species" reg="goodmani">goodmani</tp:taxon-name-part></tp:taxon-name></italic> sp. n. and <italic><tp:taxon-name><tp:taxon-name-part taxon-name-part-type="genus" reg="Eriauchenius">E.</tp:taxon-name-part> <tp:taxon-name-part taxon-name-part-type="species" reg="wunderlichi">wunderlichi</tp:taxon-name-part></tp:taxon-name></italic> sp. n. by having two large groups of poreplates on a sclerotized plate that covers the ventral side of the bursa (Fig. <xref ref-type="fig" rid="F11">11C</xref>), whereas in other “<tp:taxon-name><tp:taxon-name-part taxon-name-part-type="genus" reg="Eriauchenius"/><tp:taxon-name-part taxon-name-part-type="species" reg="bourgini">bourgini</tp:taxon-name-part></tp:taxon-name> group” species the poreplates are in smaller clusters on the anterior side of the bursa. Females are distinguished from <italic><tp:taxon-name><tp:taxon-name-part taxon-name-part-type="genus" reg="Eriauchenius">E.</tp:taxon-name-part> <tp:taxon-name-part taxon-name-part-type="species" reg="goodmani">goodmani</tp:taxon-name-part></tp:taxon-name></italic> sp. n. by having a thinner posterior bar (Fig. <xref ref-type="fig" rid="F11">11B</xref>), and from <italic><tp:taxon-name><tp:taxon-name-part taxon-name-part-type="genus" reg="Eriauchenius">E.</tp:taxon-name-part> <tp:taxon-name-part taxon-name-part-type="species" reg="wunderlichi">wunderlichi</tp:taxon-name-part></tp:taxon-name></italic> sp. n. by lacking the large bulge in the center of the posterior bar (Fig. <xref ref-type="fig" rid="F12">12B</xref>). Females are indistinguishable from <italic><tp:taxon-name><tp:taxon-name-part taxon-name-part-type="genus" reg="Eriauchenius">E.</tp:taxon-name-part> <tp:taxon-name-part taxon-name-part-type="species" reg="fisheri">fisheri</tp:taxon-name-part></tp:taxon-name></italic>.</p></tp:treatment-sec><tp:treatment-sec sec-type="description" id="SECID0E41BK"><title>Description.</title><p>Male holotype (<ext-link xmlns:xlink="http://www.w3.org/1999/xlink" xlink:type="simple" ext-link-type="uri" xlink:href="http://data.antweb.org/specimen/CASENT9012110">CASENT9012110</ext-link>, from Massif Andringitra, Madagascar). Total length 2.05, carapace 0.87 long, 0.75 wide. Abdomen 1.08 long, 1.15 high. Carapace tilt angle 76.1°, tilt height (<abbrev xmlns:xlink="http://www.w3.org/1999/xlink" xlink:title="carapace tilt height" id="ABBRID0EI2BK" xlink:type="simple">CtH</abbrev>) 1.29, constriction 0.55, head length 0.73, neck length 0.61. <abbrev xmlns:xlink="http://www.w3.org/1999/xlink" xlink:title="carapace tilt height" id="ABBRID0EM2BK" xlink:type="simple">CtH</abbrev> divided by carapace length 1.48. Cephalon with <abbrev xmlns:xlink="http://www.w3.org/1999/xlink" xlink:title="anterior median eye" id="ABBRID0EQ2BK" xlink:type="simple">AME</abbrev> virtually flush with surrounding cuticle, and with 2 short modified spines at the apex (Fig. <xref ref-type="fig" rid="F11">11A</xref>). Chelicerae 1.30 long, and with a long spine 0.15 from base of chelicerae and projecting perpendicular to the cheliceral cuticle (Fig. <xref ref-type="fig" rid="F11">11L</xref>, arrow). Femur I 1.36 long. Sternum 0.56 long, 0.37 wide. Carapace, chelicerae, sternum and legs reddish brown with white setae, but reduced numbers compared to other <italic><tp:taxon-name><tp:taxon-name-part taxon-name-part-type="genus" reg="Eriauchenius">Eriauchenius</tp:taxon-name-part></tp:taxon-name></italic>. All patella lighter in color, being more yellowish white. Abdomen mottled brown and beige, with tufts of white setae, although reduced in number compared to other <italic><tp:taxon-name><tp:taxon-name-part taxon-name-part-type="genus" reg="Eriauchenius">Eriauchenius</tp:taxon-name-part></tp:taxon-name></italic> (Fig. <xref ref-type="fig" rid="F11">11A</xref>). Pedipalpal (Fig. <xref ref-type="fig" rid="F11">11D–K</xref>) tegulum of the “<tp:taxon-name><tp:taxon-name-part taxon-name-part-type="genus" reg="Eriauchenius"/><tp:taxon-name-part taxon-name-part-type="species" reg="workmani">workmani</tp:taxon-name-part></tp:taxon-name> group” form (Fig. <xref ref-type="fig" rid="F11">11D–E</xref>), with apical conductor encircling a pit-like cavity. Conductor tip tapering off into a sharp point (Fig. <xref ref-type="fig" rid="F11">11I</xref>). <abbrev xmlns:xlink="http://www.w3.org/1999/xlink" xlink:title="median apophysis" id="ABBRID0ED4BK" xlink:type="simple">MA</abbrev> broad, thick and triangular (Fig. <xref ref-type="fig" rid="F11">11H, K</xref>), and sclerite <abbrev xmlns:xlink="http://www.w3.org/1999/xlink" xlink:title="pedipalpal bulb sclerite, likely a part of the conductor" id="ABBRID0EL4BK" xlink:type="simple">SC</abbrev> heavily sclerotized and thicker than the transluscent thin structure seen in the “<tp:taxon-name><tp:taxon-name-part taxon-name-part-type="genus" reg="Eriauchenius"/><tp:taxon-name-part taxon-name-part-type="species" reg="workmani">workmani</tp:taxon-name-part></tp:taxon-name> group”. Embolus dark, broadly curved, and wire-like (Fig. <xref ref-type="fig" rid="F11">11G–K</xref>).</p><p>Female paratype (<ext-link xmlns:xlink="http://www.w3.org/1999/xlink" xlink:type="simple" ext-link-type="uri" xlink:href="http://data.antweb.org/specimen/CASENT9012342">CASENT9012342</ext-link>). Total length 2.31, carapace 0.97 long, 0.86 wide. Abdomen 1.23 long, 1.24 high. Carapace tilt angle 76.3°, tilt height (<abbrev xmlns:xlink="http://www.w3.org/1999/xlink" xlink:title="carapace tilt height" id="ABBRID0ED5BK" xlink:type="simple">CtH</abbrev>) 1.45, constriction 0.65, head length 0.82, neck length 0.70. <abbrev xmlns:xlink="http://www.w3.org/1999/xlink" xlink:title="carapace tilt height" id="ABBRID0EH5BK" xlink:type="simple">CtH</abbrev> divided by carapace length 1.49. Cephalon as in male. Chelicerae 1.44 long, and with long spine 0.17 from base of chelicerae and projecting perpendicular. Femur I 1.50 long. Sternum 0.63 long, 0.42 wide. Colours as in male. Genitalia with a noncomplex sclerotized plate, with posterior bar, and with “wings” reduced, with poreplates in two large groups, divided down the middle of the bursa and on a sclerotized plate that covers the ventral side of the bursa (Fig. <xref ref-type="fig" rid="F11">11B–C</xref>).</p></tp:treatment-sec><tp:treatment-sec sec-type="variation" id="SECID0EP5BK"><title>Variation.</title><p>Total length 2.05–2.12 (males; n=2); Carapace length 0.87–0.92 (males; n=2); Femur I 1.57–1.64 times the length of carapace in males (n=2). <abbrev xmlns:xlink="http://www.w3.org/1999/xlink" xlink:title="carapace tilt height" id="ABBRID0EV5BK" xlink:type="simple">CtH</abbrev> divided by carapace length 1.47–1.48 in males (n=2). Average femur I length 1.43 (males; n=2).</p></tp:treatment-sec><tp:treatment-sec sec-type="natural history" id="SECID0EZ5BK"><title>Natural history.</title><p>Specimens were collected in rainforest in the leaf litter from 825–900 m in elevation.</p></tp:treatment-sec><tp:treatment-sec sec-type="distribution" id="SECID0E55BK"><title>Distribution.</title><p>Known only from around Andringitra Massif in southeast Madagascar (Fig. <xref ref-type="fig" rid="F32">32</xref>).</p></tp:treatment-sec><tp:treatment-sec><!--Section generated to contain objects referenced in tp:taxon-treatment.--><fig id="F11" position="float" orientation="portrait"><label>Figure 11.</label><caption><p>
                  <italic><tp:taxon-name><tp:taxon-name-part taxon-name-part-type="genus" reg="Eriauchenius">Eriauchenius</tp:taxon-name-part> <tp:taxon-name-part taxon-name-part-type="species" reg="harveyi">harveyi</tp:taxon-name-part></tp:taxon-name></italic> sp. n. <bold>A</bold> male (holotype, <ext-link xmlns:xlink="http://www.w3.org/1999/xlink" xlink:type="simple" ext-link-type="uri" xlink:href="http://data.antweb.org/specimen/CASENT9012110">CASENT9012110</ext-link>) habitus, lateral view, image reversed <bold>B–C</bold> female (<ext-link xmlns:xlink="http://www.w3.org/1999/xlink" xlink:type="simple" ext-link-type="uri" xlink:href="http://data.antweb.org/specimen/CASENT9012342">CASENT9012342</ext-link>) genitalia <bold>B</bold> dorsal view <bold>C</bold> ventral view <bold>D–K</bold> male pedipalpal bulbs (<ext-link xmlns:xlink="http://www.w3.org/1999/xlink" xlink:type="simple" ext-link-type="uri" xlink:href="http://data.antweb.org/specimen/CASENT9012109">CASENT9012109</ext-link>) <bold>D–F</bold> right bulb, image reversed <bold>G–K</bold> left bulb <bold>D, G, J</bold> prolateral view <bold>E, H, K</bold> ventral view <bold>F, I</bold> retrolateral view <bold>L</bold> male (<ext-link xmlns:xlink="http://www.w3.org/1999/xlink" xlink:type="simple" ext-link-type="uri" xlink:href="http://data.antweb.org/specimen/CASENT9012109">CASENT9012109</ext-link>), arrow showing the long cheliceral seta that projects perpendicularly from the chelieral cuticle, lateral view. Scale bars: 1 mm (<bold>A</bold>); 0.25 mm (<bold>B, D</bold>).</p></caption><graphic xmlns:xlink="http://www.w3.org/1999/xlink" xlink:href="zookeys-727-001-g011.jpg" position="float" orientation="portrait" xlink:type="simple" id="oo_178240.jpg"/></fig><fig id="F32" position="float" orientation="portrait"><label>Figure 32.</label><caption><p>Distribution map for <italic><tp:taxon-name><tp:taxon-name-part taxon-name-part-type="genus" reg="Eriauchenius">Eriauchenius</tp:taxon-name-part></tp:taxon-name></italic> species. ** The distribution for <italic><tp:taxon-name><tp:taxon-name-part taxon-name-part-type="genus" reg="Eriauchenius">E.</tp:taxon-name-part> <tp:taxon-name-part taxon-name-part-type="species" reg="pauliani">pauliani</tp:taxon-name-part></tp:taxon-name></italic> is an approximation as the holotype does not have latitude/longitude data.</p></caption><graphic xmlns:xlink="http://www.w3.org/1999/xlink" xlink:href="zookeys-727-001-g032.jpg" position="float" orientation="portrait" xlink:type="simple" id="oo_178261.jpg"/></fig><fig id="F10" position="float" orientation="portrait"><label>Figure 10.</label><caption><p>
                  <italic><tp:taxon-name><tp:taxon-name-part taxon-name-part-type="genus" reg="Eriauchenius">Eriauchenius</tp:taxon-name-part> <tp:taxon-name-part taxon-name-part-type="species" reg="goodmani">goodmani</tp:taxon-name-part></tp:taxon-name></italic> sp. n. <bold>A</bold> male (holotype, Field Museum) habitus, lateral view <bold>B–C</bold> female (Field Museum) genitalia <bold>B</bold> dorsal view <bold>C</bold> ventral view <bold>D–F</bold> male left pedipalpal bulb (holotype, Field Museum) <bold>D</bold> prolateral view <bold>E</bold> ventral view <bold>F</bold> retrolateral view. Scale bars: 1 mm (<bold>A</bold>); 0.25 mm (<bold>B, D</bold>).</p></caption><graphic xmlns:xlink="http://www.w3.org/1999/xlink" xlink:href="zookeys-727-001-g010.jpg" position="float" orientation="portrait" xlink:type="simple" id="oo_178239.jpg"/></fig><fig id="F12" position="float" orientation="portrait"><label>Figure 12.</label><caption><p>
                  <italic><tp:taxon-name><tp:taxon-name-part taxon-name-part-type="genus" reg="Eriauchenius">Eriauchenius</tp:taxon-name-part> <tp:taxon-name-part taxon-name-part-type="species" reg="wunderlichi">wunderlichi</tp:taxon-name-part></tp:taxon-name></italic> sp. n. <bold>A</bold> female (<ext-link xmlns:xlink="http://www.w3.org/1999/xlink" xlink:type="simple" ext-link-type="uri" xlink:href="http://data.antweb.org/specimen/CASENT9062648">CASENT9062648</ext-link>) habitus, lateral view, image reversed <bold>B–C</bold> female (<ext-link xmlns:xlink="http://www.w3.org/1999/xlink" xlink:type="simple" ext-link-type="uri" xlink:href="http://data.antweb.org/specimen/CASENT9062648">CASENT9062648</ext-link>) genitalia <bold>B</bold> dorsal view, arrow showing the large bulge on the posterior bar <bold>C</bold> ventral view <bold>D–F</bold> male left pedipalpal bulb (holotype, <ext-link xmlns:xlink="http://www.w3.org/1999/xlink" xlink:type="simple" ext-link-type="uri" xlink:href="http://data.antweb.org/specimen/CASENT9062702">CASENT9062702</ext-link>) <bold>D</bold> prolateral view <bold>E</bold> ventral view <bold>F</bold> retrolateral view. Scale bars: 1 mm (<bold>A</bold>); 0.25 mm (<bold>B, D</bold>).</p></caption><graphic xmlns:xlink="http://www.w3.org/1999/xlink" xlink:href="zookeys-727-001-g012.jpg" position="float" orientation="portrait" xlink:type="simple" id="oo_178241.jpg"/></fig></tp:treatment-sec></tp:taxon-treatment>
