# Supplementary material for: A review of the Madagascan pelican spiders of the genera Eriauchenius O. Pickard-Cambridge, 1881 and Madagascarchaea gen. n. (Araneae, Archaeidae)
Source: Zookeys. 2018 Jan 11;(727):1–96. doi: 10.3897/zookeys.727.20222 (PMC5799789; doi:10.3897/zookeys.727.20222)
Supplement: XML Treatment for Eriauchenius wunderlichi [file zookeys.727.20222-treatment12.xml]

<!DOCTYPE tp:taxon-treatment
  PUBLIC "-//TaxonX//DTD Taxonomic Treatment Publishing DTD v0 20100105//EN" "tax-treatment-NSO.dtd">
<tp:taxon-treatment xmlns:tp="http://www.plazi.org/taxpub"><tp:treatment-meta><kwd-group><label>Taxon classification</label><kwd><named-content xmlns:xlink="http://www.w3.org/1999/xlink" content-type="kingdom">Animalia</named-content></kwd><kwd><named-content xmlns:xlink="http://www.w3.org/1999/xlink" content-type="order">Araneae</named-content></kwd><kwd><named-content xmlns:xlink="http://www.w3.org/1999/xlink" content-type="family">Archaeidae</named-content></kwd></kwd-group><mixed-citation publication-type="journal"><person-group><name><surname>Wood</surname><given-names>Hannah M.</given-names></name><name><surname>Scharff</surname><given-names>Nikolaj</given-names></name></person-group><article-title>A review of the Madagascan pelican spiders of the genera <italic><tp:taxon-name><tp:taxon-name-part taxon-name-part-type="genus" reg="Eriauchenius">Eriauchenius</tp:taxon-name-part></tp:taxon-name></italic> O. Pickard-Cambridge, 1881 and <italic><tp:taxon-name><tp:taxon-name-part taxon-name-part-type="genus" reg="Madagascarchaea">Madagascarchaea</tp:taxon-name-part></tp:taxon-name></italic> gen. n. (<tp:taxon-name><tp:taxon-name-part taxon-name-part-type="order">Araneae</tp:taxon-name-part></tp:taxon-name>, <tp:taxon-name><tp:taxon-name-part taxon-name-part-type="family">Archaeidae</tp:taxon-name-part></tp:taxon-name>)</article-title><source>Zookeys</source><day>11</day><month>1</month><year>2018</year><volume>2018</volume><issue>727</issue><fpage>1</fpage><lpage>96</lpage><pub-id pub-id-type="doi">10.3897/zookeys.727.20222</pub-id></mixed-citation></tp:treatment-meta><tp:nomenclature><tp:taxon-name>
                <tp:taxon-name-part taxon-name-part-type="genus" reg="Eriauchenius">Eriauchenius</tp:taxon-name-part>
                <tp:taxon-name-part taxon-name-part-type="species" reg="wunderlichi">wunderlichi</tp:taxon-name-part>
                <object-id xmlns:xlink="http://www.w3.org/1999/xlink" content-type="zoobank" xlink:type="simple">http://zoobank.org/0CAFB94F-3D86-4E11-825D-76E83E5D22CC</object-id>
              </tp:taxon-name><tp:taxon-status xmlns:xlink="http://www.w3.org/1999/xlink" xlink:type="simple">sp. n.</tp:taxon-status><xref ref-type="fig" rid="F12">Figs 12</xref><xref ref-type="fig" rid="F31">, 31</xref></tp:nomenclature><tp:treatment-sec sec-type="type material" id="SECID0EYACK"><title>Type material.</title><p>Male holotype: MADAGASCAR, Fianarantsoa, Parc National Befotaka-Midongy, Papango, 28.5 km S Midongy-Sud, Mount Papango, <named-content xmlns:xlink="http://www.w3.org/1999/xlink" content-type="dwc:verbatimCoordinates" xlink:type="simple"><named-content content-type="geo-json" specific-use="{&#34;type&#34;:&#34;Point&#34;,&#34;coordinates&#34;:[46.957500,-23.840833]}" id="NCID0EBBCK" xlink:type="simple">23°50'27"S, 46°57'27"E</named-content></named-content>, 1250 m, 17–19 Nov 2006, montane rainforest, sifted litter, B.L. Fisher et al. (deposited in <named-content xmlns:xlink="http://www.w3.org/1999/xlink" content-type="dwc:institutional_code" xlink:type="simple">CAS</named-content>; <ext-link xmlns:xlink="http://www.w3.org/1999/xlink" xlink:type="simple" ext-link-type="uri" xlink:href="http://data.antweb.org/specimen/CASENT9062702">CASENT9062702</ext-link>).</p></tp:treatment-sec><tp:treatment-sec sec-type="material" id="SECID0EQBCK"><title>Other material examined.</title><p>Female paratype, MADAGASCAR: Toliara, Réserve Spéciale Kalambatritra, Ampanihy, <named-content xmlns:xlink="http://www.w3.org/1999/xlink" content-type="dwc:verbatimCoordinates" xlink:type="simple"><named-content content-type="geo-json" specific-use="{&#34;type&#34;:&#34;Point&#34;,&#34;coordinates&#34;:[46.463056,-23.463611]}" id="NCID0EZBCK" xlink:type="simple">23°27'49"S, 46°27'47"E</named-content></named-content>, 1270 m, 9–10 Feb 2009, montane rainforest, sifted litter, B.L. Fisher et al. (<ext-link xmlns:xlink="http://www.w3.org/1999/xlink" xlink:type="simple" ext-link-type="uri" xlink:href="http://data.antweb.org/specimen/CASENT9062648">CASENT9062648</ext-link>).</p></tp:treatment-sec><tp:treatment-sec sec-type="etymology" id="SECID0EDCCK"><title>Etymology.</title><p>The specific name is a patronym to honor Jörg Wunderlich, for his work documenting fossil archaeids.</p></tp:treatment-sec><tp:treatment-sec sec-type="diagnosis" id="SECID0EICCK"><title>Diagnosis.</title><p>Males are distinguished from other “<tp:taxon-name><tp:taxon-name-part taxon-name-part-type="genus" reg="Eriauchenius"/><tp:taxon-name-part taxon-name-part-type="species" reg="bourgini">bourgini</tp:taxon-name-part></tp:taxon-name> group” species except <italic><tp:taxon-name><tp:taxon-name-part taxon-name-part-type="genus" reg="Eriauchenius">E.</tp:taxon-name-part> <tp:taxon-name-part taxon-name-part-type="species" reg="harveyi">harveyi</tp:taxon-name-part></tp:taxon-name></italic> sp. n., <italic><tp:taxon-name><tp:taxon-name-part taxon-name-part-type="genus" reg="Eriauchenius">E.</tp:taxon-name-part> <tp:taxon-name-part taxon-name-part-type="species" reg="fisheri">fisheri</tp:taxon-name-part></tp:taxon-name></italic>, and <italic><tp:taxon-name><tp:taxon-name-part taxon-name-part-type="genus" reg="Eriauchenius">E.</tp:taxon-name-part> <tp:taxon-name-part taxon-name-part-type="species" reg="goodmani">goodmani</tp:taxon-name-part></tp:taxon-name></italic> sp. n., by having the pedipalpal tegulum of the “<tp:taxon-name><tp:taxon-name-part taxon-name-part-type="genus" reg="Eriauchenius"/><tp:taxon-name-part taxon-name-part-type="species" reg="workmani">workmani</tp:taxon-name-part></tp:taxon-name> group” form, with the apical conductor encircling a pit-like cavity (Fig. <xref ref-type="fig" rid="F12">12D–F</xref>). Males are distinguished from <italic><tp:taxon-name><tp:taxon-name-part taxon-name-part-type="genus" reg="Eriauchenius">E.</tp:taxon-name-part> <tp:taxon-name-part taxon-name-part-type="species" reg="harveyi">harveyi</tp:taxon-name-part></tp:taxon-name></italic> sp. n., <italic><tp:taxon-name><tp:taxon-name-part taxon-name-part-type="genus" reg="Eriauchenius">E.</tp:taxon-name-part> <tp:taxon-name-part taxon-name-part-type="species" reg="fisheri">fisheri</tp:taxon-name-part></tp:taxon-name></italic>, and <italic><tp:taxon-name><tp:taxon-name-part taxon-name-part-type="genus" reg="Eriauchenius">E.</tp:taxon-name-part> <tp:taxon-name-part taxon-name-part-type="species" reg="goodmani">goodmani</tp:taxon-name-part></tp:taxon-name></italic> sp. n., by having an elongated apical portion of the tegulum, so that the bulb is almost twice as long as it is wide (Fig. <xref ref-type="fig" rid="F12">12F</xref>). Females are distinguished from the “<tp:taxon-name><tp:taxon-name-part taxon-name-part-type="genus" reg="Eriauchenius"/><tp:taxon-name-part taxon-name-part-type="species" reg="bourgini">bourgini</tp:taxon-name-part></tp:taxon-name> group,” except from <italic><tp:taxon-name><tp:taxon-name-part taxon-name-part-type="genus" reg="Eriauchenius">E.</tp:taxon-name-part> <tp:taxon-name-part taxon-name-part-type="species" reg="harveyi">harveyi</tp:taxon-name-part></tp:taxon-name></italic> sp. n., <italic><tp:taxon-name><tp:taxon-name-part taxon-name-part-type="genus" reg="Eriauchenius">E.</tp:taxon-name-part> <tp:taxon-name-part taxon-name-part-type="species" reg="fisheri">fisheri</tp:taxon-name-part></tp:taxon-name></italic>, and <italic><tp:taxon-name><tp:taxon-name-part taxon-name-part-type="genus" reg="Eriauchenius">E.</tp:taxon-name-part> <tp:taxon-name-part taxon-name-part-type="species" reg="goodmani">goodmani</tp:taxon-name-part></tp:taxon-name></italic> sp. n., by having a bursa with two large groups of poreplates on a sclerotized plate that covers the ventral side of the bursa (Fig. <xref ref-type="fig" rid="F12">12B–C</xref>), whereas in other “<tp:taxon-name><tp:taxon-name-part taxon-name-part-type="genus" reg="Eriauchenius"/><tp:taxon-name-part taxon-name-part-type="species" reg="bourgini">bourgini</tp:taxon-name-part></tp:taxon-name> group” species the poreplates are in smaller clusters on the anterior side of the bursa. Females are further distinguished from the “<tp:taxon-name><tp:taxon-name-part taxon-name-part-type="genus" reg="Eriauchenius"/><tp:taxon-name-part taxon-name-part-type="species" reg="bourgini">bourgini</tp:taxon-name-part></tp:taxon-name> group” by having a large bulge on the center of the posterior bar (Fig. <xref ref-type="fig" rid="F12">12B</xref>, arrow).</p></tp:treatment-sec><tp:treatment-sec sec-type="description" id="SECID0EKGCK"><title>Description.</title><p>Male holotype (<ext-link xmlns:xlink="http://www.w3.org/1999/xlink" xlink:type="simple" ext-link-type="uri" xlink:href="http://data.antweb.org/specimen/CASENT9062702">CASENT9062702</ext-link>, from Parc National Befotaka-Midongy, Madagascar). The abdomen of this specimen is missing making some measurements impossible. Carapace 1.11 long, 0.89 wide. Carapace tilt angle 76.7°, tilt height (<abbrev xmlns:xlink="http://www.w3.org/1999/xlink" xlink:title="carapace tilt height" id="ABBRID0EVGCK" xlink:type="simple">CtH</abbrev>) 1.80, constriction 0.76, head length 1.02, neck length 0.87. <abbrev xmlns:xlink="http://www.w3.org/1999/xlink" xlink:title="carapace tilt height" id="ABBRID0EZGCK" xlink:type="simple">CtH</abbrev> divided by carapace length 1.62. Cephalon with <abbrev xmlns:xlink="http://www.w3.org/1999/xlink" xlink:title="anterior median eye" id="ABBRID0E4GCK" xlink:type="simple">AME</abbrev> virtually flush with surrounding cuticle, and with 2 short modified spines at the apex. Chelicerae 1.78 long, and with long spine 0.19 from base of chelicerae and projecting perpendicular to the cheliceral cuticle (Fig. <xref ref-type="fig" rid="F12">12A</xref>). Femur I 1.98 long. Sternum 0.71 long, 0.42 wide. Carapace, chelicerae, sternum and legs reddish brown with white setae. Legs with darker annulations on tibiae and metatarsi. Abdomen color unknown. Pedipalpal tegulum of the “<tp:taxon-name><tp:taxon-name-part taxon-name-part-type="genus" reg="Eriauchenius"/><tp:taxon-name-part taxon-name-part-type="species" reg="workmani">workmani</tp:taxon-name-part></tp:taxon-name> group” form, with apical conductor encircling a pit-like cavity, however the apical portion of the tegulum is elongated so that the bulb is almost twice as long and wide (Fig. <xref ref-type="fig" rid="F12">12D–F</xref>). Conductor tip tapering off into a sharp point (Fig. <xref ref-type="fig" rid="F12">12F</xref>). <abbrev xmlns:xlink="http://www.w3.org/1999/xlink" xlink:title="median apophysis" id="ABBRID0EWHCK" xlink:type="simple">MA</abbrev> rounded and small, and nearly hidden behind sclerite <abbrev xmlns:xlink="http://www.w3.org/1999/xlink" xlink:title="pedipalpal bulb sclerite, likely a part of the conductor" id="ABBRID0E1HCK" xlink:type="simple">SC</abbrev> and embolus. Sclerite <abbrev xmlns:xlink="http://www.w3.org/1999/xlink" xlink:title="pedipalpal bulb sclerite, likely a part of the conductor" id="ABBRID0E5HCK" xlink:type="simple">SC</abbrev> long and heavily sclerotized and in close proximity and running parallel to the embolus. Embolus dark, thick, and with a swirl at the base and blunt at the tip (Fig. <xref ref-type="fig" rid="F12">12E–D</xref>).</p><p>Female paratype (<ext-link xmlns:xlink="http://www.w3.org/1999/xlink" xlink:type="simple" ext-link-type="uri" xlink:href="http://data.antweb.org/specimen/CASENT9062648">CASENT9062648</ext-link>). Total length 2.59, carapace 1.25 long, 1.04 wide. Abdomen 1.26 long, 1.36 high. Carapace tilt angle 73.5°, tilt height (<abbrev xmlns:xlink="http://www.w3.org/1999/xlink" xlink:title="carapace tilt height" id="ABBRID0ENICK" xlink:type="simple">CtH</abbrev>) 1.99, constriction 0.78, head length 1.02, neck length 1.02. <abbrev xmlns:xlink="http://www.w3.org/1999/xlink" xlink:title="carapace tilt height" id="ABBRID0ERICK" xlink:type="simple">CtH</abbrev> divided by carapace length 1.59. Cephalon as in male. Chelicerae 2.18 long, and with long spine 0.24 from base of chelicerae and projecting perpendicular (Fig. <xref ref-type="fig" rid="F12">12A</xref>). Femur I 2.02 long. Sternum 0.82 long, 0.51 wide. Carapace, chelicerae, sternum and legs orangish brown with brown setae. Abdomen mottled with dark brown areas and lighter yellowish areas, interspersed with brown setae (Fig. <xref ref-type="fig" rid="F12">12A</xref>). Genitalia with a noncomplex sclerotized plate with “wings” translucent at the tips. Posterior bar with a large bulge in the center (Fig. <xref ref-type="fig" rid="F12">12B</xref>, arrow). Bursa with poreplates in two large groups, divided down the middle and positioned on a sclerotized plate that covers the ventral side of the bursa (Fig. <xref ref-type="fig" rid="F12">12C</xref>).</p></tp:treatment-sec><tp:treatment-sec sec-type="variation" id="SECID0EFJCK"><title>Variation.</title><p>no other known material.</p></tp:treatment-sec><tp:treatment-sec sec-type="natural history" id="SECID0EKJCK"><title>Natural history.</title><p>Specimens were collected in montane rainforest from 1250–1270 m in elevation by sifting litter.</p></tp:treatment-sec><tp:treatment-sec sec-type="distribution" id="SECID0EPJCK"><title>Distribution.</title><p>Known only from southeast Madagascar (Fig. <xref ref-type="fig" rid="F31">31</xref>).</p></tp:treatment-sec><tp:treatment-sec sec-type="Nomenclatural remarks" id="SECID0EZJCK"><title>Nomenclatural remarks.</title><p>The male and female of <italic><tp:taxon-name><tp:taxon-name-part taxon-name-part-type="genus" reg="Eriauchenius">E.</tp:taxon-name-part> <tp:taxon-name-part taxon-name-part-type="species" reg="wunderlichi">wunderlichi</tp:taxon-name-part></tp:taxon-name></italic> sp. n. occur in rainforest areas in southwestern Madagascar that are not contiguous. The male and female may not be conspecifics, however based on morphology they likely belong in the “enclosed embolus group.” Future molecular work as well as additional collection of specimens from more localities can help resolve these issues.</p></tp:treatment-sec><tp:treatment-sec><!--Section generated to contain objects referenced in tp:taxon-treatment.--><fig id="F12" position="float" orientation="portrait"><label>Figure 12.</label><caption><p>
                  <italic><tp:taxon-name><tp:taxon-name-part taxon-name-part-type="genus" reg="Eriauchenius">Eriauchenius</tp:taxon-name-part> <tp:taxon-name-part taxon-name-part-type="species" reg="wunderlichi">wunderlichi</tp:taxon-name-part></tp:taxon-name></italic> sp. n. <bold>A</bold> female (<ext-link xmlns:xlink="http://www.w3.org/1999/xlink" xlink:type="simple" ext-link-type="uri" xlink:href="http://data.antweb.org/specimen/CASENT9062648">CASENT9062648</ext-link>) habitus, lateral view, image reversed <bold>B–C</bold> female (<ext-link xmlns:xlink="http://www.w3.org/1999/xlink" xlink:type="simple" ext-link-type="uri" xlink:href="http://data.antweb.org/specimen/CASENT9062648">CASENT9062648</ext-link>) genitalia <bold>B</bold> dorsal view, arrow showing the large bulge on the posterior bar <bold>C</bold> ventral view <bold>D–F</bold> male left pedipalpal bulb (holotype, <ext-link xmlns:xlink="http://www.w3.org/1999/xlink" xlink:type="simple" ext-link-type="uri" xlink:href="http://data.antweb.org/specimen/CASENT9062702">CASENT9062702</ext-link>) <bold>D</bold> prolateral view <bold>E</bold> ventral view <bold>F</bold> retrolateral view. Scale bars: 1 mm (<bold>A</bold>); 0.25 mm (<bold>B, D</bold>).</p></caption><graphic xmlns:xlink="http://www.w3.org/1999/xlink" xlink:href="zookeys-727-001-g012.jpg" position="float" orientation="portrait" xlink:type="simple" id="oo_178241.jpg"/></fig><fig id="F31" position="float" orientation="portrait"><label>Figure 31.</label><caption><p>Distribution map for <italic><tp:taxon-name><tp:taxon-name-part taxon-name-part-type="genus" reg="Eriauchenius">Eriauchenius</tp:taxon-name-part></tp:taxon-name></italic> species.</p></caption><graphic xmlns:xlink="http://www.w3.org/1999/xlink" xlink:href="zookeys-727-001-g031.jpg" position="float" orientation="portrait" xlink:type="simple" id="oo_178260.jpg"/></fig></tp:treatment-sec></tp:taxon-treatment>
