# Supplementary material for: A review of the Madagascan pelican spiders of the genera Eriauchenius O. Pickard-Cambridge, 1881 and Madagascarchaea gen. n. (Araneae, Archaeidae)
Source: Zookeys. 2018 Jan 11;(727):1–96. doi: 10.3897/zookeys.727.20222 (PMC5799789; doi:10.3897/zookeys.727.20222)
Supplement: XML Treatment for Eriauchenius bourgini [file zookeys.727.20222-treatment13.xml]

<!DOCTYPE tp:taxon-treatment
  PUBLIC "-//TaxonX//DTD Taxonomic Treatment Publishing DTD v0 20100105//EN" "tax-treatment-NSO.dtd">
<tp:taxon-treatment xmlns:tp="http://www.plazi.org/taxpub"><tp:treatment-meta><kwd-group><label>Taxon classification</label><kwd><named-content xmlns:xlink="http://www.w3.org/1999/xlink" content-type="kingdom">Animalia</named-content></kwd><kwd><named-content xmlns:xlink="http://www.w3.org/1999/xlink" content-type="order">Araneae</named-content></kwd><kwd><named-content xmlns:xlink="http://www.w3.org/1999/xlink" content-type="family">Archaeidae</named-content></kwd></kwd-group><mixed-citation publication-type="journal"><person-group><name><surname>Wood</surname><given-names>Hannah M.</given-names></name><name><surname>Scharff</surname><given-names>Nikolaj</given-names></name></person-group><article-title>A review of the Madagascan pelican spiders of the genera <italic><tp:taxon-name><tp:taxon-name-part taxon-name-part-type="genus" reg="Eriauchenius">Eriauchenius</tp:taxon-name-part></tp:taxon-name></italic> O. Pickard-Cambridge, 1881 and <italic><tp:taxon-name><tp:taxon-name-part taxon-name-part-type="genus" reg="Madagascarchaea">Madagascarchaea</tp:taxon-name-part></tp:taxon-name></italic> gen. n. (<tp:taxon-name><tp:taxon-name-part taxon-name-part-type="order">Araneae</tp:taxon-name-part></tp:taxon-name>, <tp:taxon-name><tp:taxon-name-part taxon-name-part-type="family">Archaeidae</tp:taxon-name-part></tp:taxon-name>)</article-title><source>Zookeys</source><day>11</day><month>1</month><year>2018</year><volume>2018</volume><issue>727</issue><fpage>1</fpage><lpage>96</lpage><pub-id pub-id-type="doi">10.3897/zookeys.727.20222</pub-id></mixed-citation></tp:treatment-meta><tp:nomenclature><tp:taxon-name>
                <tp:taxon-name-part taxon-name-part-type="genus" reg="Eriauchenius">Eriauchenius</tp:taxon-name-part>
                <tp:taxon-name-part taxon-name-part-type="species" reg="bourgini">bourgini</tp:taxon-name-part>
              </tp:taxon-name><tp:taxon-authority>(Millot, 1948)</tp:taxon-authority><xref ref-type="fig" rid="F13">Figs 13</xref><xref ref-type="fig" rid="F31">, 31</xref><tp:nomenclature-citation-list><tp:nomenclature-citation><tp:taxon-name>
                    <tp:taxon-name-part taxon-name-part-type="genus" reg="Archaea">Archaea</tp:taxon-name-part> <tp:taxon-name-part taxon-name-part-type="species" reg="bourgini">bourgini</tp:taxon-name-part></tp:taxon-name><comment>Millot, 1948: 10, figs 1C,2C,3B,3E.</comment></tp:nomenclature-citation><tp:nomenclature-citation><tp:taxon-name>
                    <tp:taxon-name-part taxon-name-part-type="genus" reg="Archaea">Archaea</tp:taxon-name-part> <tp:taxon-name-part taxon-name-part-type="species" reg="bourgini">bourgini</tp:taxon-name-part></tp:taxon-name><comment>Legendre, 1970: 26, figs 10–11,14C.</comment></tp:nomenclature-citation></tp:nomenclature-citation-list></tp:nomenclature><tp:treatment-sec sec-type="type material" id="SECID0ETMCK"><title>Type material.</title><p>As <italic><tp:taxon-name><tp:taxon-name-part taxon-name-part-type="genus" reg="Archaea">Archaea</tp:taxon-name-part> <tp:taxon-name-part taxon-name-part-type="species" reg="bourgini">bourgini</tp:taxon-name-part></tp:taxon-name></italic> Millot, 1948: 6M, 3F, Madagascar, La Mandraka (examined, deposited in <named-content xmlns:xlink="http://www.w3.org/1999/xlink" content-type="dwc:institutional_code" xlink:type="simple">MNHN</named-content>; <named-content xmlns:xlink="http://www.w3.org/1999/xlink" content-type="dwc:institutional_code" xlink:type="simple">MNHN</named-content> 13/1970).</p><p>Material described and other material examined: 3M,5F,4Juvs, MADAGASCAR: Antananarivo, Réserve Spéciale d’Ambohitantely, Forêt d’Ambohitantely, 20.9 km 72° NE Ankazobe, <named-content xmlns:xlink="http://www.w3.org/1999/xlink" content-type="dwc:verbatimCoordinates" xlink:type="simple"><named-content content-type="geo-json" specific-use="{&#34;type&#34;:&#34;Point&#34;,&#34;coordinates&#34;:[47.286944,-18.225278]}" id="NCID0ETNCK" xlink:type="simple">18°13'31"S, 47°17'13"E</named-content></named-content>, 1410 m, 17–22 Apr 2001, montane rainforest, EB17 beating low vegetation, Fisher, Griswold et al. (<ext-link xmlns:xlink="http://www.w3.org/1999/xlink" xlink:type="simple" ext-link-type="uri" xlink:href="http://data.antweb.org/specimen/CASENT9001207">CASENT9001207</ext-link>)</p></tp:treatment-sec><tp:treatment-sec sec-type="diagnosis" id="SECID0E4NCK"><title>Diagnosis.</title><p>Males and females are distinguished from other <italic><tp:taxon-name><tp:taxon-name-part taxon-name-part-type="genus" reg="Eriauchenius">Eriauchenius</tp:taxon-name-part></tp:taxon-name></italic> by having pointed extensions on coxae I (Fig. <xref ref-type="fig" rid="F13">13L</xref>, arrows). Males and females of <italic><tp:taxon-name><tp:taxon-name-part taxon-name-part-type="genus" reg="Eriauchenius">E.</tp:taxon-name-part> <tp:taxon-name-part taxon-name-part-type="species" reg="bourgini">bourgini</tp:taxon-name-part></tp:taxon-name></italic> and <italic><tp:taxon-name><tp:taxon-name-part taxon-name-part-type="genus" reg="Eriauchenius">E.</tp:taxon-name-part> <tp:taxon-name-part taxon-name-part-type="species" reg="zirafy">zirafy</tp:taxon-name-part></tp:taxon-name></italic> sp. n. are also distinguished by having two large protrusions on the crown of the cephalon (Fig. <xref ref-type="fig" rid="F13">13A</xref>). Females of <italic><tp:taxon-name><tp:taxon-name-part taxon-name-part-type="genus" reg="Eriauchenius">E.</tp:taxon-name-part> <tp:taxon-name-part taxon-name-part-type="species" reg="bourgini">bourgini</tp:taxon-name-part></tp:taxon-name></italic> and <italic><tp:taxon-name><tp:taxon-name-part taxon-name-part-type="genus" reg="Eriauchenius">E.</tp:taxon-name-part> <tp:taxon-name-part taxon-name-part-type="species" reg="zirafy">zirafy</tp:taxon-name-part></tp:taxon-name></italic> sp. n. are indistinguishable but are different from all other <italic><tp:taxon-name><tp:taxon-name-part taxon-name-part-type="genus" reg="Eriauchenius">Eriauchenius</tp:taxon-name-part></tp:taxon-name></italic> by having two sclerotized invaginations on the bursa (Figs <xref ref-type="fig" rid="F13">13B</xref>, <xref ref-type="fig" rid="F22">22B</xref>, arrows). In <italic><tp:taxon-name><tp:taxon-name-part taxon-name-part-type="genus" reg="Eriauchenius">E.</tp:taxon-name-part> <tp:taxon-name-part taxon-name-part-type="species" reg="bourgini">bourgini</tp:taxon-name-part></tp:taxon-name></italic> males the conductor has four elaborate processes (Fig. <xref ref-type="fig" rid="F13">13D–K</xref>), and in and <italic><tp:taxon-name><tp:taxon-name-part taxon-name-part-type="genus" reg="Eriauchenius">E.</tp:taxon-name-part> <tp:taxon-name-part taxon-name-part-type="species" reg="zirafy">zirafy</tp:taxon-name-part></tp:taxon-name></italic> sp. n. males, five elaborate processes (Fig. <xref ref-type="fig" rid="F22">22D–K</xref>).</p></tp:treatment-sec><tp:treatment-sec sec-type="description" id="SECID0ELRCK"><title>Description.</title><p>Male (based on <ext-link xmlns:xlink="http://www.w3.org/1999/xlink" xlink:type="simple" ext-link-type="uri" xlink:href="http://data.antweb.org/specimen/CASENT9001207">CASENT9001207</ext-link>, from Réserve Spéciale d’Ambohitantely, Madagascar). Total length 1.94, carapace 0.79 long, 0.74 wide. Abdomen 1.09 long, 0.97 high. Carapace tilt angle 72.1°, tilt height (<abbrev xmlns:xlink="http://www.w3.org/1999/xlink" xlink:title="carapace tilt height" id="ABBRID0EWRCK" xlink:type="simple">CtH</abbrev>) 1.80, constriction 0.33, head length 0.89, neck length 0.93. <abbrev xmlns:xlink="http://www.w3.org/1999/xlink" xlink:title="carapace tilt height" id="ABBRID0E1RCK" xlink:type="simple">CtH</abbrev> divided by carapace length 2.28. Cephalon with <abbrev xmlns:xlink="http://www.w3.org/1999/xlink" xlink:title="anterior median eye" id="ABBRID0E5RCK" xlink:type="simple">AME</abbrev> on a large bulge and 4 post-ocular spines on the crown of the cephalon, with the posterior pair on large protrusions and the anterior pair not on protrusions, and with 1 small spine between the <abbrev xmlns:xlink="http://www.w3.org/1999/xlink" xlink:title="lateral eye" id="ABBRID0ECSCK" xlink:type="simple">LE</abbrev> and median eyes (on each side, for a total of 2). Chelicerae 1.68 long, and with a short spine 0.70 from base of chelicerae, projecting downward. Femur I 2.13 long. Sternum 0.51 long, 0.36 wide. Carapace, chelicerae, and sternum dark reddish brown with white setae. Coxae and legs lighter brown, with darker annulations on tibiae and metatarsi. Coxae I with posterior extensions (Fig. <xref ref-type="fig" rid="F13">13L</xref>). Abdomen mottled brown and beige, with a bright white patch on each lateral side, with tufts of white setae (as in Fig. <xref ref-type="fig" rid="F22">22A</xref> from <italic><tp:taxon-name><tp:taxon-name-part taxon-name-part-type="genus" reg="Eriauchenius">E.</tp:taxon-name-part> <tp:taxon-name-part taxon-name-part-type="species" reg="zirafy">zirafy</tp:taxon-name-part></tp:taxon-name></italic> sp. n.). Pedipalpal bulb with a small membraneous sac on the retrolateral side, with the base of the conductor small and triangular (labeled “c” in Fig. <xref ref-type="fig" rid="F13">13D, F–G</xref>), and with the remainder of the conductor wrapping around the embolus and with four long processes (Fig. <xref ref-type="fig" rid="F13">13D–F</xref>). The embolus is thick and contains several processes.</p><p>Female (based on <ext-link xmlns:xlink="http://www.w3.org/1999/xlink" xlink:type="simple" ext-link-type="uri" xlink:href="http://data.antweb.org/specimen/CASENT9001207">CASENT9001207</ext-link>, from Réserve Spéciale d’Ambohitantely, Madagascar). Total length 1.89, carapace 0.74 long, 0.72 wide. Abdomen 1.09 long, 1.98 high. Carapace tilt angle 63.0°, tilt height (<abbrev xmlns:xlink="http://www.w3.org/1999/xlink" xlink:title="carapace tilt height" id="ABBRID0EITCK" xlink:type="simple">CtH</abbrev>) 1.85, constriction 0.36, head length 0.92, neck length 0.97. <abbrev xmlns:xlink="http://www.w3.org/1999/xlink" xlink:title="carapace tilt height" id="ABBRID0EMTCK" xlink:type="simple">CtH</abbrev> divided by carapace length 2.50. Cephalon as in male. Chelicerae 1.73 long, and with small spine 0.84 from base of chelicerae. Femur I 2.03 long. Sternum 0.49 long, 0.33 wide. Colors as in male, except abdomen lacking the bright white lateral patches (Fig. <xref ref-type="fig" rid="F13">13A</xref>). Female genitalia with a small and simple <abbrev xmlns:xlink="http://www.w3.org/1999/xlink" xlink:title="female sclerotized genital plate" id="ABBRID0EUTCK" xlink:type="simple">FSGP</abbrev>, and posterior bar highly reduced (Fig. <xref ref-type="fig" rid="F13">13B</xref>). Bursa lacking poreplates and instead having a sclerotized invagination on each lateral side of the anterior side of the bursa (Fig. <xref ref-type="fig" rid="F13">13C</xref>, arrows).</p><fig id="F13" position="float" orientation="portrait"><label>Figure 13.</label><caption><p>
                  <italic><tp:taxon-name><tp:taxon-name-part taxon-name-part-type="genus" reg="Eriauchenius">Eriauchenius</tp:taxon-name-part> <tp:taxon-name-part taxon-name-part-type="species" reg="bourgini">bourgini</tp:taxon-name-part></tp:taxon-name></italic> (Millot, 1948). <bold>A</bold> female (<ext-link xmlns:xlink="http://www.w3.org/1999/xlink" xlink:type="simple" ext-link-type="uri" xlink:href="http://data.antweb.org/specimen/CASENT9001207">CASENT9001207</ext-link>) habitus, lateral view, image reversed <bold>B–C</bold> female (<ext-link xmlns:xlink="http://www.w3.org/1999/xlink" xlink:type="simple" ext-link-type="uri" xlink:href="http://data.antweb.org/specimen/CASENT9001207">CASENT9001207</ext-link>) internal genitalia <bold>B</bold> dorsal view <bold>C</bold> anterior view, arrows showing two sclerotized invaginations on the bursa <bold>D–K</bold> male pedipalpal bulbs (<ext-link xmlns:xlink="http://www.w3.org/1999/xlink" xlink:type="simple" ext-link-type="uri" xlink:href="http://data.antweb.org/specimen/CASENT9001207">CASENT9001207</ext-link>), <bold>D–F, K</bold> right bulb, image reversed <bold>G–J</bold> left bulb <bold>D, G, J</bold> prolateral view <bold>E, H</bold> ventral view <bold>F, I</bold> retrolateral view <bold>K</bold> apical view <bold>L</bold> coxae <bold>I</bold> male (<ext-link xmlns:xlink="http://www.w3.org/1999/xlink" xlink:type="simple" ext-link-type="uri" xlink:href="http://data.antweb.org/specimen/CASENT9001207">CASENT9001207</ext-link>), ventral view, arrows showing the pointed extensions on coxae I. Scale bars: 1 mm (<bold>A</bold>); 0.125 mm (<bold>B</bold>); 0.25 mm (<bold>D</bold>).</p></caption><graphic xmlns:xlink="http://www.w3.org/1999/xlink" xlink:href="zookeys-727-001-g013.jpg" position="float" orientation="portrait" xlink:type="simple" id="oo_178242.jpg"/></fig></tp:treatment-sec><tp:treatment-sec sec-type="variation" id="SECID0EMWCK"><title>Variation.</title><p>Total length 1.76–1.94 (males; n=5), 1.89–2.15 (females; n=5); Carapace length 0.73–0.79 (males; n=5), 0.74–0.81 (females; n=5); Femur I 2.54–2.71 times the length of carapace in males (n=5) and 2.45–2.75 times the length of carapace in females (n=5). <abbrev xmlns:xlink="http://www.w3.org/1999/xlink" xlink:title="carapace tilt height" id="ABBRID0ESWCK" xlink:type="simple">CtH</abbrev> divided by carapace length 2.20–2.39 in males (n=5), 2.37–2.54 in females (n=5). Average femur I length 2.09 (males; n=5), 2.05 (females; n=5).</p></tp:treatment-sec><tp:treatment-sec sec-type="natural history" id="SECID0EWWCK"><title>Natural history.</title><p>Specimens were collected at 1410 m in elevation in montane rainforest by beating vegetation.</p></tp:treatment-sec><tp:treatment-sec sec-type="distribution" id="SECID0E2WCK"><title>Distribution.</title><p>Known only from central-eastern Madagascar (Fig. <xref ref-type="fig" rid="F31">31</xref>).</p></tp:treatment-sec><tp:treatment-sec><!--Section generated to contain objects referenced in tp:taxon-treatment.--><fig id="F31" position="float" orientation="portrait"><label>Figure 31.</label><caption><p>Distribution map for <italic><tp:taxon-name><tp:taxon-name-part taxon-name-part-type="genus" reg="Eriauchenius">Eriauchenius</tp:taxon-name-part></tp:taxon-name></italic> species.</p></caption><graphic xmlns:xlink="http://www.w3.org/1999/xlink" xlink:href="zookeys-727-001-g031.jpg" position="float" orientation="portrait" xlink:type="simple" id="oo_178260.jpg"/></fig><fig id="F22" position="float" orientation="portrait"><label>Figure 22.</label><caption><p>
                  <italic><tp:taxon-name><tp:taxon-name-part taxon-name-part-type="genus" reg="Eriauchenius">Eriauchenius</tp:taxon-name-part> <tp:taxon-name-part taxon-name-part-type="species" reg="zirafy">zirafy</tp:taxon-name-part></tp:taxon-name></italic> sp. n. <bold>A</bold> male (<ext-link xmlns:xlink="http://www.w3.org/1999/xlink" xlink:type="simple" ext-link-type="uri" xlink:href="http://data.antweb.org/specimen/CASENT9015571">CASENT9015571</ext-link>) habitus, lateral view <bold>B–C</bold> female (<ext-link xmlns:xlink="http://www.w3.org/1999/xlink" ext-link-type="uri" xlink:href="http://hol.osu.edu/spmInfo.html?id=USNMENT01377190" xlink:type="simple">USNMENT01377190</ext-link>) internal genitalia <bold>B</bold> dorsal view <bold>C</bold> anterior view, arrows showing two sclerotized invaginations on the bursa <bold>D–L</bold> male pedipalpal bulbs (<ext-link xmlns:xlink="http://www.w3.org/1999/xlink" xlink:type="simple" ext-link-type="uri" xlink:href="http://data.antweb.org/specimen/CASENT9015571">CASENT9015571</ext-link>), black arrow showing the small bumps on the conductor base <bold>D–F, L</bold> right bulb, image reversed <bold>G–K</bold> left bulb: <bold>D, G, J</bold> prolateral view <bold>E, H</bold> ventral view <bold>F, I, K</bold> retrolateral view <bold>L</bold> close-up of small bumps on conductor base, retrolateral view, white arrow showing small pores. Scale bars: 1 mm (<bold>A</bold>); 0.125 mm (<bold>B</bold>); 0.25 mm (<bold>E</bold>).</p></caption><graphic xmlns:xlink="http://www.w3.org/1999/xlink" xlink:href="zookeys-727-001-g022.jpg" position="float" orientation="portrait" xlink:type="simple" id="oo_178251.jpg"/></fig></tp:treatment-sec></tp:taxon-treatment>
