# Supplementary material for: A review of the Madagascan pelican spiders of the genera Eriauchenius O. Pickard-Cambridge, 1881 and Madagascarchaea gen. n. (Araneae, Archaeidae)
Source: Zookeys. 2018 Jan 11;(727):1–96. doi: 10.3897/zookeys.727.20222 (PMC5799789; doi:10.3897/zookeys.727.20222)
Supplement: XML Treatment for Eriauchenius lukemacaulayi [file zookeys.727.20222-treatment14.xml]

<!DOCTYPE tp:taxon-treatment
  PUBLIC "-//TaxonX//DTD Taxonomic Treatment Publishing DTD v0 20100105//EN" "tax-treatment-NSO.dtd">
<tp:taxon-treatment xmlns:tp="http://www.plazi.org/taxpub"><tp:treatment-meta><kwd-group><label>Taxon classification</label><kwd><named-content xmlns:xlink="http://www.w3.org/1999/xlink" content-type="kingdom">Animalia</named-content></kwd><kwd><named-content xmlns:xlink="http://www.w3.org/1999/xlink" content-type="order">Araneae</named-content></kwd><kwd><named-content xmlns:xlink="http://www.w3.org/1999/xlink" content-type="family">Archaeidae</named-content></kwd></kwd-group><mixed-citation publication-type="journal"><person-group><name><surname>Wood</surname><given-names>Hannah M.</given-names></name><name><surname>Scharff</surname><given-names>Nikolaj</given-names></name></person-group><article-title>A review of the Madagascan pelican spiders of the genera <italic><tp:taxon-name><tp:taxon-name-part taxon-name-part-type="genus" reg="Eriauchenius">Eriauchenius</tp:taxon-name-part></tp:taxon-name></italic> O. Pickard-Cambridge, 1881 and <italic><tp:taxon-name><tp:taxon-name-part taxon-name-part-type="genus" reg="Madagascarchaea">Madagascarchaea</tp:taxon-name-part></tp:taxon-name></italic> gen. n. (<tp:taxon-name><tp:taxon-name-part taxon-name-part-type="order">Araneae</tp:taxon-name-part></tp:taxon-name>, <tp:taxon-name><tp:taxon-name-part taxon-name-part-type="family">Archaeidae</tp:taxon-name-part></tp:taxon-name>)</article-title><source>Zookeys</source><day>11</day><month>1</month><year>2018</year><volume>2018</volume><issue>727</issue><fpage>1</fpage><lpage>96</lpage><pub-id pub-id-type="doi">10.3897/zookeys.727.20222</pub-id></mixed-citation></tp:treatment-meta><tp:nomenclature><tp:taxon-name>
                <tp:taxon-name-part taxon-name-part-type="genus" reg="Eriauchenius">Eriauchenius</tp:taxon-name-part>
                <tp:taxon-name-part taxon-name-part-type="species" reg="lukemacaulayi">lukemacaulayi</tp:taxon-name-part>
                <object-id xmlns:xlink="http://www.w3.org/1999/xlink" content-type="zoobank" xlink:type="simple">http://zoobank.org/86EE57CA-4733-4A3C-9D95-118DADDEE746</object-id>
              </tp:taxon-name><tp:taxon-status xmlns:xlink="http://www.w3.org/1999/xlink" xlink:type="simple">sp. n.</tp:taxon-status><xref ref-type="fig" rid="F14">Figs 14</xref><xref ref-type="fig" rid="F32">, 32</xref></tp:nomenclature><tp:treatment-sec sec-type="type material" id="SECID0EVYCK"><title>Type material.</title><p>Male holotype: Madagascar, Fianarantsoa, Parc National Andrigitra, 34 km S Ambalavao, <named-content xmlns:xlink="http://www.w3.org/1999/xlink" content-type="dwc:verbatimCoordinates" xlink:type="simple"><named-content content-type="geo-json" specific-use="{&#34;type&#34;:&#34;Point&#34;,&#34;coordinates&#34;:[46.952417,-22.156917]}" id="NCID0E5YCK" xlink:type="simple">22°09'24.9"S, 46°57'08.7"E</named-content></named-content>, 1830 m, 8–9 Jan 2009, primary montane rainforest, general collecting day, beating vegetation, H. Wood (deposited in <named-content xmlns:xlink="http://www.w3.org/1999/xlink" content-type="dwc:institutional_code" xlink:type="simple">USNM</named-content>: <ext-link xmlns:xlink="http://www.w3.org/1999/xlink" ext-link-type="uri" xlink:href="http://hol.osu.edu/spmInfo.html?id=USNMENT01377191" xlink:type="simple">USNMENT01377191</ext-link>).</p></tp:treatment-sec><tp:treatment-sec sec-type="material" id="SECID0ENZCK"><title>Other material examined.</title><p>Female paratype, same as holotype except general collecting day (<ext-link xmlns:xlink="http://www.w3.org/1999/xlink" ext-link-type="uri" xlink:href="http://hol.osu.edu/spmInfo.html?id=USNMENT01377192" xlink:type="simple">USNMENT01377192</ext-link>); 1F, 1 eggcase, same as holotype except general collecting day, 1.5 feet above ground in a log leaning against tree (<ext-link xmlns:xlink="http://www.w3.org/1999/xlink" ext-link-type="uri" xlink:href="http://hol.osu.edu/spmInfo.html?id=USNMENT01377193" xlink:type="simple">USNMENT01377193</ext-link>); 2F, same as holotype except hand collected in litter ~6 feet off ground in the leaf bases of <italic><tp:taxon-name><tp:taxon-name-part taxon-name-part-type="genus" reg="Pandanus">Pandanus</tp:taxon-name-part></tp:taxon-name></italic> (<ext-link xmlns:xlink="http://www.w3.org/1999/xlink" ext-link-type="uri" xlink:href="http://hol.osu.edu/spmInfo.html?id=USNMENT01377194" xlink:type="simple">USNMENT01377194</ext-link>, <ext-link xmlns:xlink="http://www.w3.org/1999/xlink" ext-link-type="uri" xlink:href="http://hol.osu.edu/spmInfo.html?id=USNMENT01377185" xlink:type="simple">USNMENT01377185</ext-link>); 1F, Fianarantsoa, Parc National Andrigitra, 34 km S Ambalavao, <named-content xmlns:xlink="http://www.w3.org/1999/xlink" content-type="dwc:verbatimCoordinates" xlink:type="simple"><named-content content-type="geo-json" specific-use="{&#34;type&#34;:&#34;Point&#34;,&#34;coordinates&#34;:[46.950944,-22.146917]}" id="NCID0ER1CK" xlink:type="simple">22°08'48.9"S, 46°57'03.4"E</named-content></named-content>, 1580 m, 7 Jan 2009, primary montane rainforest, hand collected under dead log, H.Wood (<ext-link xmlns:xlink="http://www.w3.org/1999/xlink" ext-link-type="uri" xlink:href="http://hol.osu.edu/spmInfo.html?id=USNMENT01377186" xlink:type="simple">USNMENT01377186</ext-link>).</p></tp:treatment-sec><tp:treatment-sec sec-type="etymology" id="SECID0E21CK"><title>Etymology.</title><p>The specific name is a patronym to honor Dr. Luke Macaulay for his help collecting palpimanoid spiders.</p></tp:treatment-sec><tp:treatment-sec sec-type="diagnosis" id="SECID0EA2CK"><title>Diagnosis.</title><p>Male is distinguished from other “<tp:taxon-name><tp:taxon-name-part taxon-name-part-type="genus" reg="Eriauchenius"/><tp:taxon-name-part taxon-name-part-type="species" reg="bourgini">bourgini</tp:taxon-name-part></tp:taxon-name> group” species except <italic><tp:taxon-name><tp:taxon-name-part taxon-name-part-type="genus" reg="Eriauchenius">E.</tp:taxon-name-part> <tp:taxon-name-part taxon-name-part-type="species" reg="milloti">milloti</tp:taxon-name-part></tp:taxon-name></italic> sp. n. and <italic><tp:taxon-name><tp:taxon-name-part taxon-name-part-type="genus" reg="Eriauchenius">E.</tp:taxon-name-part> <tp:taxon-name-part taxon-name-part-type="species" reg="pauliani">pauliani</tp:taxon-name-part></tp:taxon-name></italic> (and presumably <italic><tp:taxon-name><tp:taxon-name-part taxon-name-part-type="genus" reg="Eriauchenius">E.</tp:taxon-name-part> <tp:taxon-name-part taxon-name-part-type="species" reg="milajaneae">milajaneae</tp:taxon-name-part></tp:taxon-name></italic> sp. n.) by the presence of a lateral process on the conductor (Fig. <xref ref-type="fig" rid="F14">14G–I</xref>, asterisk), which is narrow in <italic><tp:taxon-name><tp:taxon-name-part taxon-name-part-type="genus" reg="Eriauchenius">E.</tp:taxon-name-part> <tp:taxon-name-part taxon-name-part-type="species" reg="lukemacaulayi">lukemacaulayi</tp:taxon-name-part></tp:taxon-name></italic> and <italic><tp:taxon-name><tp:taxon-name-part taxon-name-part-type="genus" reg="Eriauchenius">E.</tp:taxon-name-part> <tp:taxon-name-part taxon-name-part-type="species" reg="milloti">milloti</tp:taxon-name-part></tp:taxon-name></italic> (Fig. <xref ref-type="fig" rid="F14">14H</xref>). Males are distinguished from <italic><tp:taxon-name><tp:taxon-name-part taxon-name-part-type="genus" reg="Eriauchenius">E.</tp:taxon-name-part> <tp:taxon-name-part taxon-name-part-type="species" reg="milloti">milloti</tp:taxon-name-part></tp:taxon-name></italic> sp. n. by lacking the quarter-moon-like-shape of the palpal bulb in <italic><tp:taxon-name><tp:taxon-name-part taxon-name-part-type="genus" reg="Eriauchenius">E.</tp:taxon-name-part> <tp:taxon-name-part taxon-name-part-type="species" reg="milloti">milloti</tp:taxon-name-part></tp:taxon-name></italic> (Fig. <xref ref-type="fig" rid="F17">17D–L</xref>). <italic><tp:taxon-name><tp:taxon-name-part taxon-name-part-type="genus" reg="Eriauchenius">Eriauchenius</tp:taxon-name-part> <tp:taxon-name-part taxon-name-part-type="species" reg="lukemacaulayi">lukemacaulayi</tp:taxon-name-part></tp:taxon-name></italic> sp. n., <italic><tp:taxon-name><tp:taxon-name-part taxon-name-part-type="genus" reg="Eriauchenius">E.</tp:taxon-name-part> <tp:taxon-name-part taxon-name-part-type="species" reg="milajaneae">milajaneae</tp:taxon-name-part></tp:taxon-name></italic> sp. n., and <italic><tp:taxon-name><tp:taxon-name-part taxon-name-part-type="genus" reg="Eriauchenius">E.</tp:taxon-name-part> <tp:taxon-name-part taxon-name-part-type="species" reg="milloti">milloti</tp:taxon-name-part></tp:taxon-name></italic> sp. n. (and presumably <italic><tp:taxon-name><tp:taxon-name-part taxon-name-part-type="genus" reg="Eriauchenius">E.</tp:taxon-name-part> <tp:taxon-name-part taxon-name-part-type="species" reg="pauliani">pauliani</tp:taxon-name-part></tp:taxon-name></italic>) females are distinguished from other “<tp:taxon-name><tp:taxon-name-part taxon-name-part-type="genus" reg="Eriauchenius"/><tp:taxon-name-part taxon-name-part-type="species" reg="bourgini">bourgini</tp:taxon-name-part></tp:taxon-name> group” species by the enlargement of the posterior bar. While this bar is present in other “<tp:taxon-name><tp:taxon-name-part taxon-name-part-type="genus" reg="Eriauchenius"/><tp:taxon-name-part taxon-name-part-type="species" reg="bourgini">bourgini</tp:taxon-name-part></tp:taxon-name> group” species, in <italic><tp:taxon-name><tp:taxon-name-part taxon-name-part-type="genus" reg="Eriauchenius">E.</tp:taxon-name-part> <tp:taxon-name-part taxon-name-part-type="species" reg="lukemacaulayi">lukemacaulayi</tp:taxon-name-part></tp:taxon-name></italic> sp. n., <italic><tp:taxon-name><tp:taxon-name-part taxon-name-part-type="genus" reg="Eriauchenius">E.</tp:taxon-name-part> <tp:taxon-name-part taxon-name-part-type="species" reg="milajaneae">milajaneae</tp:taxon-name-part></tp:taxon-name></italic> sp. n., and <italic><tp:taxon-name><tp:taxon-name-part taxon-name-part-type="genus" reg="Eriauchenius">E.</tp:taxon-name-part> <tp:taxon-name-part taxon-name-part-type="species" reg="milloti">milloti</tp:taxon-name-part></tp:taxon-name></italic> sp. n. this bar is large and curved into a u-shape. In <italic><tp:taxon-name><tp:taxon-name-part taxon-name-part-type="genus" reg="Eriauchenius">E.</tp:taxon-name-part> <tp:taxon-name-part taxon-name-part-type="species" reg="lukemacaulayi">lukemacaulayi</tp:taxon-name-part></tp:taxon-name></italic> sp. n., either end of this bar extends anterior just past the bottom of the “wings” (Fig. <xref ref-type="fig" rid="F14">14B</xref>), whereas in <italic><tp:taxon-name><tp:taxon-name-part taxon-name-part-type="genus" reg="Eriauchenius">E.</tp:taxon-name-part> <tp:taxon-name-part taxon-name-part-type="species" reg="milajaneae">milajaneae</tp:taxon-name-part></tp:taxon-name></italic> sp. n. and <italic><tp:taxon-name><tp:taxon-name-part taxon-name-part-type="genus" reg="Eriauchenius">E.</tp:taxon-name-part> <tp:taxon-name-part taxon-name-part-type="species" reg="milloti">milloti</tp:taxon-name-part></tp:taxon-name></italic> sp. n. the curved bar goes at least to the middle of the “wings” (Figs <xref ref-type="fig" rid="F16">16B</xref>, <xref ref-type="fig" rid="F17">17B</xref>). <italic><tp:taxon-name><tp:taxon-name-part taxon-name-part-type="genus" reg="Eriauchenius">Eriauchenius</tp:taxon-name-part> <tp:taxon-name-part taxon-name-part-type="species" reg="lukemacaulayi">lukemacaulayi</tp:taxon-name-part></tp:taxon-name></italic> sp. n. females are also distinguished by the rounded posterior elongation of the <abbrev xmlns:xlink="http://www.w3.org/1999/xlink" xlink:title="female sclerotized genital plate" id="ABBRID0EECDK" xlink:type="simple">FSGP</abbrev> that curves to the dorsal (Fig. <xref ref-type="fig" rid="F14">14F</xref>, arrow).</p></tp:treatment-sec><tp:treatment-sec sec-type="description" id="SECID0EMCDK"><title>Description.</title><p>Male holotype (<ext-link xmlns:xlink="http://www.w3.org/1999/xlink" ext-link-type="uri" xlink:href="http://hol.osu.edu/spmInfo.html?id=USNMENT01377191" xlink:type="simple">USNMENT01377191</ext-link>, from Parc National Andrigitra, Madagascar). Total length 2.38, carapace 1.05 long, 0.97 wide. Abdomen 1.30 long, 1.47 high. Carapace tilt angle 63.59°, tilt height (<abbrev xmlns:xlink="http://www.w3.org/1999/xlink" xlink:title="carapace tilt height" id="ABBRID0EXCDK" xlink:type="simple">CtH</abbrev>) 2.29, constriction 0.55, head length 1.03, neck length 1.04. <abbrev xmlns:xlink="http://www.w3.org/1999/xlink" xlink:title="carapace tilt height" id="ABBRID0E2CDK" xlink:type="simple">CtH</abbrev> divided by carapace length 2.18. Cephalon with <abbrev xmlns:xlink="http://www.w3.org/1999/xlink" xlink:title="anterior median eye" id="ABBRID0E6CDK" xlink:type="simple">AME</abbrev> on a large bulge and 4 post-ocular spines on the crown of the cephalon, not on protrusions, and with 1 small spine between the <abbrev xmlns:xlink="http://www.w3.org/1999/xlink" xlink:title="lateral eye" id="ABBRID0EDDDK" xlink:type="simple">LE</abbrev> and median eyes (on each side, for a total of 2). Chelicerae 1.99 long, and with a spine 0.27 from base of chelicerae and projecting perpendicular to the cheliceral cuticle. Femur I 2.56 long. Sternum 0.66 long, 0.44 wide. Carapace, chelicerae, sternum, and legs reddish brown with white setae. All legs with parts that are lighter brown and parts with darker annulations. Abdomen dark brown mottled with yellowish white spots and interspersed with white setae. Pedipalpal bulb with a membranous sac above the base of the embolus on the retrolateral side, with a greatly exposed embolus that is encircled by the conductor as conductor tapers off (Fig. <xref ref-type="fig" rid="F14">14D–I</xref>). Conductor with a constriction, followed by a narrow, curved process (Fig. <xref ref-type="fig" rid="F14">14G–I</xref>, asterisk) and a bulge (Fig. <xref ref-type="fig" rid="F14">14H</xref>, arrow). Embolus broad and dark (Fig. <xref ref-type="fig" rid="F14">14G–I</xref>).</p><p>Female paratype (<ext-link xmlns:xlink="http://www.w3.org/1999/xlink" ext-link-type="uri" xlink:href="http://hol.osu.edu/spmInfo.html?id=USNMENT01377192" xlink:type="simple">USNMENT01377192</ext-link>). Total length 2.42, carapace 1.00 long, 0.93 wide. Abdomen 1.34 long, 1.56 high. Carapace tilt angle 65.6°, tilt height (<abbrev xmlns:xlink="http://www.w3.org/1999/xlink" xlink:title="carapace tilt height" id="ABBRID0E5DDK" xlink:type="simple">CtH</abbrev>) 2.18, constriction 0.53, head length 0.97, neck length 1.04. <abbrev xmlns:xlink="http://www.w3.org/1999/xlink" xlink:title="carapace tilt height" id="ABBRID0ECEDK" xlink:type="simple">CtH</abbrev> divided by carapace length 2.18. Cephalon as in male. Chelicerae 2.04 long, and with short spine 0.37 from base of chelicerae and projecting downward (Fig. <xref ref-type="fig" rid="F14">14A</xref>). Femur I 2.40 long. Sternum 0.63 long, 0.44 wide. Colours as in male, expect anterior of abdomen dark brown with yellowish spots and posterior of abdomen mostly yellowish white with some white patches (Fig. <xref ref-type="fig" rid="F14">14A</xref>). Female genitalia <abbrev xmlns:xlink="http://www.w3.org/1999/xlink" xlink:title="female sclerotized genital plate" id="ABBRID0EOEDK" xlink:type="simple">FSGP</abbrev> with a posterior elongation that curves dorsally (Fig. <xref ref-type="fig" rid="F14">14F</xref>, arrow), and with lateral bulges at the base of each “wing” (Fig. <xref ref-type="fig" rid="F14">14B</xref>), with a large U-shaped posterior bar that extends just past the posterior portion of the “wings” (Fig. <xref ref-type="fig" rid="F14">14B</xref>), with poreplates in one group on each lateral side of the bursa anterior (Fig. <xref ref-type="fig" rid="F14">14C</xref>).</p><fig id="F14" position="float" orientation="portrait"><label>Figure 14.</label><caption><p>
                  <italic><tp:taxon-name><tp:taxon-name-part taxon-name-part-type="genus" reg="Eriauchenius">Eriauchenius</tp:taxon-name-part> <tp:taxon-name-part taxon-name-part-type="species" reg="lukemacaulayi">lukemacaulayi</tp:taxon-name-part></tp:taxon-name></italic> sp. n. <bold>A</bold> female (<ext-link xmlns:xlink="http://www.w3.org/1999/xlink" ext-link-type="uri" xlink:href="http://hol.osu.edu/spmInfo.html?id=USNMENT01377191" xlink:type="simple">USNMENT01377191</ext-link>) habitus, lateral view, image reversed <bold>B–C, F</bold> female internal genitalia (<ext-link xmlns:xlink="http://www.w3.org/1999/xlink" ext-link-type="uri" xlink:href="http://hol.osu.edu/spmInfo.html?id=USNMENT01377192" xlink:type="simple">USNMENT01377192</ext-link>) <bold>B</bold> posterior view <bold>C</bold> anterior view <bold>F</bold> dorsal view, arrow showing the rounded posterior elongation on the <abbrev xmlns:xlink="http://www.w3.org/1999/xlink" xlink:title="female sclerotized genital plate" id="ABBRID0EJGDK" xlink:type="simple">FSGP</abbrev> that curves dorsally. <bold>D–E, G–I</bold> male pedipalpal bulbs (holotype, <ext-link xmlns:xlink="http://www.w3.org/1999/xlink" ext-link-type="uri" xlink:href="http://hol.osu.edu/spmInfo.html?id=USNMENT01377191" xlink:type="simple">USNMENT01377191</ext-link>), right bulb, image reversed <bold>D, G</bold> prolateral view <bold>E, I</bold> retrolateral view <bold>H</bold> ventral view, arrow showing the large bulge that occurs after the constriction in the conductor. Asterisk (*) showing the narrow, lateral process on the conductor. Scale bars: 1 mm (<bold>A</bold>); 0.25 mm (<bold>B</bold>); 0.5 mm (<bold>D</bold>).</p></caption><graphic xmlns:xlink="http://www.w3.org/1999/xlink" xlink:href="zookeys-727-001-g014.jpg" position="float" orientation="portrait" xlink:type="simple" id="oo_178243.jpg"/></fig></tp:treatment-sec><tp:treatment-sec sec-type="variation" id="SECID0EFHDK"><title>Variation.</title><p>Total length 2.17–3.09 (females; n=5); Carapace length 1.01–1.06 (females; n=5); Femur I 2.37–2.55 times the length of carapace in females (n=5). <abbrev xmlns:xlink="http://www.w3.org/1999/xlink" xlink:title="carapace tilt height" id="ABBRID0ELHDK" xlink:type="simple">CtH</abbrev> divided by carapace length 2.09–2.25 in females (n=5). Average femur I length 2.48 (females; n= 5).</p></tp:treatment-sec><tp:treatment-sec sec-type="natural history" id="SECID0EPHDK"><title>Natural history.</title><p>Specimens were collected in leaf litter, in and under logs and through beating vegetation in primary rainforest from 1580–1830 m in elevation.</p></tp:treatment-sec><tp:treatment-sec sec-type="distribution" id="SECID0EUHDK"><title>Distribution.</title><p>Known only from Parc National Andrigitra in southeast Madagascar (Fig. <xref ref-type="fig" rid="F32">32</xref>).</p></tp:treatment-sec><tp:treatment-sec><!--Section generated to contain objects referenced in tp:taxon-treatment.--><fig id="F32" position="float" orientation="portrait"><label>Figure 32.</label><caption><p>Distribution map for <italic><tp:taxon-name><tp:taxon-name-part taxon-name-part-type="genus" reg="Eriauchenius">Eriauchenius</tp:taxon-name-part></tp:taxon-name></italic> species. ** The distribution for <italic><tp:taxon-name><tp:taxon-name-part taxon-name-part-type="genus" reg="Eriauchenius">E.</tp:taxon-name-part> <tp:taxon-name-part taxon-name-part-type="species" reg="pauliani">pauliani</tp:taxon-name-part></tp:taxon-name></italic> is an approximation as the holotype does not have latitude/longitude data.</p></caption><graphic xmlns:xlink="http://www.w3.org/1999/xlink" xlink:href="zookeys-727-001-g032.jpg" position="float" orientation="portrait" xlink:type="simple" id="oo_178261.jpg"/></fig><fig id="F17" position="float" orientation="portrait"><label>Figure 17.</label><caption><p>
                  <italic><tp:taxon-name><tp:taxon-name-part taxon-name-part-type="genus" reg="Eriauchenius">Eriauchenius</tp:taxon-name-part> <tp:taxon-name-part taxon-name-part-type="species" reg="milloti">milloti</tp:taxon-name-part></tp:taxon-name></italic> sp. n. <bold>A</bold> male (<ext-link xmlns:xlink="http://www.w3.org/1999/xlink" ext-link-type="uri" xlink:href="http://hol.osu.edu/spmInfo.html?id=USNMENT01377189" xlink:type="simple">USNMENT01377189</ext-link>) habitus, lateral view <bold>B–C</bold> female (<ext-link xmlns:xlink="http://www.w3.org/1999/xlink" ext-link-type="uri" xlink:href="http://hol.osu.edu/spmInfo.html?id=USNMENT01377189" xlink:type="simple">USNMENT01377189</ext-link>) internal genitalia <bold>B</bold> dorsal view <bold>C</bold> anterior view <bold>D–I</bold> male pedipalpal bulbs <bold>D–F</bold> right bulb, image reversed, (<ext-link xmlns:xlink="http://www.w3.org/1999/xlink" ext-link-type="uri" xlink:href="http://hol.osu.edu/spmInfo.html?id=USNMENT01377189" xlink:type="simple">USNMENT01377189</ext-link>) <bold>G–I</bold> left bulb (<ext-link xmlns:xlink="http://www.w3.org/1999/xlink" ext-link-type="uri" xlink:href="http://hol.osu.edu/spmInfo.html?id=USNMENT01377189" xlink:type="simple">USNMENT01377189</ext-link>) <bold>J–K</bold> left bulb (<ext-link xmlns:xlink="http://www.w3.org/1999/xlink" xlink:type="simple" ext-link-type="uri" xlink:href="http://data.antweb.org/specimen/CASENT9015862">CASENT9015862</ext-link>) <bold>D, G, J</bold> prolateral view <bold>E, H, K</bold> ventral view <bold>F, I, L</bold> retrolateral view. Asterisk (*) showing the narrow, small process on the conductor. Arrow showing constriction in the conductor. Scale bars: 1 mm (<bold>A</bold>); 0.25 mm (<bold>B, D</bold>).</p></caption><graphic xmlns:xlink="http://www.w3.org/1999/xlink" xlink:href="zookeys-727-001-g017.jpg" position="float" orientation="portrait" xlink:type="simple" id="oo_178246.jpg"/></fig><fig id="F16" position="float" orientation="portrait"><label>Figure 16.</label><caption><p>
                  <italic><tp:taxon-name><tp:taxon-name-part taxon-name-part-type="genus" reg="Eriauchenius">Eriauchenius</tp:taxon-name-part> <tp:taxon-name-part taxon-name-part-type="species" reg="milajaneae">milajaneae</tp:taxon-name-part></tp:taxon-name></italic> sp. n. <bold>A</bold> female (holotype, <ext-link xmlns:xlink="http://www.w3.org/1999/xlink" xlink:type="simple" ext-link-type="uri" xlink:href="http://data.antweb.org/specimen/CASENT9009881">CASENT9009881</ext-link>) habitus, lateral view <bold>B–C</bold> female (holotype, <ext-link xmlns:xlink="http://www.w3.org/1999/xlink" xlink:type="simple" ext-link-type="uri" xlink:href="http://data.antweb.org/specimen/CASENT9009881">CASENT9009881</ext-link>) internal genitalia: <bold>B</bold> dorsal view, arrow showing broad, rectangular, posterior elongation on the <abbrev xmlns:xlink="http://www.w3.org/1999/xlink" xlink:title="female sclerotized genital plate" id="ABBRID0EA4DK" xlink:type="simple">FSGP</abbrev> <bold>C</bold> anterior view. Scale bars: 1 mm (<bold>A</bold>); 0.25 mm (<bold>B</bold>).</p></caption><graphic xmlns:xlink="http://www.w3.org/1999/xlink" xlink:href="zookeys-727-001-g016.jpg" position="float" orientation="portrait" xlink:type="simple" id="oo_178245.jpg"/></fig></tp:treatment-sec></tp:taxon-treatment>
