# Supplementary material for: A review of the Madagascan pelican spiders of the genera Eriauchenius O. Pickard-Cambridge, 1881 and Madagascarchaea gen. n. (Araneae, Archaeidae)
Source: Zookeys. 2018 Jan 11;(727):1–96. doi: 10.3897/zookeys.727.20222 (PMC5799789; doi:10.3897/zookeys.727.20222)
Supplement: XML Treatment for Eriauchenius mahariraensis [file zookeys.727.20222-treatment15.xml]

<!DOCTYPE tp:taxon-treatment
  PUBLIC "-//TaxonX//DTD Taxonomic Treatment Publishing DTD v0 20100105//EN" "tax-treatment-NSO.dtd">
<tp:taxon-treatment xmlns:tp="http://www.plazi.org/taxpub"><tp:treatment-meta><kwd-group><label>Taxon classification</label><kwd><named-content xmlns:xlink="http://www.w3.org/1999/xlink" content-type="kingdom">Animalia</named-content></kwd><kwd><named-content xmlns:xlink="http://www.w3.org/1999/xlink" content-type="order">Araneae</named-content></kwd><kwd><named-content xmlns:xlink="http://www.w3.org/1999/xlink" content-type="family">Archaeidae</named-content></kwd></kwd-group><mixed-citation publication-type="journal"><person-group><name><surname>Wood</surname><given-names>Hannah M.</given-names></name><name><surname>Scharff</surname><given-names>Nikolaj</given-names></name></person-group><article-title>A review of the Madagascan pelican spiders of the genera <italic><tp:taxon-name><tp:taxon-name-part taxon-name-part-type="genus" reg="Eriauchenius">Eriauchenius</tp:taxon-name-part></tp:taxon-name></italic> O. Pickard-Cambridge, 1881 and <italic><tp:taxon-name><tp:taxon-name-part taxon-name-part-type="genus" reg="Madagascarchaea">Madagascarchaea</tp:taxon-name-part></tp:taxon-name></italic> gen. n. (<tp:taxon-name><tp:taxon-name-part taxon-name-part-type="order">Araneae</tp:taxon-name-part></tp:taxon-name>, <tp:taxon-name><tp:taxon-name-part taxon-name-part-type="family">Archaeidae</tp:taxon-name-part></tp:taxon-name>)</article-title><source>Zookeys</source><day>11</day><month>1</month><year>2018</year><volume>2018</volume><issue>727</issue><fpage>1</fpage><lpage>96</lpage><pub-id pub-id-type="doi">10.3897/zookeys.727.20222</pub-id></mixed-citation></tp:treatment-meta><tp:nomenclature><tp:taxon-name>
                <tp:taxon-name-part taxon-name-part-type="genus" reg="Eriauchenius">Eriauchenius</tp:taxon-name-part>
                <tp:taxon-name-part taxon-name-part-type="species" reg="mahariraensis">mahariraensis</tp:taxon-name-part>
                <object-id xmlns:xlink="http://www.w3.org/1999/xlink" content-type="zoobank" xlink:type="simple">http://zoobank.org/9C1C1CD8-B13D-41EF-ABCC-8AD9468E8B4F</object-id>
              </tp:taxon-name><tp:taxon-authority>(Lotz, 2003)</tp:taxon-authority><tp:taxon-status xmlns:xlink="http://www.w3.org/1999/xlink" xlink:type="simple">comb. n.</tp:taxon-status><xref ref-type="fig" rid="F15">Figs 15</xref><xref ref-type="fig" rid="F32">, 32</xref><tp:nomenclature-citation-list><tp:nomenclature-citation><tp:taxon-name>
                    <tp:taxon-name-part taxon-name-part-type="genus" reg="Afrarchaea">Afrarchaea</tp:taxon-name-part> <tp:taxon-name-part taxon-name-part-type="species" reg="mahariraensis">mahariraensis</tp:taxon-name-part></tp:taxon-name><comment>Lotz, 2003: 237, figs 5A, 8A–B.</comment></tp:nomenclature-citation></tp:nomenclature-citation-list></tp:nomenclature><tp:treatment-sec sec-type="type material" id="SECID0E3JDK"><title>Type material.</title><p>Female holotype: as <italic><tp:taxon-name><tp:taxon-name-part taxon-name-part-type="genus" reg="Afrachaea">Afrachaea</tp:taxon-name-part> <tp:taxon-name-part taxon-name-part-type="species" reg="mahariraensis">mahariraensis</tp:taxon-name-part></tp:taxon-name></italic> Lotz, 2003, from MADAGASCAR, Ranomafana N.P., Maharira, trail, 10 Apr 1992, sifting, Emile for Kariko/Roth (examined, deposited in MCZ).</p></tp:treatment-sec><tp:treatment-sec sec-type="material" id="SECID0ENKDK"><title>Other material examined.</title><p>MADAGASCAR: male paratype, Fianarantsoa, Parc National Ranomafana, Vohiparara, 3.6 km W Ranomafana, <named-content xmlns:xlink="http://www.w3.org/1999/xlink" content-type="dwc:verbatimCoordinates" xlink:type="simple"><named-content content-type="geo-json" specific-use="{&#34;type&#34;:&#34;Point&#34;,&#34;coordinates&#34;:[47.397367,-21.237383]}" id="NCID0EWKDK" xlink:type="simple">21°14.243’S, 47°23.842’E</named-content></named-content>, 1150 m, 13–14 Jan 2009, primary montane rainforest, sifting dead ferns on ground, C. Griswold, A. Saucedo and H. Wood (<ext-link xmlns:xlink="http://www.w3.org/1999/xlink" ext-link-type="uri" xlink:href="http://hol.osu.edu/spmInfo.html?id=USNMENT01377173" xlink:type="simple">USNMENT01377173</ext-link>)</p></tp:treatment-sec><tp:treatment-sec sec-type="diagnosis" id="SECID0EALDK"><title>Diagnosis.</title><p>Males and females are distinguished from other <italic><tp:taxon-name><tp:taxon-name-part taxon-name-part-type="genus" reg="Eriauchenius">Eriauchenius</tp:taxon-name-part></tp:taxon-name></italic>, except <italic><tp:taxon-name><tp:taxon-name-part taxon-name-part-type="genus" reg="Eriauchenius">E.</tp:taxon-name-part> <tp:taxon-name-part taxon-name-part-type="species" reg="ratsirarsoni">ratsirarsoni</tp:taxon-name-part></tp:taxon-name></italic> and <italic><tp:taxon-name><tp:taxon-name-part taxon-name-part-type="genus" reg="Eriauchenius">E.</tp:taxon-name-part> <tp:taxon-name-part taxon-name-part-type="species" reg="sama">sama</tp:taxon-name-part></tp:taxon-name></italic> sp. n., by the presence of 4 small spines on the apex of the cephalon, and having the cheliceral spine pointing perpendicular (as in Fig. <xref ref-type="fig" rid="F11">11L</xref>). In the holotype female the cheliceral spine is broken off, but the socket shape suggests the spine would be at a perpendicular orientation as it is in the paratype male. <italic><tp:taxon-name><tp:taxon-name-part taxon-name-part-type="genus" reg="Eriauchenius">Eriauchenius</tp:taxon-name-part> <tp:taxon-name-part taxon-name-part-type="species" reg="mahariraensis">mahariraensis</tp:taxon-name-part></tp:taxon-name></italic> is also distinguished from other <italic><tp:taxon-name><tp:taxon-name-part taxon-name-part-type="genus" reg="Eriauchenius">Eriauchenius</tp:taxon-name-part></tp:taxon-name></italic> males, by having membranous tissue close to the conductor tip (Fig. <xref ref-type="fig" rid="F15">15E–L</xref>), and other <italic><tp:taxon-name><tp:taxon-name-part taxon-name-part-type="genus" reg="Eriauchenius">Eriauchenius</tp:taxon-name-part></tp:taxon-name></italic> females by having a very reduced <abbrev xmlns:xlink="http://www.w3.org/1999/xlink" xlink:title="female sclerotized genital plate" id="ABBRID0EENDK" xlink:type="simple">FSGP</abbrev> with the width divided by height greater than 2 (Fig. <xref ref-type="fig" rid="F15">15B</xref>).</p></tp:treatment-sec><tp:treatment-sec sec-type="description" id="SECID0EMNDK"><title>Description.</title><p>Female holotype (MCZ, from Parc National Ranomafana, Madagascar). Total length 1.91, carapace 0.74 long, 0.69 wide. Abdomen 1.06 long, 1.24 high. Carapace tilt angle 64.4°, tilt height (<abbrev xmlns:xlink="http://www.w3.org/1999/xlink" xlink:title="carapace tilt height" id="ABBRID0ESNDK" xlink:type="simple">CtH</abbrev>) 1.32, constriction 0.44, head length 0.68, neck length 0.64. <abbrev xmlns:xlink="http://www.w3.org/1999/xlink" xlink:title="carapace tilt height" id="ABBRID0EWNDK" xlink:type="simple">CtH</abbrev> divided by carapace length 1.77. Cephalon with <abbrev xmlns:xlink="http://www.w3.org/1999/xlink" xlink:title="anterior median eye" id="ABBRID0E1NDK" xlink:type="simple">AME</abbrev> on a small bulge. Cephalon with 4 small post-ocular spines (one is missing or broken off) on the crown of the cephalon, not on protrusions, and 1 spine between the <abbrev xmlns:xlink="http://www.w3.org/1999/xlink" xlink:title="lateral eye" id="ABBRID0E5NDK" xlink:type="simple">LE</abbrev> and <abbrev xmlns:xlink="http://www.w3.org/1999/xlink" xlink:title="anterior median eye" id="ABBRID0ECODK" xlink:type="simple">AME</abbrev> (on each lateral side, for a total of 2, but broken off on the right side). Chelicerae 1.33 long, and with a spine 0.24 from base of chelicerae, however, the spines are broken off and only the socket remains; the socket shape suggests the spines would projecting perpendicular to the cheliceral cuticle. Femur I 1.46 long. Sternum 0.51 long, 0.35 wide. Carapace, chelicerae, sternum, and legs reddish brown with white setae; patellas lighter brown. Abdomen anterior dark brown with light circular patches and posterior light tan; abdomen with white and brown setae (Fig. <xref ref-type="fig" rid="F15">15A</xref>). Female genitalia with a small and simple <abbrev xmlns:xlink="http://www.w3.org/1999/xlink" xlink:title="female sclerotized genital plate" id="ABBRID0EKODK" xlink:type="simple">FSGP</abbrev>, with “wings” highly reduced; posterior bar is present, but the dissection was such that it remains attached to the abdomen and is not visible in Fig. <xref ref-type="fig" rid="F15">15B–C</xref>; with poreplates in one small group on each lateral side of the bursa anterior, and a small sclerotized piece on the ventral side of the poreplates (Fig. <xref ref-type="fig" rid="F15">15C</xref>, arrow).</p><p>Male paratype (<ext-link xmlns:xlink="http://www.w3.org/1999/xlink" ext-link-type="uri" xlink:href="http://hol.osu.edu/spmInfo.html?id=USNMENT01377173" xlink:type="simple">USNMENT01377173</ext-link>). Total length 1.64, carapace 0.78 long, 0.68 wide. Abdomen 0.83 long, 0.97 high. Carapace tilt angle 66.7°, tilt height (<abbrev xmlns:xlink="http://www.w3.org/1999/xlink" xlink:title="carapace tilt height" id="ABBRID0E4ODK" xlink:type="simple">CtH</abbrev>) 1.31, constriction 0.44, head length 0.72, neck length 0.61. <abbrev xmlns:xlink="http://www.w3.org/1999/xlink" xlink:title="carapace tilt height" id="ABBRID0EBPDK" xlink:type="simple">CtH</abbrev> divided by carapace length 1.69. Cephalon with <abbrev xmlns:xlink="http://www.w3.org/1999/xlink" xlink:title="anterior median eye" id="ABBRID0EFPDK" xlink:type="simple">AME</abbrev> on a small bulge, and with 4 small post-ocular spines (one is missing or broken off) on the crown of the cephalon, and 1 spine between the <abbrev xmlns:xlink="http://www.w3.org/1999/xlink" xlink:title="lateral eye" id="ABBRID0EJPDK" xlink:type="simple">LE</abbrev> and <abbrev xmlns:xlink="http://www.w3.org/1999/xlink" xlink:title="anterior median eye" id="ABBRID0ENPDK" xlink:type="simple">AME</abbrev> (on each side, for a total of 2). Chelicerae 1.23 long, and with small spine 0.17 from base of chelicerae (Fig. <xref ref-type="fig" rid="F15">15A</xref>). Femur I 1.63 long. Sternum 0.49 long, 0.32 wide. Cephalothorax colors as in female. Abdomen mostly light tan, but mottled with dark brown areas that have light circular patches; with white and brown setae; posterior of abdomen with bright white areas. Pedipalpal bulb with a small membraneous sac above the embolus base, with a greatly exposed broad and dark embolus that is encircled by the conductor (Fig. <xref ref-type="fig" rid="F15">15D–L</xref>). Conductor with a membranous area at the distal end that swirls around the embolus (Fig. <xref ref-type="fig" rid="F15">15D–L</xref>).</p><fig id="F15" position="float" orientation="portrait"><label>Figure 15.</label><caption><p>
                  <italic><tp:taxon-name><tp:taxon-name-part taxon-name-part-type="genus" reg="Eriauchenius">Eriauchenius</tp:taxon-name-part> <tp:taxon-name-part taxon-name-part-type="species" reg="mahariraensis">mahariraensis</tp:taxon-name-part></tp:taxon-name></italic> (Lotz, 2003). <bold>A</bold> male (<ext-link xmlns:xlink="http://www.w3.org/1999/xlink" ext-link-type="uri" xlink:href="http://hol.osu.edu/spmInfo.html?id=USNMENT01377173" xlink:type="simple">USNMENT01377173</ext-link>) habitus, lateral view, image reversed <bold>B–C</bold> female (holotype, MCZ) internal genitalia <bold>B</bold> dorsal view <bold>C</bold> anterior view, arrow showing the small sclerotized piece next to the poreplates <bold>D–K</bold> male pedipalpal bulbs (<ext-link xmlns:xlink="http://www.w3.org/1999/xlink" ext-link-type="uri" xlink:href="http://hol.osu.edu/spmInfo.html?id=USNMENT01377173" xlink:type="simple">USNMENT01377173</ext-link>) <bold>D–F</bold> right bulb, image reversed <bold>G–L</bold> left bulb: <bold>D, G, J</bold> prolateral view <bold>E, H, K</bold> ventral view <bold>F, I, L</bold> retrolateral view. Scale bars: 1 mm (<bold>A</bold>); 0.125 mm (<bold>B, D</bold>)..</p></caption><graphic xmlns:xlink="http://www.w3.org/1999/xlink" xlink:href="zookeys-727-001-g015.jpg" position="float" orientation="portrait" xlink:type="simple" id="oo_178244.jpg"/></fig></tp:treatment-sec><tp:treatment-sec sec-type="variation" id="SECID0EXRDK"><title>Variation.</title><p>no other known material.</p></tp:treatment-sec><tp:treatment-sec sec-type="natural history" id="SECID0E3RDK"><title>Natural history.</title><p>Male specimen was collected at 1150 m in elevation. Both specimens were collected in montane rainforest by general sifting, or sifting dead ferns on the ground.</p></tp:treatment-sec><tp:treatment-sec sec-type="distribution" id="SECID0EBSDK"><title>Distribution.</title><p>Known only from Parc National Ranomafana in central-eastern Madagascar (Fig. <xref ref-type="fig" rid="F32">32</xref>).</p></tp:treatment-sec><tp:treatment-sec sec-type="Nomenclatural remarks" id="SECID0ELSDK"><title>Nomenclatural remarks.</title><p>
              <italic><tp:taxon-name><tp:taxon-name-part taxon-name-part-type="genus" reg="Eriauchenius">E.</tp:taxon-name-part> <tp:taxon-name-part taxon-name-part-type="species" reg="mahariraensis">mahariraensis</tp:taxon-name-part></tp:taxon-name></italic> and <italic><tp:taxon-name><tp:taxon-name-part taxon-name-part-type="genus" reg="Eriauchenius">E.</tp:taxon-name-part> <tp:taxon-name-part taxon-name-part-type="species" reg="sama">sama</tp:taxon-name-part></tp:taxon-name></italic> sp. n. both occur at Parc National Ranomafana. Males and females were associated based on body size and carapace shape.</p></tp:treatment-sec><tp:treatment-sec><!--Section generated to contain objects referenced in tp:taxon-treatment.--><fig id="F32" position="float" orientation="portrait"><label>Figure 32.</label><caption><p>Distribution map for <italic><tp:taxon-name><tp:taxon-name-part taxon-name-part-type="genus" reg="Eriauchenius">Eriauchenius</tp:taxon-name-part></tp:taxon-name></italic> species. ** The distribution for <italic><tp:taxon-name><tp:taxon-name-part taxon-name-part-type="genus" reg="Eriauchenius">E.</tp:taxon-name-part> <tp:taxon-name-part taxon-name-part-type="species" reg="pauliani">pauliani</tp:taxon-name-part></tp:taxon-name></italic> is an approximation as the holotype does not have latitude/longitude data.</p></caption><graphic xmlns:xlink="http://www.w3.org/1999/xlink" xlink:href="zookeys-727-001-g032.jpg" position="float" orientation="portrait" xlink:type="simple" id="oo_178261.jpg"/></fig><fig id="F11" position="float" orientation="portrait"><label>Figure 11.</label><caption><p>
                  <italic><tp:taxon-name><tp:taxon-name-part taxon-name-part-type="genus" reg="Eriauchenius">Eriauchenius</tp:taxon-name-part> <tp:taxon-name-part taxon-name-part-type="species" reg="harveyi">harveyi</tp:taxon-name-part></tp:taxon-name></italic> sp. n. <bold>A</bold> male (holotype, <ext-link xmlns:xlink="http://www.w3.org/1999/xlink" xlink:type="simple" ext-link-type="uri" xlink:href="http://data.antweb.org/specimen/CASENT9012110">CASENT9012110</ext-link>) habitus, lateral view, image reversed <bold>B–C</bold> female (<ext-link xmlns:xlink="http://www.w3.org/1999/xlink" xlink:type="simple" ext-link-type="uri" xlink:href="http://data.antweb.org/specimen/CASENT9012342">CASENT9012342</ext-link>) genitalia <bold>B</bold> dorsal view <bold>C</bold> ventral view <bold>D–K</bold> male pedipalpal bulbs (<ext-link xmlns:xlink="http://www.w3.org/1999/xlink" xlink:type="simple" ext-link-type="uri" xlink:href="http://data.antweb.org/specimen/CASENT9012109">CASENT9012109</ext-link>) <bold>D–F</bold> right bulb, image reversed <bold>G–K</bold> left bulb <bold>D, G, J</bold> prolateral view <bold>E, H, K</bold> ventral view <bold>F, I</bold> retrolateral view <bold>L</bold> male (<ext-link xmlns:xlink="http://www.w3.org/1999/xlink" xlink:type="simple" ext-link-type="uri" xlink:href="http://data.antweb.org/specimen/CASENT9012109">CASENT9012109</ext-link>), arrow showing the long cheliceral seta that projects perpendicularly from the chelieral cuticle, lateral view. Scale bars: 1 mm (<bold>A</bold>); 0.25 mm (<bold>B, D</bold>).</p></caption><graphic xmlns:xlink="http://www.w3.org/1999/xlink" xlink:href="zookeys-727-001-g011.jpg" position="float" orientation="portrait" xlink:type="simple" id="oo_178240.jpg"/></fig></tp:treatment-sec></tp:taxon-treatment>
