# Supplementary material for: A review of the Madagascan pelican spiders of the genera Eriauchenius O. Pickard-Cambridge, 1881 and Madagascarchaea gen. n. (Araneae, Archaeidae)
Source: Zookeys. 2018 Jan 11;(727):1–96. doi: 10.3897/zookeys.727.20222 (PMC5799789; doi:10.3897/zookeys.727.20222)
Supplement: XML Treatment for Eriauchenius milajaneae [file zookeys.727.20222-treatment16.xml]

<!DOCTYPE tp:taxon-treatment
  PUBLIC "-//TaxonX//DTD Taxonomic Treatment Publishing DTD v0 20100105//EN" "tax-treatment-NSO.dtd">
<tp:taxon-treatment xmlns:tp="http://www.plazi.org/taxpub"><tp:treatment-meta><kwd-group><label>Taxon classification</label><kwd><named-content xmlns:xlink="http://www.w3.org/1999/xlink" content-type="kingdom">Animalia</named-content></kwd><kwd><named-content xmlns:xlink="http://www.w3.org/1999/xlink" content-type="order">Araneae</named-content></kwd><kwd><named-content xmlns:xlink="http://www.w3.org/1999/xlink" content-type="family">Archaeidae</named-content></kwd></kwd-group><mixed-citation publication-type="journal"><person-group><name><surname>Wood</surname><given-names>Hannah M.</given-names></name><name><surname>Scharff</surname><given-names>Nikolaj</given-names></name></person-group><article-title>A review of the Madagascan pelican spiders of the genera <italic><tp:taxon-name><tp:taxon-name-part taxon-name-part-type="genus" reg="Eriauchenius">Eriauchenius</tp:taxon-name-part></tp:taxon-name></italic> O. Pickard-Cambridge, 1881 and <italic><tp:taxon-name><tp:taxon-name-part taxon-name-part-type="genus" reg="Madagascarchaea">Madagascarchaea</tp:taxon-name-part></tp:taxon-name></italic> gen. n. (<tp:taxon-name><tp:taxon-name-part taxon-name-part-type="order">Araneae</tp:taxon-name-part></tp:taxon-name>, <tp:taxon-name><tp:taxon-name-part taxon-name-part-type="family">Archaeidae</tp:taxon-name-part></tp:taxon-name>)</article-title><source>Zookeys</source><day>11</day><month>1</month><year>2018</year><volume>2018</volume><issue>727</issue><fpage>1</fpage><lpage>96</lpage><pub-id pub-id-type="doi">10.3897/zookeys.727.20222</pub-id></mixed-citation></tp:treatment-meta><tp:nomenclature><tp:taxon-name>
                <tp:taxon-name-part taxon-name-part-type="genus" reg="Eriauchenius">Eriauchenius</tp:taxon-name-part>
                <tp:taxon-name-part taxon-name-part-type="species" reg="milajaneae">milajaneae</tp:taxon-name-part>
                <object-id xmlns:xlink="http://www.w3.org/1999/xlink" content-type="zoobank" xlink:type="simple">http://zoobank.org/FC344590-1068-4C17-8B7A-AE6919AEB5D7</object-id>
              </tp:taxon-name><tp:taxon-status xmlns:xlink="http://www.w3.org/1999/xlink" xlink:type="simple">sp. n.</tp:taxon-status><xref ref-type="fig" rid="F16">Figs 16</xref><xref ref-type="fig" rid="F31">, 31</xref></tp:nomenclature><tp:treatment-sec sec-type="type material" id="SECID0EXUDK"><title>Type material.</title><p>Female holotype: MADAGASCAR, Toliara, Parc National Andohahela, Col du Sedro, 3.8 km 113° ESE Mahamavo, 37.6 km 341° NNW Tolagnaro, <named-content xmlns:xlink="http://www.w3.org/1999/xlink" content-type="dwc:verbatimCoordinates" xlink:type="simple"><named-content content-type="geo-json" specific-use="{&#34;type&#34;:&#34;Point&#34;,&#34;coordinates&#34;:[46.751667,-24.763889]}" id="NCID0EAVDK" xlink:type="simple">24°45'50"S, 46°45'6"E</named-content></named-content>, 900 m, 21–25 Jan 2002, montane rainforest, EB17 beating low vegetation, B.L. Fisher et al. (<named-content xmlns:xlink="http://www.w3.org/1999/xlink" content-type="dwc:institutional_code" xlink:type="simple">CASENT</named-content> 9009881).</p></tp:treatment-sec><tp:treatment-sec sec-type="material" id="SECID0EKVDK"><title>Other material examined.</title><p>MADAGASCAR: 1F,1Juv, same locality and data as holotype, general collecting at night (<ext-link xmlns:xlink="http://www.w3.org/1999/xlink" xlink:type="simple" ext-link-type="uri" xlink:href="http://data.antweb.org/specimen/CASENT9009481">CASENT9009481</ext-link>).</p></tp:treatment-sec><tp:treatment-sec sec-type="etymology" id="SECID0EVVDK"><title>Etymology.</title><p>The specific name is a patronym for Mila Jane Macaulay in the hope that one day she will go to Andohahela to find this spider.</p></tp:treatment-sec><tp:treatment-sec sec-type="diagnosis" id="SECID0E1VDK"><title>Diagnosis.</title><p>Females of <italic><tp:taxon-name><tp:taxon-name-part taxon-name-part-type="genus" reg="Eriauchenius">E.</tp:taxon-name-part> <tp:taxon-name-part taxon-name-part-type="species" reg="milajaneae">milajaneae</tp:taxon-name-part></tp:taxon-name></italic> sp. n., <italic><tp:taxon-name><tp:taxon-name-part taxon-name-part-type="genus" reg="Eriauchenius">E.</tp:taxon-name-part> <tp:taxon-name-part taxon-name-part-type="species" reg="milloti">milloti</tp:taxon-name-part></tp:taxon-name></italic> sp. n., and <italic><tp:taxon-name><tp:taxon-name-part taxon-name-part-type="genus" reg="Eriauchenius">E.</tp:taxon-name-part> <tp:taxon-name-part taxon-name-part-type="species" reg="lukemacaulayi">lukemacaulayi</tp:taxon-name-part></tp:taxon-name></italic> sp. n. (and presumably <italic><tp:taxon-name><tp:taxon-name-part taxon-name-part-type="genus" reg="Eriauchenius">E.</tp:taxon-name-part> <tp:taxon-name-part taxon-name-part-type="species" reg="pauliani">pauliani</tp:taxon-name-part></tp:taxon-name></italic>, although the females are unknown) are distinguished from other “<tp:taxon-name><tp:taxon-name-part taxon-name-part-type="genus" reg="Eriauchenius"/><tp:taxon-name-part taxon-name-part-type="species" reg="bourgini">bourgini</tp:taxon-name-part></tp:taxon-name> group” species by the enlargement of the U-shaped posterior bar of the internal genitalia. While the <abbrev xmlns:xlink="http://www.w3.org/1999/xlink" xlink:title="posterior bar" id="ABBRID0EMXDK" xlink:type="simple">PB</abbrev> is present in other “<tp:taxon-name><tp:taxon-name-part taxon-name-part-type="genus" reg="Eriauchenius"/><tp:taxon-name-part taxon-name-part-type="species" reg="bourgini">bourgini</tp:taxon-name-part></tp:taxon-name> group” species, in <italic><tp:taxon-name><tp:taxon-name-part taxon-name-part-type="genus" reg="Eriauchenius">E.</tp:taxon-name-part> <tp:taxon-name-part taxon-name-part-type="species" reg="milajaneae">milajaneae</tp:taxon-name-part></tp:taxon-name></italic> sp. n., <italic><tp:taxon-name><tp:taxon-name-part taxon-name-part-type="genus" reg="Eriauchenius">E.</tp:taxon-name-part> <tp:taxon-name-part taxon-name-part-type="species" reg="milloti">milloti</tp:taxon-name-part></tp:taxon-name></italic> sp. n., and <italic><tp:taxon-name><tp:taxon-name-part taxon-name-part-type="genus" reg="Eriauchenius">E.</tp:taxon-name-part> <tp:taxon-name-part taxon-name-part-type="species" reg="lukemacaulayi">lukemacaulayi</tp:taxon-name-part></tp:taxon-name></italic> sp. n., this bar is very large and curved into a u-shape (Figs <xref ref-type="fig" rid="F14">14B</xref>, <xref ref-type="fig" rid="F16">16B</xref>, <xref ref-type="fig" rid="F17">17B</xref>). In <italic><tp:taxon-name><tp:taxon-name-part taxon-name-part-type="genus" reg="Eriauchenius">E.</tp:taxon-name-part> <tp:taxon-name-part taxon-name-part-type="species" reg="milajaneae">milajaneae</tp:taxon-name-part></tp:taxon-name></italic> sp. n. and <italic><tp:taxon-name><tp:taxon-name-part taxon-name-part-type="genus" reg="Eriauchenius">E.</tp:taxon-name-part> <tp:taxon-name-part taxon-name-part-type="species" reg="milloti">milloti</tp:taxon-name-part></tp:taxon-name></italic> sp. n., each curved end of the <abbrev xmlns:xlink="http://www.w3.org/1999/xlink" xlink:title="posterior bar" id="ABBRID0ETZDK" xlink:type="simple">PB</abbrev> extends at least to the middle of the “wings”. <italic><tp:taxon-name><tp:taxon-name-part taxon-name-part-type="genus" reg="Eriauchenius">Eriauchenius</tp:taxon-name-part> <tp:taxon-name-part taxon-name-part-type="species" reg="milajaneae">milajaneae</tp:taxon-name-part></tp:taxon-name></italic> sp. n. is also distinguished by the rectangular shape of the posterior of the <abbrev xmlns:xlink="http://www.w3.org/1999/xlink" xlink:title="female sclerotized genital plate" id="ABBRID0EC1DK" xlink:type="simple">FSGP</abbrev> (Fig. <xref ref-type="fig" rid="F16">16B</xref>, arrow), and by the long neck that does not have a strong constriction, so that the “head” and “neck” are not clearly separated (Fig. <xref ref-type="fig" rid="F16">16A</xref>).</p></tp:treatment-sec><tp:treatment-sec sec-type="description" id="SECID0EO1DK"><title>Description.</title><p>Female holotype (<named-content xmlns:xlink="http://www.w3.org/1999/xlink" content-type="dwc:institutional_code" xlink:type="simple">CASENT</named-content> 9009881, Parc National Andohahela, Madagascar). Total length 2.33, carapace 0.94 long, 0.81 wide. Abdomen 1.35 long, 1.48 high. Carapace tilt angle 68.73°, tilt height 2.32, constriction 0.43, head length 0.97, neck length 1.23. <abbrev xmlns:xlink="http://www.w3.org/1999/xlink" xlink:title="carapace tilt height" id="ABBRID0EZ1DK" xlink:type="simple">CtH</abbrev> divided by carapace length 2.47. Cephalon with <abbrev xmlns:xlink="http://www.w3.org/1999/xlink" xlink:title="anterior median eye" id="ABBRID0E41DK" xlink:type="simple">AME</abbrev> on a large bulge, with 4 small post-ocular spines at the crown of the cephalon, not on protrusions. Chelicerae 2.03 long, and with short spine 0.28 from base of chelicerae that projects downward (Fig. <xref ref-type="fig" rid="F16">16A</xref>). Femur I 2.84 long. Sternum 0.60 long, 0.38 wide. Carapace, chelicerae, and sternum reddish brown with white setae. All legs light brown, with darker annulations. Abdomen beige, mottled with brown and with tufts of white setae (Fig. <xref ref-type="fig" rid="F16">16A</xref>). Female genitalia <abbrev xmlns:xlink="http://www.w3.org/1999/xlink" xlink:title="female sclerotized genital plate" id="ABBRID0EJ2DK" xlink:type="simple">FSGP</abbrev> with a broad, rectangular posterior elongation (Fig. <xref ref-type="fig" rid="F16">16B</xref>, arrow), <abbrev xmlns:xlink="http://www.w3.org/1999/xlink" xlink:title="posterior bar" id="ABBRID0ER2DK" xlink:type="simple">PB</abbrev> large and U-shaped and extends about halfway past the “wings” (Fig. <xref ref-type="fig" rid="F16">16B</xref>). Poreplates in one group on each lateral side of the bursa anterior (Fig. <xref ref-type="fig" rid="F16">16C</xref>).</p><fig id="F16" position="float" orientation="portrait"><label>Figure 16.</label><caption><p>
                  <italic><tp:taxon-name><tp:taxon-name-part taxon-name-part-type="genus" reg="Eriauchenius">Eriauchenius</tp:taxon-name-part> <tp:taxon-name-part taxon-name-part-type="species" reg="milajaneae">milajaneae</tp:taxon-name-part></tp:taxon-name></italic> sp. n. <bold>A</bold> female (holotype, <ext-link xmlns:xlink="http://www.w3.org/1999/xlink" xlink:type="simple" ext-link-type="uri" xlink:href="http://data.antweb.org/specimen/CASENT9009881">CASENT9009881</ext-link>) habitus, lateral view <bold>B–C</bold> female (holotype, <ext-link xmlns:xlink="http://www.w3.org/1999/xlink" xlink:type="simple" ext-link-type="uri" xlink:href="http://data.antweb.org/specimen/CASENT9009881">CASENT9009881</ext-link>) internal genitalia: <bold>B</bold> dorsal view, arrow showing broad, rectangular, posterior elongation on the <abbrev xmlns:xlink="http://www.w3.org/1999/xlink" xlink:title="female sclerotized genital plate" id="ABBRID0EA4DK" xlink:type="simple">FSGP</abbrev> <bold>C</bold> anterior view. Scale bars: 1 mm (<bold>A</bold>); 0.25 mm (<bold>B</bold>).</p></caption><graphic xmlns:xlink="http://www.w3.org/1999/xlink" xlink:href="zookeys-727-001-g016.jpg" position="float" orientation="portrait" xlink:type="simple" id="oo_178245.jpg"/></fig><p>Male: unknown.</p></tp:treatment-sec><tp:treatment-sec sec-type="variation" id="SECID0EQ4DK"><title>Variation.</title><p>Total length 2.33–2.38 (females; n=2); Carapace length 0.94–0.95 (females; n=2); Femur I 2.99–3.02 times the length of carapace in females (n=2). <abbrev xmlns:xlink="http://www.w3.org/1999/xlink" xlink:title="carapace tilt height" id="ABBRID0EW4DK" xlink:type="simple">CtH</abbrev> divided by carapace length 2.44–2.47 in females (n=2). Average femur I length 2.84 (females; n=2).</p></tp:treatment-sec><tp:treatment-sec sec-type="natural history" id="SECID0E14DK"><title>Natural history.</title><p>The two known adult specimens were caught in montane rainforest through beating vegetation and general collection at night from 900 m in elevation.</p></tp:treatment-sec><tp:treatment-sec sec-type="distribution" id="SECID0E64DK"><title>Distribution.</title><p>Known only from the type locality in Parc National Andohahela in southeast Madagascar (Fig. <xref ref-type="fig" rid="F31">31</xref>).</p></tp:treatment-sec><tp:treatment-sec><!--Section generated to contain objects referenced in tp:taxon-treatment.--><fig id="F31" position="float" orientation="portrait"><label>Figure 31.</label><caption><p>Distribution map for <italic><tp:taxon-name><tp:taxon-name-part taxon-name-part-type="genus" reg="Eriauchenius">Eriauchenius</tp:taxon-name-part></tp:taxon-name></italic> species.</p></caption><graphic xmlns:xlink="http://www.w3.org/1999/xlink" xlink:href="zookeys-727-001-g031.jpg" position="float" orientation="portrait" xlink:type="simple" id="oo_178260.jpg"/></fig><fig id="F14" position="float" orientation="portrait"><label>Figure 14.</label><caption><p>
                  <italic><tp:taxon-name><tp:taxon-name-part taxon-name-part-type="genus" reg="Eriauchenius">Eriauchenius</tp:taxon-name-part> <tp:taxon-name-part taxon-name-part-type="species" reg="lukemacaulayi">lukemacaulayi</tp:taxon-name-part></tp:taxon-name></italic> sp. n. <bold>A</bold> female (<ext-link xmlns:xlink="http://www.w3.org/1999/xlink" ext-link-type="uri" xlink:href="http://hol.osu.edu/spmInfo.html?id=USNMENT01377191" xlink:type="simple">USNMENT01377191</ext-link>) habitus, lateral view, image reversed <bold>B–C, F</bold> female internal genitalia (<ext-link xmlns:xlink="http://www.w3.org/1999/xlink" ext-link-type="uri" xlink:href="http://hol.osu.edu/spmInfo.html?id=USNMENT01377192" xlink:type="simple">USNMENT01377192</ext-link>) <bold>B</bold> posterior view <bold>C</bold> anterior view <bold>F</bold> dorsal view, arrow showing the rounded posterior elongation on the <abbrev xmlns:xlink="http://www.w3.org/1999/xlink" xlink:title="female sclerotized genital plate" id="ABBRID0EJGDK" xlink:type="simple">FSGP</abbrev> that curves dorsally. <bold>D–E, G–I</bold> male pedipalpal bulbs (holotype, <ext-link xmlns:xlink="http://www.w3.org/1999/xlink" ext-link-type="uri" xlink:href="http://hol.osu.edu/spmInfo.html?id=USNMENT01377191" xlink:type="simple">USNMENT01377191</ext-link>), right bulb, image reversed <bold>D, G</bold> prolateral view <bold>E, I</bold> retrolateral view <bold>H</bold> ventral view, arrow showing the large bulge that occurs after the constriction in the conductor. Asterisk (*) showing the narrow, lateral process on the conductor. Scale bars: 1 mm (<bold>A</bold>); 0.25 mm (<bold>B</bold>); 0.5 mm (<bold>D</bold>).</p></caption><graphic xmlns:xlink="http://www.w3.org/1999/xlink" xlink:href="zookeys-727-001-g014.jpg" position="float" orientation="portrait" xlink:type="simple" id="oo_178243.jpg"/></fig><fig id="F17" position="float" orientation="portrait"><label>Figure 17.</label><caption><p>
                  <italic><tp:taxon-name><tp:taxon-name-part taxon-name-part-type="genus" reg="Eriauchenius">Eriauchenius</tp:taxon-name-part> <tp:taxon-name-part taxon-name-part-type="species" reg="milloti">milloti</tp:taxon-name-part></tp:taxon-name></italic> sp. n. <bold>A</bold> male (<ext-link xmlns:xlink="http://www.w3.org/1999/xlink" ext-link-type="uri" xlink:href="http://hol.osu.edu/spmInfo.html?id=USNMENT01377189" xlink:type="simple">USNMENT01377189</ext-link>) habitus, lateral view <bold>B–C</bold> female (<ext-link xmlns:xlink="http://www.w3.org/1999/xlink" ext-link-type="uri" xlink:href="http://hol.osu.edu/spmInfo.html?id=USNMENT01377189" xlink:type="simple">USNMENT01377189</ext-link>) internal genitalia <bold>B</bold> dorsal view <bold>C</bold> anterior view <bold>D–I</bold> male pedipalpal bulbs <bold>D–F</bold> right bulb, image reversed, (<ext-link xmlns:xlink="http://www.w3.org/1999/xlink" ext-link-type="uri" xlink:href="http://hol.osu.edu/spmInfo.html?id=USNMENT01377189" xlink:type="simple">USNMENT01377189</ext-link>) <bold>G–I</bold> left bulb (<ext-link xmlns:xlink="http://www.w3.org/1999/xlink" ext-link-type="uri" xlink:href="http://hol.osu.edu/spmInfo.html?id=USNMENT01377189" xlink:type="simple">USNMENT01377189</ext-link>) <bold>J–K</bold> left bulb (<ext-link xmlns:xlink="http://www.w3.org/1999/xlink" xlink:type="simple" ext-link-type="uri" xlink:href="http://data.antweb.org/specimen/CASENT9015862">CASENT9015862</ext-link>) <bold>D, G, J</bold> prolateral view <bold>E, H, K</bold> ventral view <bold>F, I, L</bold> retrolateral view. Asterisk (*) showing the narrow, small process on the conductor. Arrow showing constriction in the conductor. Scale bars: 1 mm (<bold>A</bold>); 0.25 mm (<bold>B, D</bold>).</p></caption><graphic xmlns:xlink="http://www.w3.org/1999/xlink" xlink:href="zookeys-727-001-g017.jpg" position="float" orientation="portrait" xlink:type="simple" id="oo_178246.jpg"/></fig></tp:treatment-sec></tp:taxon-treatment>
