# Supplementary material for: A review of the Madagascan pelican spiders of the genera Eriauchenius O. Pickard-Cambridge, 1881 and Madagascarchaea gen. n. (Araneae, Archaeidae)
Source: Zookeys. 2018 Jan 11;(727):1–96. doi: 10.3897/zookeys.727.20222 (PMC5799789; doi:10.3897/zookeys.727.20222)
Supplement: XML Treatment for Eriauchenius milloti [file zookeys.727.20222-treatment17.xml]

<!DOCTYPE tp:taxon-treatment
  PUBLIC "-//TaxonX//DTD Taxonomic Treatment Publishing DTD v0 20100105//EN" "tax-treatment-NSO.dtd">
<tp:taxon-treatment xmlns:tp="http://www.plazi.org/taxpub"><tp:treatment-meta><kwd-group><label>Taxon classification</label><kwd><named-content xmlns:xlink="http://www.w3.org/1999/xlink" content-type="kingdom">Animalia</named-content></kwd><kwd><named-content xmlns:xlink="http://www.w3.org/1999/xlink" content-type="order">Araneae</named-content></kwd><kwd><named-content xmlns:xlink="http://www.w3.org/1999/xlink" content-type="family">Archaeidae</named-content></kwd></kwd-group><mixed-citation publication-type="journal"><person-group><name><surname>Wood</surname><given-names>Hannah M.</given-names></name><name><surname>Scharff</surname><given-names>Nikolaj</given-names></name></person-group><article-title>A review of the Madagascan pelican spiders of the genera <italic><tp:taxon-name><tp:taxon-name-part taxon-name-part-type="genus" reg="Eriauchenius">Eriauchenius</tp:taxon-name-part></tp:taxon-name></italic> O. Pickard-Cambridge, 1881 and <italic><tp:taxon-name><tp:taxon-name-part taxon-name-part-type="genus" reg="Madagascarchaea">Madagascarchaea</tp:taxon-name-part></tp:taxon-name></italic> gen. n. (<tp:taxon-name><tp:taxon-name-part taxon-name-part-type="order">Araneae</tp:taxon-name-part></tp:taxon-name>, <tp:taxon-name><tp:taxon-name-part taxon-name-part-type="family">Archaeidae</tp:taxon-name-part></tp:taxon-name>)</article-title><source>Zookeys</source><day>11</day><month>1</month><year>2018</year><volume>2018</volume><issue>727</issue><fpage>1</fpage><lpage>96</lpage><pub-id pub-id-type="doi">10.3897/zookeys.727.20222</pub-id></mixed-citation></tp:treatment-meta><tp:nomenclature><tp:taxon-name>
                <tp:taxon-name-part taxon-name-part-type="genus" reg="Eriauchenius">Eriauchenius</tp:taxon-name-part>
                <tp:taxon-name-part taxon-name-part-type="species" reg="milloti">milloti</tp:taxon-name-part>
                <object-id xmlns:xlink="http://www.w3.org/1999/xlink" content-type="zoobank" xlink:type="simple">http://zoobank.org/FE5598D8-5BDD-4F04-949F-9AA88BF01F4D</object-id>
              </tp:taxon-name><tp:taxon-status xmlns:xlink="http://www.w3.org/1999/xlink" xlink:type="simple">sp. n.</tp:taxon-status><xref ref-type="fig" rid="F17">Figs 17</xref><xref ref-type="fig" rid="F32">, 32</xref></tp:nomenclature><tp:treatment-sec sec-type="type material" id="SECID0EZ6DK"><title>Type material.</title><p>Male holotype: MADAGASCAR, Toliara, Parc National Andohahela, Parcelle I, Manangotry, off Rte. 118, 34 km N Taolagnaro, <named-content xmlns:xlink="http://www.w3.org/1999/xlink" content-type="dwc:verbatimCoordinates" xlink:type="simple"><named-content content-type="geo-json" specific-use="{&#34;type&#34;:&#34;Point&#34;,&#34;coordinates&#34;:[46.856472,-24.743056]}" id="NCID0ECAEK" xlink:type="simple">24°44'35.0"S, 46°51'23.3"E</named-content></named-content>, 670 m, 23 Dec 2008 – 3 Jan 2009, primary montane rainforest, general collecting day and night, turning over dead palm frond bases on the ground, F. Alvarez-Padilla &amp; H. Wood (deposited in <named-content xmlns:xlink="http://www.w3.org/1999/xlink" content-type="dwc:institutional_code" xlink:type="simple">USNM</named-content>: <ext-link xmlns:xlink="http://www.w3.org/1999/xlink" ext-link-type="uri" xlink:href="http://hol.osu.edu/spmInfo.html?id=USNMENT01377187" xlink:type="simple">USNMENT01377187</ext-link>).</p></tp:treatment-sec><tp:treatment-sec sec-type="material" id="SECID0ERAEK"><title>Other material examined.</title><p>Female paratype, 1 eggcase, same data as holotype (<ext-link xmlns:xlink="http://www.w3.org/1999/xlink" ext-link-type="uri" xlink:href="http://hol.osu.edu/spmInfo.html?id=USNMENT01377188" xlink:type="simple">USNMENT01377188</ext-link>); 3M,11F,1 eggcase, same as previous (<ext-link xmlns:xlink="http://www.w3.org/1999/xlink" ext-link-type="uri" xlink:href="http://hol.osu.edu/spmInfo.html?id=USNMENT01377189" xlink:type="simple">USNMENT01377189</ext-link>, <ext-link xmlns:xlink="http://www.w3.org/1999/xlink" ext-link-type="uri" xlink:href="http://hol.osu.edu/spmInfo.html?id=USNMENT01377180" xlink:type="simple">USNMENT01377180</ext-link>, <ext-link xmlns:xlink="http://www.w3.org/1999/xlink" ext-link-type="uri" xlink:href="http://hol.osu.edu/spmInfo.html?id=USNMENT01377181" xlink:type="simple">USNMENT01377181</ext-link>, <ext-link xmlns:xlink="http://www.w3.org/1999/xlink" ext-link-type="uri" xlink:href="http://hol.osu.edu/spmInfo.html?id=USNMENT01377182" xlink:type="simple">USNMENT01377182</ext-link>, <ext-link xmlns:xlink="http://www.w3.org/1999/xlink" ext-link-type="uri" xlink:href="http://hol.osu.edu/spmInfo.html?id=USNMENT01377183" xlink:type="simple">USNMENT01377183</ext-link>, <ext-link xmlns:xlink="http://www.w3.org/1999/xlink" ext-link-type="uri" xlink:href="http://hol.osu.edu/spmInfo.html?id=USNMENT01377179" xlink:type="simple">USNMENT01377179</ext-link>, <ext-link xmlns:xlink="http://www.w3.org/1999/xlink" ext-link-type="uri" xlink:href="http://hol.osu.edu/spmInfo.html?id=USNMENT01377171" xlink:type="simple">USNMENT01377171</ext-link>, <ext-link xmlns:xlink="http://www.w3.org/1999/xlink" ext-link-type="uri" xlink:href="http://hol.osu.edu/spmInfo.html?id=USNMENT01377172" xlink:type="simple">USNMENT01377172</ext-link>); 2M3F, same as previous except turning over dead palm frond bases on the ground, F. Alvarez-Padilla &amp; H. Wood (<ext-link xmlns:xlink="http://www.w3.org/1999/xlink" ext-link-type="uri" xlink:href="http://hol.osu.edu/spmInfo.html?id=USNMENT01377176" xlink:type="simple">USNMENT01377176</ext-link>, <ext-link xmlns:xlink="http://www.w3.org/1999/xlink" ext-link-type="uri" xlink:href="http://hol.osu.edu/spmInfo.html?id=USNMENT01377177" xlink:type="simple">USNMENT01377177</ext-link>); 1Juv, same as previous except general collecting day and night, beating vegetation (<ext-link xmlns:xlink="http://www.w3.org/1999/xlink" ext-link-type="uri" xlink:href="http://hol.osu.edu/spmInfo.html?id=USNMENT01377178" xlink:type="simple">USNMENT01377178</ext-link>); 1M, Toliara, Foret Classee Tsikongambarika I, Ivolo forest, Andily, ca. Fort Dauphin, <named-content xmlns:xlink="http://www.w3.org/1999/xlink" content-type="dwc:verbatimCoordinates" xlink:type="simple"><named-content content-type="geo-json" specific-use="{&#34;type&#34;:&#34;Point&#34;,&#34;coordinates&#34;:[46.932889,-24.937083]}" id="NCID0EWCEK" xlink:type="simple">24°56'13.5"S, 46°55'58.4"E</named-content></named-content>, 20 m, 13 Mar 2003, rainforest, Ludd tree trunks/litter, D. Andriamalala, D. Silva et al. (<ext-link xmlns:xlink="http://www.w3.org/1999/xlink" xlink:type="simple" ext-link-type="uri" xlink:href="http://data.antweb.org/specimen/CASENT9015862">CASENT9015862</ext-link>); 1Juv, Toliara, Foret Classee Tsitongambarika, Cascade trail hike, 7.5 km NW Taolagnaro, <named-content xmlns:xlink="http://www.w3.org/1999/xlink" content-type="dwc:verbatimCoordinates" xlink:type="simple"><named-content content-type="geo-json" specific-use="{&#34;type&#34;:&#34;Point&#34;,&#34;coordinates&#34;:[46.926306,-24.986639]}" id="NCID0EDDEK" xlink:type="simple">24°59'11.9"S, 46°55'34.7"E</named-content></named-content>, 100 m, 24 Dec 2008, primary montane rainforest, general collecting day and night, F. Alvarez-Padilla &amp; H. Wood (<ext-link xmlns:xlink="http://www.w3.org/1999/xlink" ext-link-type="uri" xlink:href="http://hol.osu.edu/spmInfo.html?id=USNMENT01377184" xlink:type="simple">USNMENT01377184</ext-link>); 1Juv, Toliara, Parc National Andohahela, Parcelle I, Manangotry, off Rte. 118, 32 km N Taolagnaro, <named-content xmlns:xlink="http://www.w3.org/1999/xlink" content-type="dwc:verbatimCoordinates" xlink:type="simple"><named-content content-type="geo-json" specific-use="{&#34;type&#34;:&#34;Point&#34;,&#34;coordinates&#34;:[46.856528,-24.763917]}" id="NCID0EQDEK" xlink:type="simple">24°45'50.1"S, 46°51'23.5"E</named-content></named-content>, 100 m, 25 Dec 2008, rainforest near stream surrounded by disturbed slash/burn forest, sifting and mini-winkler extraction of leaf litter, F. Alvarez-Padilla &amp; H. Wood (<ext-link xmlns:xlink="http://www.w3.org/1999/xlink" ext-link-type="uri" xlink:href="http://hol.osu.edu/spmInfo.html?id=USNMENT01377175" xlink:type="simple">USNMENT01377175</ext-link>).</p></tp:treatment-sec><tp:treatment-sec sec-type="etymology" id="SECID0E1DEK"><title>Etymology.</title><p>The specific name is a patronym to honor Dr. Jacques Millot for his work describing Madagascan archaeids.</p></tp:treatment-sec><tp:treatment-sec sec-type="diagnosis" id="SECID0E6DEK"><title>Diagnosis.</title><p>Males distinguished from other “<tp:taxon-name><tp:taxon-name-part taxon-name-part-type="genus" reg="Eriauchenius"/><tp:taxon-name-part taxon-name-part-type="species" reg="bourgini">bourgini</tp:taxon-name-part></tp:taxon-name> group” species except <italic><tp:taxon-name><tp:taxon-name-part taxon-name-part-type="genus" reg="Eriauchenius">E.</tp:taxon-name-part> <tp:taxon-name-part taxon-name-part-type="species" reg="pauliani">pauliani</tp:taxon-name-part></tp:taxon-name></italic> and <italic><tp:taxon-name><tp:taxon-name-part taxon-name-part-type="genus" reg="Eriauchenius">E.</tp:taxon-name-part> <tp:taxon-name-part taxon-name-part-type="species" reg="lukemacaulayi">lukemacaulayi</tp:taxon-name-part></tp:taxon-name></italic> sp. n. (and presumably <italic><tp:taxon-name><tp:taxon-name-part taxon-name-part-type="genus" reg="Eriauchenius">E.</tp:taxon-name-part> <tp:taxon-name-part taxon-name-part-type="species" reg="milajaneae">milajaneae</tp:taxon-name-part></tp:taxon-name></italic> sp. n., although the males are unknown) by the presence of a lateral process on the conductor, which is narrow in <italic><tp:taxon-name><tp:taxon-name-part taxon-name-part-type="genus" reg="Eriauchenius">E.</tp:taxon-name-part> <tp:taxon-name-part taxon-name-part-type="species" reg="lukemacaulayi">lukemacaulayi</tp:taxon-name-part></tp:taxon-name></italic> sp. n. and <italic><tp:taxon-name><tp:taxon-name-part taxon-name-part-type="genus" reg="Eriauchenius">E.</tp:taxon-name-part> <tp:taxon-name-part taxon-name-part-type="species" reg="milloti">milloti</tp:taxon-name-part></tp:taxon-name></italic> (Figs <xref ref-type="fig" rid="F14">14E, G–I</xref>, <xref ref-type="fig" rid="F17">17D–I</xref>, asterisk), but is broader in <italic><tp:taxon-name><tp:taxon-name-part taxon-name-part-type="genus" reg="Eriauchenius">E.</tp:taxon-name-part> <tp:taxon-name-part taxon-name-part-type="species" reg="pauliani">pauliani</tp:taxon-name-part></tp:taxon-name></italic> (Fig. <xref ref-type="fig" rid="F18">18C–D, F–H</xref>, asterisk). <italic><tp:taxon-name><tp:taxon-name-part taxon-name-part-type="genus" reg="Eriauchenius">E.</tp:taxon-name-part> <tp:taxon-name-part taxon-name-part-type="species" reg="milloti">milloti</tp:taxon-name-part></tp:taxon-name></italic> sp. n. is distinguished from <italic><tp:taxon-name><tp:taxon-name-part taxon-name-part-type="genus" reg="Eriauchenius">E.</tp:taxon-name-part> <tp:taxon-name-part taxon-name-part-type="species" reg="lukemacaulayi">lukemacaulayi</tp:taxon-name-part></tp:taxon-name></italic> sp. n. by the quarter-moon-shape of the pedipalpal bulbs (Fig. <xref ref-type="fig" rid="F17">17D–F, J–L</xref>). Females of <italic><tp:taxon-name><tp:taxon-name-part taxon-name-part-type="genus" reg="Eriauchenius">E.</tp:taxon-name-part> <tp:taxon-name-part taxon-name-part-type="species" reg="lukemacaulayi">lukemacaulayi</tp:taxon-name-part></tp:taxon-name></italic> sp. n., <italic><tp:taxon-name><tp:taxon-name-part taxon-name-part-type="genus" reg="Eriauchenius">E.</tp:taxon-name-part> <tp:taxon-name-part taxon-name-part-type="species" reg="milajaneae">milajaneae</tp:taxon-name-part></tp:taxon-name></italic> sp. n., and <italic><tp:taxon-name><tp:taxon-name-part taxon-name-part-type="genus" reg="Eriauchenius">E.</tp:taxon-name-part> <tp:taxon-name-part taxon-name-part-type="species" reg="milloti">milloti</tp:taxon-name-part></tp:taxon-name></italic> sp. n. (and presumably <italic><tp:taxon-name><tp:taxon-name-part taxon-name-part-type="genus" reg="Eriauchenius">E.</tp:taxon-name-part> <tp:taxon-name-part taxon-name-part-type="species" reg="pauliani">pauliani</tp:taxon-name-part></tp:taxon-name></italic>) are distinguished from other “<tp:taxon-name><tp:taxon-name-part taxon-name-part-type="genus" reg="Eriauchenius"/><tp:taxon-name-part taxon-name-part-type="species" reg="bourgini">bourgini</tp:taxon-name-part></tp:taxon-name> group” females by the enlarged, extended U-shaped <abbrev xmlns:xlink="http://www.w3.org/1999/xlink" xlink:title="posterior bar" id="ABBRID0EZIEK" xlink:type="simple">PB</abbrev> (Figs <xref ref-type="fig" rid="F14">14B</xref>, <xref ref-type="fig" rid="F16">16B</xref>, <xref ref-type="fig" rid="F17">17B</xref>). The <abbrev xmlns:xlink="http://www.w3.org/1999/xlink" xlink:title="posterior bar" id="ABBRID0EJJEK" xlink:type="simple">PB</abbrev> is smaller and thiner in other “<tp:taxon-name><tp:taxon-name-part taxon-name-part-type="genus" reg="Eriauchenius"/><tp:taxon-name-part taxon-name-part-type="species" reg="bourgini">bourgini</tp:taxon-name-part></tp:taxon-name> group” females. In <italic><tp:taxon-name><tp:taxon-name-part taxon-name-part-type="genus" reg="Eriauchenius">E.</tp:taxon-name-part> <tp:taxon-name-part taxon-name-part-type="species" reg="milloti">milloti</tp:taxon-name-part></tp:taxon-name></italic> sp. n. the curved ends of the <abbrev xmlns:xlink="http://www.w3.org/1999/xlink" xlink:title="posterior bar" id="ABBRID0EYJEK" xlink:type="simple">PB</abbrev> extend all the way to the anterior edge of the <abbrev xmlns:xlink="http://www.w3.org/1999/xlink" xlink:title="female sclerotized genital plate" id="ABBRID0E3JEK" xlink:type="simple">FSGP</abbrev> (Fig. <xref ref-type="fig" rid="F17">17B</xref>), whereas in <italic><tp:taxon-name><tp:taxon-name-part taxon-name-part-type="genus" reg="Eriauchenius">E.</tp:taxon-name-part> <tp:taxon-name-part taxon-name-part-type="species" reg="milajaneae">milajaneae</tp:taxon-name-part></tp:taxon-name></italic> sp. n. and <italic><tp:taxon-name><tp:taxon-name-part taxon-name-part-type="genus" reg="Eriauchenius">E.</tp:taxon-name-part> <tp:taxon-name-part taxon-name-part-type="species" reg="lukemacaulayi">lukemacaulayi</tp:taxon-name-part></tp:taxon-name></italic> sp. n. the curved ends do not go past the anterior of the “wings” (Figs <xref ref-type="fig" rid="F14">14B</xref>, <xref ref-type="fig" rid="F16">16B</xref>).</p></tp:treatment-sec><tp:treatment-sec sec-type="description" id="SECID0ECLEK"><title>Description.</title><p>Male holotype (<ext-link xmlns:xlink="http://www.w3.org/1999/xlink" ext-link-type="uri" xlink:href="http://hol.osu.edu/spmInfo.html?id=USNMENT01377187" xlink:type="simple">USNMENT01377187</ext-link>, from Parc National Andohahela, Madagascar). Total length 2.18, carapace 0.91 long, 0.85 wide. Abdomen 1.23 long, 1.31 high. Carapace tilt angle 69.58°, tilt height (<abbrev xmlns:xlink="http://www.w3.org/1999/xlink" xlink:title="carapace tilt height" id="ABBRID0ENLEK" xlink:type="simple">CtH</abbrev>) 1.89, constriction 0.47, head length 0.81, neck length 0.92. <abbrev xmlns:xlink="http://www.w3.org/1999/xlink" xlink:title="carapace tilt height" id="ABBRID0ERLEK" xlink:type="simple">CtH</abbrev> divided by carapace length 2.08. Cephalon with <abbrev xmlns:xlink="http://www.w3.org/1999/xlink" xlink:title="anterior median eye" id="ABBRID0EVLEK" xlink:type="simple">AME</abbrev> on large bulge. Cephalon with 4 short post-ocular spines at the crown, not on protrusions. Chelicerae 1.81 long, and with short spine 0.30 from base of chelicerae and projecting downward (Fig. <xref ref-type="fig" rid="F17">17A</xref>). Femur I 2.53 long. Sternum 0.59 long, 0.38 wide. Carapace, chelicerae, and sternum reddish brown with white setae, although chelicerae lighter brown in middle. All legs with parts that are lighter brown and parts with darker annulations. Abdomen yellowish white, with scattered small and large dark brown areas with yellowish spots, and with tufts of white setae (Fig. <xref ref-type="fig" rid="F17">17A</xref>). Pedipalpal bulb with a membranous sac above the base of the embolus, with a greatly exposed broad and dark embolus that is encircled by the conductor (Fig. <xref ref-type="fig" rid="F17">17D–L</xref>). Conductor with a small narrow process (Fig. <xref ref-type="fig" rid="F17">17D–I</xref>, asterisk) followed by a constriction (Fig. <xref ref-type="fig" rid="F17">17H</xref>, arrow) that is then followed by a large bulge on the retrolateral side.</p><p>Female paratype (<ext-link xmlns:xlink="http://www.w3.org/1999/xlink" ext-link-type="uri" xlink:href="http://hol.osu.edu/spmInfo.html?id=USNMENT01377188" xlink:type="simple">USNMENT01377188</ext-link>). Total length 2.33, carapace 0.97 long, 0.88 wide. Abdomen 1.33 long, 1.51 high. Carapace tilt angle 62.94°, tilt height (<abbrev xmlns:xlink="http://www.w3.org/1999/xlink" xlink:title="carapace tilt height" id="ABBRID0EUMEK" xlink:type="simple">CtH</abbrev>) 1.99, constriction 0.48, head length 0.87, neck length 0.95. <abbrev xmlns:xlink="http://www.w3.org/1999/xlink" xlink:title="carapace tilt height" id="ABBRID0EYMEK" xlink:type="simple">CtH</abbrev> divided by carapace length 2.05. Cephalon as in male. Chelicerae 1.89 long, and with short spine 0.33 from base of chelicerae and projecting downward. Femur I 2.48 long. Sternum 0.64 long, 0.41 wide. Colors as in male, although abdomen with a greater degree of dark brown. Female genitalia <abbrev xmlns:xlink="http://www.w3.org/1999/xlink" xlink:title="female sclerotized genital plate" id="ABBRID0E3MEK" xlink:type="simple">FSGP</abbrev> with a rounded posterior elongation (Fig. <xref ref-type="fig" rid="F17">17B</xref>); <abbrev xmlns:xlink="http://www.w3.org/1999/xlink" xlink:title="posterior bar" id="ABBRID0EENEK" xlink:type="simple">PB</abbrev> large and U-shaped, extending to the anterior edge of the <abbrev xmlns:xlink="http://www.w3.org/1999/xlink" xlink:title="female sclerotized genital plate" id="ABBRID0EINEK" xlink:type="simple">FSGP</abbrev> (Fig. <xref ref-type="fig" rid="F17">17B</xref>); poreplates in one group on each lateral side of the bursa anterior (Fig. <xref ref-type="fig" rid="F17">17C</xref>).</p><fig id="F17" position="float" orientation="portrait"><label>Figure 17.</label><caption><p>
                  <italic><tp:taxon-name><tp:taxon-name-part taxon-name-part-type="genus" reg="Eriauchenius">Eriauchenius</tp:taxon-name-part> <tp:taxon-name-part taxon-name-part-type="species" reg="milloti">milloti</tp:taxon-name-part></tp:taxon-name></italic> sp. n. <bold>A</bold> male (<ext-link xmlns:xlink="http://www.w3.org/1999/xlink" ext-link-type="uri" xlink:href="http://hol.osu.edu/spmInfo.html?id=USNMENT01377189" xlink:type="simple">USNMENT01377189</ext-link>) habitus, lateral view <bold>B–C</bold> female (<ext-link xmlns:xlink="http://www.w3.org/1999/xlink" ext-link-type="uri" xlink:href="http://hol.osu.edu/spmInfo.html?id=USNMENT01377189" xlink:type="simple">USNMENT01377189</ext-link>) internal genitalia <bold>B</bold> dorsal view <bold>C</bold> anterior view <bold>D–I</bold> male pedipalpal bulbs <bold>D–F</bold> right bulb, image reversed, (<ext-link xmlns:xlink="http://www.w3.org/1999/xlink" ext-link-type="uri" xlink:href="http://hol.osu.edu/spmInfo.html?id=USNMENT01377189" xlink:type="simple">USNMENT01377189</ext-link>) <bold>G–I</bold> left bulb (<ext-link xmlns:xlink="http://www.w3.org/1999/xlink" ext-link-type="uri" xlink:href="http://hol.osu.edu/spmInfo.html?id=USNMENT01377189" xlink:type="simple">USNMENT01377189</ext-link>) <bold>J–K</bold> left bulb (<ext-link xmlns:xlink="http://www.w3.org/1999/xlink" xlink:type="simple" ext-link-type="uri" xlink:href="http://data.antweb.org/specimen/CASENT9015862">CASENT9015862</ext-link>) <bold>D, G, J</bold> prolateral view <bold>E, H, K</bold> ventral view <bold>F, I, L</bold> retrolateral view. Asterisk (*) showing the narrow, small process on the conductor. Arrow showing constriction in the conductor. Scale bars: 1 mm (<bold>A</bold>); 0.25 mm (<bold>B, D</bold>).</p></caption><graphic xmlns:xlink="http://www.w3.org/1999/xlink" xlink:href="zookeys-727-001-g017.jpg" position="float" orientation="portrait" xlink:type="simple" id="oo_178246.jpg"/></fig></tp:treatment-sec><tp:treatment-sec sec-type="variation" id="SECID0E6PEK"><title>Variation.</title><p>Total length 1.78–1.89 (males; n=5), 1.94–1.99 (females; n=5); Carapace length 0.88–0.91 (males; n=5), 0.94–0.99 (females; n=5); Femur I 2.73–2.82 times the length of carapace in males (n=5), 2.55–2.64 in females (n=5); <abbrev xmlns:xlink="http://www.w3.org/1999/xlink" xlink:title="carapace tilt height" id="ABBRID0EFQEK" xlink:type="simple">CtH</abbrev> divided by carapace length 1.98–2.08 in males (n=5), 1.99–2.08 in females (n=5). Average femur I length 2.49 in both males (n=5) and females (n= 5).</p></tp:treatment-sec><tp:treatment-sec sec-type="natural history" id="SECID0EJQEK"><title>Natural history.</title><p>In primary rainforest from 20–640 m in elevation. Collected day and night, turning over dead palm frond bases on the ground, in litter, and on tree trunks.</p></tp:treatment-sec><tp:treatment-sec sec-type="distribution" id="SECID0EOQEK"><title>Distribution.</title><p>Known only from Parc National Andohahela and surroundings in the southeastern part of Madagascar (Fig. <xref ref-type="fig" rid="F32">32</xref>).</p></tp:treatment-sec><tp:treatment-sec><!--Section generated to contain objects referenced in tp:taxon-treatment.--><fig id="F32" position="float" orientation="portrait"><label>Figure 32.</label><caption><p>Distribution map for <italic><tp:taxon-name><tp:taxon-name-part taxon-name-part-type="genus" reg="Eriauchenius">Eriauchenius</tp:taxon-name-part></tp:taxon-name></italic> species. ** The distribution for <italic><tp:taxon-name><tp:taxon-name-part taxon-name-part-type="genus" reg="Eriauchenius">E.</tp:taxon-name-part> <tp:taxon-name-part taxon-name-part-type="species" reg="pauliani">pauliani</tp:taxon-name-part></tp:taxon-name></italic> is an approximation as the holotype does not have latitude/longitude data.</p></caption><graphic xmlns:xlink="http://www.w3.org/1999/xlink" xlink:href="zookeys-727-001-g032.jpg" position="float" orientation="portrait" xlink:type="simple" id="oo_178261.jpg"/></fig><fig id="F14" position="float" orientation="portrait"><label>Figure 14.</label><caption><p>
                  <italic><tp:taxon-name><tp:taxon-name-part taxon-name-part-type="genus" reg="Eriauchenius">Eriauchenius</tp:taxon-name-part> <tp:taxon-name-part taxon-name-part-type="species" reg="lukemacaulayi">lukemacaulayi</tp:taxon-name-part></tp:taxon-name></italic> sp. n. <bold>A</bold> female (<ext-link xmlns:xlink="http://www.w3.org/1999/xlink" ext-link-type="uri" xlink:href="http://hol.osu.edu/spmInfo.html?id=USNMENT01377191" xlink:type="simple">USNMENT01377191</ext-link>) habitus, lateral view, image reversed <bold>B–C, F</bold> female internal genitalia (<ext-link xmlns:xlink="http://www.w3.org/1999/xlink" ext-link-type="uri" xlink:href="http://hol.osu.edu/spmInfo.html?id=USNMENT01377192" xlink:type="simple">USNMENT01377192</ext-link>) <bold>B</bold> posterior view <bold>C</bold> anterior view <bold>F</bold> dorsal view, arrow showing the rounded posterior elongation on the <abbrev xmlns:xlink="http://www.w3.org/1999/xlink" xlink:title="female sclerotized genital plate" id="ABBRID0EJGDK" xlink:type="simple">FSGP</abbrev> that curves dorsally. <bold>D–E, G–I</bold> male pedipalpal bulbs (holotype, <ext-link xmlns:xlink="http://www.w3.org/1999/xlink" ext-link-type="uri" xlink:href="http://hol.osu.edu/spmInfo.html?id=USNMENT01377191" xlink:type="simple">USNMENT01377191</ext-link>), right bulb, image reversed <bold>D, G</bold> prolateral view <bold>E, I</bold> retrolateral view <bold>H</bold> ventral view, arrow showing the large bulge that occurs after the constriction in the conductor. Asterisk (*) showing the narrow, lateral process on the conductor. Scale bars: 1 mm (<bold>A</bold>); 0.25 mm (<bold>B</bold>); 0.5 mm (<bold>D</bold>).</p></caption><graphic xmlns:xlink="http://www.w3.org/1999/xlink" xlink:href="zookeys-727-001-g014.jpg" position="float" orientation="portrait" xlink:type="simple" id="oo_178243.jpg"/></fig><fig id="F18" position="float" orientation="portrait"><label>Figure 18.</label><caption><p>
                  <italic><tp:taxon-name><tp:taxon-name-part taxon-name-part-type="genus" reg="Eriauchenius">Eriauchenius</tp:taxon-name-part> <tp:taxon-name-part taxon-name-part-type="species" reg="pauliani">pauliani</tp:taxon-name-part></tp:taxon-name></italic> (Legendre, 1970), holotype, <named-content xmlns:xlink="http://www.w3.org/1999/xlink" content-type="dwc:institutional_code" xlink:type="simple">MNHN</named-content>. <bold>A–B</bold> male <bold>A</bold> habitus, lateral view, image reversed <bold>B</bold> anterior view <bold>C–H</bold> male left pedipalpal bulb <bold>C, F</bold> prolateral view <bold>D, G</bold> ventral view, arrow showing the broken tip of the embolus in the left pedipalp <bold>E, H</bold> retrolateral view <bold>I</bold> male right pedipalpal bulb, embolus tip close-up showing the unbroken embolus, image reversed. Scale bars: 1 mm (<bold>A</bold>); 0.25 mm (<bold>C</bold>).</p></caption><graphic xmlns:xlink="http://www.w3.org/1999/xlink" xlink:href="zookeys-727-001-g018.jpg" position="float" orientation="portrait" xlink:type="simple" id="oo_178247.jpg"/></fig><fig id="F16" position="float" orientation="portrait"><label>Figure 16.</label><caption><p>
                  <italic><tp:taxon-name><tp:taxon-name-part taxon-name-part-type="genus" reg="Eriauchenius">Eriauchenius</tp:taxon-name-part> <tp:taxon-name-part taxon-name-part-type="species" reg="milajaneae">milajaneae</tp:taxon-name-part></tp:taxon-name></italic> sp. n. <bold>A</bold> female (holotype, <ext-link xmlns:xlink="http://www.w3.org/1999/xlink" xlink:type="simple" ext-link-type="uri" xlink:href="http://data.antweb.org/specimen/CASENT9009881">CASENT9009881</ext-link>) habitus, lateral view <bold>B–C</bold> female (holotype, <ext-link xmlns:xlink="http://www.w3.org/1999/xlink" xlink:type="simple" ext-link-type="uri" xlink:href="http://data.antweb.org/specimen/CASENT9009881">CASENT9009881</ext-link>) internal genitalia: <bold>B</bold> dorsal view, arrow showing broad, rectangular, posterior elongation on the <abbrev xmlns:xlink="http://www.w3.org/1999/xlink" xlink:title="female sclerotized genital plate" id="ABBRID0EA4DK" xlink:type="simple">FSGP</abbrev> <bold>C</bold> anterior view. Scale bars: 1 mm (<bold>A</bold>); 0.25 mm (<bold>B</bold>).</p></caption><graphic xmlns:xlink="http://www.w3.org/1999/xlink" xlink:href="zookeys-727-001-g016.jpg" position="float" orientation="portrait" xlink:type="simple" id="oo_178245.jpg"/></fig></tp:treatment-sec></tp:taxon-treatment>
