# Supplementary material for: A review of the Madagascan pelican spiders of the genera Eriauchenius O. Pickard-Cambridge, 1881 and Madagascarchaea gen. n. (Araneae, Archaeidae)
Source: Zookeys. 2018 Jan 11;(727):1–96. doi: 10.3897/zookeys.727.20222 (PMC5799789; doi:10.3897/zookeys.727.20222)
Supplement: XML Treatment for Eriauchenius pauliani [file zookeys.727.20222-treatment18.xml]

<!DOCTYPE tp:taxon-treatment
  PUBLIC "-//TaxonX//DTD Taxonomic Treatment Publishing DTD v0 20100105//EN" "tax-treatment-NSO.dtd">
<tp:taxon-treatment xmlns:tp="http://www.plazi.org/taxpub"><tp:treatment-meta><kwd-group><label>Taxon classification</label><kwd><named-content xmlns:xlink="http://www.w3.org/1999/xlink" content-type="kingdom">Animalia</named-content></kwd><kwd><named-content xmlns:xlink="http://www.w3.org/1999/xlink" content-type="order">Araneae</named-content></kwd><kwd><named-content xmlns:xlink="http://www.w3.org/1999/xlink" content-type="family">Archaeidae</named-content></kwd></kwd-group><mixed-citation publication-type="journal"><person-group><name><surname>Wood</surname><given-names>Hannah M.</given-names></name><name><surname>Scharff</surname><given-names>Nikolaj</given-names></name></person-group><article-title>A review of the Madagascan pelican spiders of the genera <italic><tp:taxon-name><tp:taxon-name-part taxon-name-part-type="genus" reg="Eriauchenius">Eriauchenius</tp:taxon-name-part></tp:taxon-name></italic> O. Pickard-Cambridge, 1881 and <italic><tp:taxon-name><tp:taxon-name-part taxon-name-part-type="genus" reg="Madagascarchaea">Madagascarchaea</tp:taxon-name-part></tp:taxon-name></italic> gen. n. (<tp:taxon-name><tp:taxon-name-part taxon-name-part-type="order">Araneae</tp:taxon-name-part></tp:taxon-name>, <tp:taxon-name><tp:taxon-name-part taxon-name-part-type="family">Archaeidae</tp:taxon-name-part></tp:taxon-name>)</article-title><source>Zookeys</source><day>11</day><month>1</month><year>2018</year><volume>2018</volume><issue>727</issue><fpage>1</fpage><lpage>96</lpage><pub-id pub-id-type="doi">10.3897/zookeys.727.20222</pub-id></mixed-citation></tp:treatment-meta><tp:nomenclature><tp:taxon-name>
                <tp:taxon-name-part taxon-name-part-type="genus" reg="Eriauchenius">Eriauchenius</tp:taxon-name-part>
                <tp:taxon-name-part taxon-name-part-type="species" reg="pauliani">pauliani</tp:taxon-name-part>
              </tp:taxon-name><tp:taxon-authority>(Legendre, 1970)</tp:taxon-authority><xref ref-type="fig" rid="F18">Figs 18</xref><xref ref-type="fig" rid="F32">, 32</xref><tp:nomenclature-citation-list><tp:nomenclature-citation><tp:taxon-name>
                    <tp:taxon-name-part taxon-name-part-type="genus" reg="Archaea">Archaea</tp:taxon-name-part> <tp:taxon-name-part taxon-name-part-type="species" reg="pauliani">pauliani</tp:taxon-name-part></tp:taxon-name><comment>Legendre, 1970: 21, figs 6–7, plate 3, fig. 4.</comment></tp:nomenclature-citation></tp:nomenclature-citation-list></tp:nomenclature><tp:treatment-sec sec-type="type material" id="SECID0ERSEK"><title>Type material.</title><p>Male holotype: as <italic><tp:taxon-name><tp:taxon-name-part taxon-name-part-type="genus" reg="Archaea">Archaea</tp:taxon-name-part> <tp:taxon-name-part taxon-name-part-type="species" reg="pauliani">pauliani</tp:taxon-name-part></tp:taxon-name></italic> Legendre, 1970: Madagascar, Andohahelo (Fort Dauphin), 1800 m., Jan /1954, R. Paulian (examined, deposited in <named-content xmlns:xlink="http://www.w3.org/1999/xlink" content-type="dwc:institutional_code" xlink:type="simple">MNHN</named-content>; <named-content xmlns:xlink="http://www.w3.org/1999/xlink" content-type="dwc:institutional_code" xlink:type="simple">MNHN</named-content> 13/1970).</p></tp:treatment-sec><tp:treatment-sec sec-type="material" id="SECID0EMTEK"><title>Other material examined.</title><p>No other material examined.</p></tp:treatment-sec><tp:treatment-sec sec-type="diagnosis" id="SECID0ERTEK"><title>Diagnosis.</title><p>Male is distinguished from other “<tp:taxon-name><tp:taxon-name-part taxon-name-part-type="genus" reg="Eriauchenius"/><tp:taxon-name-part taxon-name-part-type="species" reg="bourgini">bourgini</tp:taxon-name-part></tp:taxon-name> group” species by the distinctly shaped cephalon, that is triangular with a post-ocular pointed “head” (Fig. <xref ref-type="fig" rid="F18">18A</xref>), and also by the complete fusion of the sternum and carapace. Male is distinguished from other “<tp:taxon-name><tp:taxon-name-part taxon-name-part-type="genus" reg="Eriauchenius"/><tp:taxon-name-part taxon-name-part-type="species" reg="bourgini">bourgini</tp:taxon-name-part></tp:taxon-name> group” species except <italic><tp:taxon-name><tp:taxon-name-part taxon-name-part-type="genus" reg="Eriauchenius">E.</tp:taxon-name-part> <tp:taxon-name-part taxon-name-part-type="species" reg="milloti">milloti</tp:taxon-name-part></tp:taxon-name></italic> sp. n. and <italic><tp:taxon-name><tp:taxon-name-part taxon-name-part-type="genus" reg="Eriauchenius">E.</tp:taxon-name-part> <tp:taxon-name-part taxon-name-part-type="species" reg="lukemacaulayi">lukemacaulayi</tp:taxon-name-part></tp:taxon-name></italic> sp. n. (and presumably <italic><tp:taxon-name><tp:taxon-name-part taxon-name-part-type="genus" reg="Eriauchenius">E.</tp:taxon-name-part> <tp:taxon-name-part taxon-name-part-type="species" reg="milajaneae">milajaneae</tp:taxon-name-part></tp:taxon-name></italic> sp. n., although the male is unknown) by the presence of a lateral process on the conductor (Figs <xref ref-type="fig" rid="F14">14G–I</xref>, <xref ref-type="fig" rid="F17">17D–I</xref>, <xref ref-type="fig" rid="F18">18F–G</xref>, asterisk), which in only <italic><tp:taxon-name><tp:taxon-name-part taxon-name-part-type="genus" reg="Eriauchenius">E.</tp:taxon-name-part> <tp:taxon-name-part taxon-name-part-type="species" reg="pauliani">pauliani</tp:taxon-name-part></tp:taxon-name></italic> is as wide as long.</p></tp:treatment-sec><tp:treatment-sec sec-type="description" id="SECID0ETVEK"><title>Description.</title><p>Male holotype (<named-content xmlns:xlink="http://www.w3.org/1999/xlink" content-type="dwc:institutional_code" xlink:type="simple">MNHN</named-content> 13/1970, from Andohahelo, Fort Dauphin, Madagascar). Total length 2.39, carapace 0.97 long, 0.82 wide. Abdomen 1.30 long, 1.40 high. Carapace tilt angle 62.38°, tilt height (<abbrev xmlns:xlink="http://www.w3.org/1999/xlink" xlink:title="carapace tilt height" id="ABBRID0E5VEK" xlink:type="simple">CtH</abbrev>) 2.57, constriction 0.54, head length 1.22, neck length 1.29 (Fig. <xref ref-type="fig" rid="F2">2</xref>). <abbrev xmlns:xlink="http://www.w3.org/1999/xlink" xlink:title="carapace tilt height" id="ABBRID0EGWEK" xlink:type="simple">CtH</abbrev> divided by carapace length 2.65. Cephalon with <abbrev xmlns:xlink="http://www.w3.org/1999/xlink" xlink:title="anterior median eye" id="ABBRID0EKWEK" xlink:type="simple">AME</abbrev> on large bulge, and with postocular pointed head (Fig. <xref ref-type="fig" rid="F18">18A–B</xref>). Cephalon with 4 small post-ocular spines at the crown, not on protrusions. Chelicerae 2.07 long, and with a short spine 0.31 from base of chelicerae that projects perpendicular to the cheliceral cuticle. Femur I 2.99 long. Sternum 0.41 long, 0.65 wide, but completely fused to the carapace; measurements were taken based on approximations of where the original sternum edge would have been. Carapace and sternum reddish brown with white setae, chelicera light reddish brown. Legs beige with reddish brown annulations on tibia and metatarsus. Abdomen beige, mottled with brown and with tufts of white setae (Fig. <xref ref-type="fig" rid="F18">18A</xref>). Pedipalpal bulb with a membranous sac above the base of the embolus, with a greatly exposed embolus that is encircled by the conductor. Conductor with basal part an uneven ridge shape (see the basal “c” in Fig. <xref ref-type="fig" rid="F18">18F–G</xref>), with distal part that is narrow as it encircles the embolus, with a large, broad, bulge before tapering off. Conductor with lateral process that is as wide as long (Fig. <xref ref-type="fig" rid="F18">18F–G</xref>, asterisk). Embolus broad but tapering at tip to a long, fine wire (Fig. <xref ref-type="fig" rid="F18">18I</xref>); the embolus tip is broken off of the left pedipalp (Fig. <xref ref-type="fig" rid="F18">18G</xref>, arrow), but is entire in the right pedipalp (Fig. <xref ref-type="fig" rid="F18">18I</xref>).</p><p>Female: The female paratype at <named-content xmlns:xlink="http://www.w3.org/1999/xlink" content-type="dwc:institutional_code" xlink:type="simple">MNHN</named-content> was not available for examination.</p><fig id="F18" position="float" orientation="portrait"><label>Figure 18.</label><caption><p>
                  <italic><tp:taxon-name><tp:taxon-name-part taxon-name-part-type="genus" reg="Eriauchenius">Eriauchenius</tp:taxon-name-part> <tp:taxon-name-part taxon-name-part-type="species" reg="pauliani">pauliani</tp:taxon-name-part></tp:taxon-name></italic> (Legendre, 1970), holotype, <named-content xmlns:xlink="http://www.w3.org/1999/xlink" content-type="dwc:institutional_code" xlink:type="simple">MNHN</named-content>. <bold>A–B</bold> male <bold>A</bold> habitus, lateral view, image reversed <bold>B</bold> anterior view <bold>C–H</bold> male left pedipalpal bulb <bold>C, F</bold> prolateral view <bold>D, G</bold> ventral view, arrow showing the broken tip of the embolus in the left pedipalp <bold>E, H</bold> retrolateral view <bold>I</bold> male right pedipalpal bulb, embolus tip close-up showing the unbroken embolus, image reversed. Scale bars: 1 mm (<bold>A</bold>); 0.25 mm (<bold>C</bold>).</p></caption><graphic xmlns:xlink="http://www.w3.org/1999/xlink" xlink:href="zookeys-727-001-g018.jpg" position="float" orientation="portrait" xlink:type="simple" id="oo_178247.jpg"/></fig></tp:treatment-sec><tp:treatment-sec sec-type="variation" id="SECID0ECZEK"><title>Variation.</title><p>No other known material.</p></tp:treatment-sec><tp:treatment-sec sec-type="natural history" id="SECID0EHZEK"><title>Natural history.</title><p>Specimens collected at 1800 m elevation.</p></tp:treatment-sec><tp:treatment-sec sec-type="distribution" id="SECID0EMZEK"><title>Distribution.</title><p>Known only from the type locality, Andohahelo, in southeast Madagascar (Fig. <xref ref-type="fig" rid="F32">32</xref>). The distribution point in Fig. <xref ref-type="fig" rid="F32">32</xref> is an approximation since the holotype label does not have latitude/longitude data.</p></tp:treatment-sec><tp:treatment-sec sec-type="comments" id="SECID0E1ZEK"><title>Comments.</title><p>In <italic><tp:taxon-name><tp:taxon-name-part taxon-name-part-type="genus" reg="Eriauchenius">E.</tp:taxon-name-part> <tp:taxon-name-part taxon-name-part-type="species" reg="pauliani">pauliani</tp:taxon-name-part></tp:taxon-name></italic> the sternum is fused to the carapace, so the sternum measurements were based on an approximation of where the sternum border would be if this fusion was absent. In the type specimen the embolus tip is broken off in the left pedipalp (Fig. <xref ref-type="fig" rid="F18">18G</xref> – arrow), however the right pedipalp shows that the embolus tip is curved and much longer (Fig. <xref ref-type="fig" rid="F18">18I</xref>).</p></tp:treatment-sec><tp:treatment-sec><!--Section generated to contain objects referenced in tp:taxon-treatment.--><fig id="F32" position="float" orientation="portrait"><label>Figure 32.</label><caption><p>Distribution map for <italic><tp:taxon-name><tp:taxon-name-part taxon-name-part-type="genus" reg="Eriauchenius">Eriauchenius</tp:taxon-name-part></tp:taxon-name></italic> species. ** The distribution for <italic><tp:taxon-name><tp:taxon-name-part taxon-name-part-type="genus" reg="Eriauchenius">E.</tp:taxon-name-part> <tp:taxon-name-part taxon-name-part-type="species" reg="pauliani">pauliani</tp:taxon-name-part></tp:taxon-name></italic> is an approximation as the holotype does not have latitude/longitude data.</p></caption><graphic xmlns:xlink="http://www.w3.org/1999/xlink" xlink:href="zookeys-727-001-g032.jpg" position="float" orientation="portrait" xlink:type="simple" id="oo_178261.jpg"/></fig><fig id="F14" position="float" orientation="portrait"><label>Figure 14.</label><caption><p>
                  <italic><tp:taxon-name><tp:taxon-name-part taxon-name-part-type="genus" reg="Eriauchenius">Eriauchenius</tp:taxon-name-part> <tp:taxon-name-part taxon-name-part-type="species" reg="lukemacaulayi">lukemacaulayi</tp:taxon-name-part></tp:taxon-name></italic> sp. n. <bold>A</bold> female (<ext-link xmlns:xlink="http://www.w3.org/1999/xlink" ext-link-type="uri" xlink:href="http://hol.osu.edu/spmInfo.html?id=USNMENT01377191" xlink:type="simple">USNMENT01377191</ext-link>) habitus, lateral view, image reversed <bold>B–C, F</bold> female internal genitalia (<ext-link xmlns:xlink="http://www.w3.org/1999/xlink" ext-link-type="uri" xlink:href="http://hol.osu.edu/spmInfo.html?id=USNMENT01377192" xlink:type="simple">USNMENT01377192</ext-link>) <bold>B</bold> posterior view <bold>C</bold> anterior view <bold>F</bold> dorsal view, arrow showing the rounded posterior elongation on the <abbrev xmlns:xlink="http://www.w3.org/1999/xlink" xlink:title="female sclerotized genital plate" id="ABBRID0EJGDK" xlink:type="simple">FSGP</abbrev> that curves dorsally. <bold>D–E, G–I</bold> male pedipalpal bulbs (holotype, <ext-link xmlns:xlink="http://www.w3.org/1999/xlink" ext-link-type="uri" xlink:href="http://hol.osu.edu/spmInfo.html?id=USNMENT01377191" xlink:type="simple">USNMENT01377191</ext-link>), right bulb, image reversed <bold>D, G</bold> prolateral view <bold>E, I</bold> retrolateral view <bold>H</bold> ventral view, arrow showing the large bulge that occurs after the constriction in the conductor. Asterisk (*) showing the narrow, lateral process on the conductor. Scale bars: 1 mm (<bold>A</bold>); 0.25 mm (<bold>B</bold>); 0.5 mm (<bold>D</bold>).</p></caption><graphic xmlns:xlink="http://www.w3.org/1999/xlink" xlink:href="zookeys-727-001-g014.jpg" position="float" orientation="portrait" xlink:type="simple" id="oo_178243.jpg"/></fig><fig id="F17" position="float" orientation="portrait"><label>Figure 17.</label><caption><p>
                  <italic><tp:taxon-name><tp:taxon-name-part taxon-name-part-type="genus" reg="Eriauchenius">Eriauchenius</tp:taxon-name-part> <tp:taxon-name-part taxon-name-part-type="species" reg="milloti">milloti</tp:taxon-name-part></tp:taxon-name></italic> sp. n. <bold>A</bold> male (<ext-link xmlns:xlink="http://www.w3.org/1999/xlink" ext-link-type="uri" xlink:href="http://hol.osu.edu/spmInfo.html?id=USNMENT01377189" xlink:type="simple">USNMENT01377189</ext-link>) habitus, lateral view <bold>B–C</bold> female (<ext-link xmlns:xlink="http://www.w3.org/1999/xlink" ext-link-type="uri" xlink:href="http://hol.osu.edu/spmInfo.html?id=USNMENT01377189" xlink:type="simple">USNMENT01377189</ext-link>) internal genitalia <bold>B</bold> dorsal view <bold>C</bold> anterior view <bold>D–I</bold> male pedipalpal bulbs <bold>D–F</bold> right bulb, image reversed, (<ext-link xmlns:xlink="http://www.w3.org/1999/xlink" ext-link-type="uri" xlink:href="http://hol.osu.edu/spmInfo.html?id=USNMENT01377189" xlink:type="simple">USNMENT01377189</ext-link>) <bold>G–I</bold> left bulb (<ext-link xmlns:xlink="http://www.w3.org/1999/xlink" ext-link-type="uri" xlink:href="http://hol.osu.edu/spmInfo.html?id=USNMENT01377189" xlink:type="simple">USNMENT01377189</ext-link>) <bold>J–K</bold> left bulb (<ext-link xmlns:xlink="http://www.w3.org/1999/xlink" xlink:type="simple" ext-link-type="uri" xlink:href="http://data.antweb.org/specimen/CASENT9015862">CASENT9015862</ext-link>) <bold>D, G, J</bold> prolateral view <bold>E, H, K</bold> ventral view <bold>F, I, L</bold> retrolateral view. Asterisk (*) showing the narrow, small process on the conductor. Arrow showing constriction in the conductor. Scale bars: 1 mm (<bold>A</bold>); 0.25 mm (<bold>B, D</bold>).</p></caption><graphic xmlns:xlink="http://www.w3.org/1999/xlink" xlink:href="zookeys-727-001-g017.jpg" position="float" orientation="portrait" xlink:type="simple" id="oo_178246.jpg"/></fig><fig id="F2" position="float" orientation="portrait"><label>Figure 2.</label><caption><p>Diagram showing several measured morphological traits, lateral view of archaeid habitus. <bold>1</bold> carapace length <bold>2</bold> carapace tilt height (<abbrev xmlns:xlink="http://www.w3.org/1999/xlink" xlink:title="carapace tilt height" id="ABBRID0EYGAE" xlink:type="simple">CtH</abbrev>) <bold>3</bold> carapace constriction <bold>4</bold> “neck” length <bold>5</bold> carapace tilt angle <bold>6</bold> “head” length <bold>7</bold> chelicerae length <bold>8</bold> cheliceral seta length.</p></caption><graphic xmlns:xlink="http://www.w3.org/1999/xlink" xlink:href="zookeys-727-001-g002.jpg" position="float" orientation="portrait" xlink:type="simple" id="oo_178231.jpg"/></fig></tp:treatment-sec></tp:taxon-treatment>
