# Supplementary material for: A review of the Madagascan pelican spiders of the genera Eriauchenius O. Pickard-Cambridge, 1881 and Madagascarchaea gen. n. (Araneae, Archaeidae)
Source: Zookeys. 2018 Jan 11;(727):1–96. doi: 10.3897/zookeys.727.20222 (PMC5799789; doi:10.3897/zookeys.727.20222)
Supplement: XML Treatment for Eriauchenius ratsirarsoni [file zookeys.727.20222-treatment19.xml]

<!DOCTYPE tp:taxon-treatment
  PUBLIC "-//TaxonX//DTD Taxonomic Treatment Publishing DTD v0 20100105//EN" "tax-treatment-NSO.dtd">
<tp:taxon-treatment xmlns:tp="http://www.plazi.org/taxpub"><tp:treatment-meta><kwd-group><label>Taxon classification</label><kwd><named-content xmlns:xlink="http://www.w3.org/1999/xlink" content-type="kingdom">Animalia</named-content></kwd><kwd><named-content xmlns:xlink="http://www.w3.org/1999/xlink" content-type="order">Araneae</named-content></kwd><kwd><named-content xmlns:xlink="http://www.w3.org/1999/xlink" content-type="family">Archaeidae</named-content></kwd></kwd-group><mixed-citation publication-type="journal"><person-group><name><surname>Wood</surname><given-names>Hannah M.</given-names></name><name><surname>Scharff</surname><given-names>Nikolaj</given-names></name></person-group><article-title>A review of the Madagascan pelican spiders of the genera <italic><tp:taxon-name><tp:taxon-name-part taxon-name-part-type="genus" reg="Eriauchenius">Eriauchenius</tp:taxon-name-part></tp:taxon-name></italic> O. Pickard-Cambridge, 1881 and <italic><tp:taxon-name><tp:taxon-name-part taxon-name-part-type="genus" reg="Madagascarchaea">Madagascarchaea</tp:taxon-name-part></tp:taxon-name></italic> gen. n. (<tp:taxon-name><tp:taxon-name-part taxon-name-part-type="order">Araneae</tp:taxon-name-part></tp:taxon-name>, <tp:taxon-name><tp:taxon-name-part taxon-name-part-type="family">Archaeidae</tp:taxon-name-part></tp:taxon-name>)</article-title><source>Zookeys</source><day>11</day><month>1</month><year>2018</year><volume>2018</volume><issue>727</issue><fpage>1</fpage><lpage>96</lpage><pub-id pub-id-type="doi">10.3897/zookeys.727.20222</pub-id></mixed-citation></tp:treatment-meta><tp:nomenclature><tp:taxon-name>
                <tp:taxon-name-part taxon-name-part-type="genus" reg="Eriauchenius">Eriauchenius</tp:taxon-name-part>
                <tp:taxon-name-part taxon-name-part-type="species" reg="ratsirarsoni">ratsirarsoni</tp:taxon-name-part>
              </tp:taxon-name><tp:taxon-authority>(Lotz, 2003)</tp:taxon-authority><xref ref-type="fig" rid="F19">Figs 19</xref><xref ref-type="fig" rid="F31">, 31</xref><tp:nomenclature-citation-list><tp:nomenclature-citation><tp:taxon-name>
                    <tp:taxon-name-part taxon-name-part-type="genus" reg="Archaea">Archaea</tp:taxon-name-part> <tp:taxon-name-part taxon-name-part-type="species" reg="ratsirarsoni">ratsirarsoni</tp:taxon-name-part></tp:taxon-name><comment>Lotz, 2003: 226, fig. 2A–C.</comment></tp:nomenclature-citation></tp:nomenclature-citation-list></tp:nomenclature><tp:treatment-sec sec-type="type material" id="SECID0EM3EK"><title>Type material.</title><p>Male holotype: as <italic><tp:taxon-name><tp:taxon-name-part taxon-name-part-type="genus" reg="Archaea">Archaea</tp:taxon-name-part> <tp:taxon-name-part taxon-name-part-type="species" reg="ratsirarsoni">ratsirarsoni</tp:taxon-name-part></tp:taxon-name></italic> (Lotz, 2003), from MADAGASCAR, Toamasina, Forêt Clasée Sandranantitra, <named-content xmlns:xlink="http://www.w3.org/1999/xlink" content-type="dwc:verbatimCoordinates" xlink:type="simple"><named-content content-type="geo-json" specific-use="{&#34;type&#34;:&#34;Point&#34;,&#34;coordinates&#34;:[49.091667,-18.048333]}" id="NCID0EA4EK" xlink:type="simple">18°2.9'S, 49°5.5'E</named-content></named-content>, 450 m, 18–21 Jan 1999, rainforest, sifted litter, H.J. Ratsirarson (examined, deposited in <named-content xmlns:xlink="http://www.w3.org/1999/xlink" content-type="dwc:institutional_code" xlink:type="simple">CAS</named-content>; <ext-link xmlns:xlink="http://www.w3.org/1999/xlink" xlink:type="simple" ext-link-type="uri" xlink:href="http://data.antweb.org/specimen/CASENT9012339">CASENT9012339</ext-link>).</p></tp:treatment-sec><tp:treatment-sec sec-type="material" id="SECID0EP4EK"><title>Other material examined.</title><p>MADAGASCAR, Toamasina: female paratype and 1juv, Ambatovy, 12.4 km NE Moramanga, <named-content xmlns:xlink="http://www.w3.org/1999/xlink" content-type="dwc:verbatimCoordinates" xlink:type="simple"><named-content content-type="geo-json" specific-use="{&#34;type&#34;:&#34;Point&#34;,&#34;coordinates&#34;:[48.308333,-18.839444]}" id="NCID0EY4EK" xlink:type="simple">18°50'22"S, 48°18'30"E</named-content></named-content>, 1080 m, 4–7 Mar 2007, montane rainforest, sifted litter, B.L. Fisher et al. (<ext-link xmlns:xlink="http://www.w3.org/1999/xlink" xlink:type="simple" ext-link-type="uri" xlink:href="http://data.antweb.org/specimen/CASENT9028378">CASENT9028378</ext-link>); 1F,1juv, Parc National Mantadia, <named-content xmlns:xlink="http://www.w3.org/1999/xlink" content-type="dwc:verbatimCoordinates" xlink:type="simple"><named-content content-type="geo-json" specific-use="{&#34;type&#34;:&#34;Point&#34;,&#34;coordinates&#34;:[48.426667,-18.791667]}" id="NCID0EF5EK" xlink:type="simple">18°47.5'S, 48°25.6'E</named-content></named-content>, 895 m, 28 Nov – 1 Dec 1998, rainforest, sifted litter, H.J. Ratsirarson (<ext-link xmlns:xlink="http://www.w3.org/1999/xlink" xlink:type="simple" ext-link-type="uri" xlink:href="http://data.antweb.org/specimen/CASENT9012338">CASENT9012338</ext-link>); 1M, Station Forestier Analamazaotra, administered by Mitsinjo, 0.75 km N Andasibe, <named-content xmlns:xlink="http://www.w3.org/1999/xlink" content-type="dwc:verbatimCoordinates" xlink:type="simple"><named-content content-type="geo-json" specific-use="{&#34;type&#34;:&#34;Point&#34;,&#34;coordinates&#34;:[48.411600,-18.929717]}" id="NCID0ES5EK" xlink:type="simple">18°55.783’S, 48°24.696’E</named-content></named-content>, 964m, 2 Feb 2009, primary montane rainforest, sifting litter around logs, dead fern fronds, and at base of traveler’s palm, H. Wood (<ext-link xmlns:xlink="http://www.w3.org/1999/xlink" ext-link-type="uri" xlink:href="http://hol.osu.edu/spmInfo.html?id=USNMENT01377174" xlink:type="simple">USNMENT01377174</ext-link>); 1M,1F, Corridor Forestier Analamay-Mantadia, Ambohibolakely, <named-content xmlns:xlink="http://www.w3.org/1999/xlink" content-type="dwc:verbatimCoordinates" xlink:type="simple"><named-content content-type="geo-json" specific-use="{&#34;type&#34;:&#34;Point&#34;,&#34;coordinates&#34;:[48.364444,-18.761389]}" id="NCID0E65EK" xlink:type="simple">18°45'41"S, 48°21'52"E</named-content></named-content>, 983m, 23-28 Nov 2012, rainforest, sifting litter, B.L. Fisher et al. (<ext-link xmlns:xlink="http://www.w3.org/1999/xlink" xlink:type="simple" ext-link-type="uri" xlink:href="http://data.antweb.org/specimen/CASENT9062876">CASENT9062876</ext-link>).</p></tp:treatment-sec><tp:treatment-sec sec-type="diagnosis" id="SECID0EJ6EK"><title>Diagnosis.</title><p>Males and females are distinguished from other <italic><tp:taxon-name><tp:taxon-name-part taxon-name-part-type="genus" reg="Eriauchenius">Eriauchenius</tp:taxon-name-part></tp:taxon-name></italic>, except <italic><tp:taxon-name><tp:taxon-name-part taxon-name-part-type="genus" reg="Eriauchenius">E.</tp:taxon-name-part> <tp:taxon-name-part taxon-name-part-type="species" reg="mahariraensis">mahariraensis</tp:taxon-name-part></tp:taxon-name></italic> and <italic><tp:taxon-name><tp:taxon-name-part taxon-name-part-type="genus" reg="Eriauchenius">E.</tp:taxon-name-part> <tp:taxon-name-part taxon-name-part-type="species" reg="sama">sama</tp:taxon-name-part></tp:taxon-name></italic> sp. n., by the presence of 4 small spines on the cephalon crown, and the cheliceral spine pointing perpendicular. Males of <italic><tp:taxon-name><tp:taxon-name-part taxon-name-part-type="genus" reg="Eriauchenius">E.</tp:taxon-name-part> <tp:taxon-name-part taxon-name-part-type="species" reg="ratsirarsoni">ratsirarsoni</tp:taxon-name-part></tp:taxon-name></italic> are distinguished from <italic><tp:taxon-name><tp:taxon-name-part taxon-name-part-type="genus" reg="Eriauchenius">E.</tp:taxon-name-part> <tp:taxon-name-part taxon-name-part-type="species" reg="sama">sama</tp:taxon-name-part></tp:taxon-name></italic> sp. n. and <italic><tp:taxon-name><tp:taxon-name-part taxon-name-part-type="genus" reg="Eriauchenius">E.</tp:taxon-name-part> <tp:taxon-name-part taxon-name-part-type="species" reg="mahariraensis">mahariraensis</tp:taxon-name-part></tp:taxon-name></italic> by lacking membranous tissue close to the conductor tip (Fig. <xref ref-type="fig" rid="F15">15D–L</xref>) and having a long conductor and conductor process that extends past the embolus tip (Fig. <xref ref-type="fig" rid="F19">19F, I</xref>). Females are distinguished by the presence of two lateral bulges on the <abbrev xmlns:xlink="http://www.w3.org/1999/xlink" xlink:title="female sclerotized genital plate" id="ABBRID0EVBFK" xlink:type="simple">FSGP</abbrev> and translucent “wings” (Fig. <xref ref-type="fig" rid="F19">19B</xref>, arrows).</p></tp:treatment-sec><tp:treatment-sec sec-type="description" id="SECID0E4BFK"><title>Description.</title><p>Male holotype (<ext-link xmlns:xlink="http://www.w3.org/1999/xlink" xlink:type="simple" ext-link-type="uri" xlink:href="http://data.antweb.org/specimen/CASENT9012339">CASENT9012339</ext-link>, from Forêt Clasée Sandranantitra, Madagascar). Total length 1.67, carapace 0.80 long, 0.74 wide. Abdomen 0.81 long, 0.87 high. Carapace tilt angle 67.5°, tilt height (<abbrev xmlns:xlink="http://www.w3.org/1999/xlink" xlink:title="carapace tilt height" id="ABBRID0EICFK" xlink:type="simple">CtH</abbrev>) 1.35, constriction 0.46, head length 0.75, neck length 0.64. <abbrev xmlns:xlink="http://www.w3.org/1999/xlink" xlink:title="carapace tilt height" id="ABBRID0EMCFK" xlink:type="simple">CtH</abbrev> divided by carapace length 1.69. Cephalon with <abbrev xmlns:xlink="http://www.w3.org/1999/xlink" xlink:title="anterior median eye" id="ABBRID0EQCFK" xlink:type="simple">AME</abbrev> on a very small bulge, and with 4 small post-ocular spines (anterior two are broken off, rudimentary or missing) on the crown of the cephalon, and 1 spine between the <abbrev xmlns:xlink="http://www.w3.org/1999/xlink" xlink:title="lateral eye" id="ABBRID0EUCFK" xlink:type="simple">LE</abbrev> and median eyes (on each lateral side, for a total of 2; broken off on the right side). Chelicerae 1.34 long, and with a long spine 0.20 from base of chelicerae that projects perpendicular. Femur I 1.58 long. Sternum 0.55 long, 0.37 wide. Carapace, chelicerae, sternum, and legs reddish brown with white setae; patellas I–IV, legs II–III, tarsi and metatarsi I–IV pale yellow. Abdomen mostly dark brown with light circular patches, but with several light-yellow patches; abdomen with white and brown setae. Pedipalpal bulb with a membraneous sac above the base of the embolus, with a greatly exposed embolus that is encircled by the conductor (Fig. <xref ref-type="fig" rid="F19">19D–L</xref>). Conductor swirls around the broad, dark embolus and has a large, long process on the prolateral side (Fig. <xref ref-type="fig" rid="F19">19D–I, c1</xref>); conductor and process extend past the tip of the embolus (Fig. <xref ref-type="fig" rid="F19">19F, I</xref>).</p><p>Female paratype (<ext-link xmlns:xlink="http://www.w3.org/1999/xlink" xlink:type="simple" ext-link-type="uri" xlink:href="http://data.antweb.org/specimen/CASENT9028378">CASENT9028378</ext-link>). Total length 1.89, carapace 0.86 long, 0.76 wide. Abdomen 0.87 long, 1.07 high. Carapace tilt angle 69.8°, tilt height (<abbrev xmlns:xlink="http://www.w3.org/1999/xlink" xlink:title="carapace tilt height" id="ABBRID0ELDFK" xlink:type="simple">CtH</abbrev>) 1.44, constriction 0.54, head length 0.73, neck length 0.67. <abbrev xmlns:xlink="http://www.w3.org/1999/xlink" xlink:title="carapace tilt height" id="ABBRID0EPDFK" xlink:type="simple">CtH</abbrev> divided by carapace length 1.68. Cephalon with <abbrev xmlns:xlink="http://www.w3.org/1999/xlink" xlink:title="anterior median eye" id="ABBRID0ETDFK" xlink:type="simple">AME</abbrev> on a small bulge, and with 4 small spines (anterior pair is rudimentary) on the crown of the cephalon, and missing spine between the <abbrev xmlns:xlink="http://www.w3.org/1999/xlink" xlink:title="lateral eye" id="ABBRID0EXDFK" xlink:type="simple">LE</abbrev> and median eyes. Chelicerae 1.41 long, and with small spine 0.19 from base of chelicerae projecting perpendicular. Femur I 1.44 long. Sternum 0.56 long, 0.39 wide. Carapace and sternum orangeish brown; legs and chelicerae pale yellow. Abdomen mostly light yellow but with several dark brown areas with light circular patches; abdomen with white and brown setae. Female genitalia <abbrev xmlns:xlink="http://www.w3.org/1999/xlink" xlink:title="female sclerotized genital plate" id="ABBRID0E2DFK" xlink:type="simple">FSGP</abbrev> with two large lateral bulges (Fig. <xref ref-type="fig" rid="F19">19B</xref>, arrows), and nearly translucent “wings”, with <abbrev xmlns:xlink="http://www.w3.org/1999/xlink" xlink:title="posterior bar" id="ABBRID0EDEFK" xlink:type="simple">PB</abbrev> present (Fig. <xref ref-type="fig" rid="F19">19B</xref>); one group of poreplates on each side of the bursa anterior; poreplates heavily sclerotized and raised, forming a bulge on the bursa (Fig. <xref ref-type="fig" rid="F19">19C</xref>).</p><fig id="F19" position="float" orientation="portrait"><label>Figure 19.</label><caption><p>
                  <italic><tp:taxon-name><tp:taxon-name-part taxon-name-part-type="genus" reg="Eriauchenius">Eriauchenius</tp:taxon-name-part> <tp:taxon-name-part taxon-name-part-type="species" reg="ratsirarsoni">ratsirarsoni</tp:taxon-name-part></tp:taxon-name></italic> Lotz, 2003. <bold>A</bold> male (<ext-link xmlns:xlink="http://www.w3.org/1999/xlink" ext-link-type="uri" xlink:href="http://hol.osu.edu/spmInfo.html?id=USNMENT01377174" xlink:type="simple">USNMENT01377174</ext-link>) habitus, lateral view, image reversed <bold>B–C</bold> female (<ext-link xmlns:xlink="http://www.w3.org/1999/xlink" xlink:type="simple" ext-link-type="uri" xlink:href="http://data.antweb.org/specimen/CASENT9028378">CASENT9028378</ext-link>) internal genitalia <bold>B</bold> posterior-dorsal view, arrows showing the lateral bulges on the <abbrev xmlns:xlink="http://www.w3.org/1999/xlink" xlink:title="female sclerotized genital plate" id="ABBRID0ESFFK" xlink:type="simple">FSGP</abbrev> <bold>C</bold> anterior view <bold>D–L</bold> male pedipalpal bulbs <bold>D–F</bold> right bulb (<ext-link xmlns:xlink="http://www.w3.org/1999/xlink" ext-link-type="uri" xlink:href="http://hol.osu.edu/spmInfo.html?id=USNMENT01377174" xlink:type="simple">USNMENT01377174</ext-link>), image reversed <bold>G–J</bold> left bulb (<ext-link xmlns:xlink="http://www.w3.org/1999/xlink" ext-link-type="uri" xlink:href="http://hol.osu.edu/spmInfo.html?id=USNMENT01377174" xlink:type="simple">USNMENT01377174</ext-link>) <bold>K–L</bold> left bulb (<ext-link xmlns:xlink="http://www.w3.org/1999/xlink" xlink:type="simple" ext-link-type="uri" xlink:href="http://data.antweb.org/specimen/CASENT9062876">CASENT9062876</ext-link>) <bold>D, G, J</bold> prolateral view <bold>E, H, K</bold> ventral view <bold>F, I, L</bold> retrolateral view <bold>J</bold> arrow showing conductor variation, with a tapering tip <bold>K, L</bold> arrow showing conductor with a blunt tip. Scale bars: 1 mm (<bold>A</bold>); 0.25 mm (<bold>B, D</bold>).</p></caption><graphic xmlns:xlink="http://www.w3.org/1999/xlink" xlink:href="zookeys-727-001-g019.jpg" position="float" orientation="portrait" xlink:type="simple" id="oo_178248.jpg"/></fig></tp:treatment-sec><tp:treatment-sec sec-type="variation" id="SECID0ECHFK"><title>Variation.</title><p>Total length 1.67–1.70 (males; n=3), 1.70–2.47 (females; n=3); Carapace length 0.75–0.80 (males; n=3), 0.82–0.87 (females; n=3); Femur I 1.82–1.98 times the length of carapace in males (n=3), 1.63–1.75 in females (n=3); <abbrev xmlns:xlink="http://www.w3.org/1999/xlink" xlink:title="carapace tilt height" id="ABBRID0EIHFK" xlink:type="simple">CtH</abbrev> divided by carapace length 1.65–1.69 in males (n=3), 1.68–1.70 in females (n=3). Average femur I length 1.47 in males (n=3) and 1.43 in females (n= 3). In all males the anterior pair of spines on the cephalon are either rudimentary or broken off; in females, one with anterior pair rudimentary, one with all 4 spines present, one with one anterior spine present and the other absent.</p></tp:treatment-sec><tp:treatment-sec sec-type="natural history" id="SECID0EMHFK"><title>Natural history.</title><p>In montane and primary rainforest from 450–1080 m in elevation, collected by sifting litter.</p></tp:treatment-sec><tp:treatment-sec sec-type="distribution" id="SECID0ERHFK"><title>Distribution.</title><p>Known only from central-eastern Madagascar (Fig. <xref ref-type="fig" rid="F31">31</xref>).</p></tp:treatment-sec><tp:treatment-sec sec-type="Nomenclatural remarks" id="SECID0E2HFK"><title>Nomenclatural remarks.</title><p>One male specimen (<ext-link xmlns:xlink="http://www.w3.org/1999/xlink" xlink:type="simple" ext-link-type="uri" xlink:href="http://data.antweb.org/specimen/CASENT9062876">CASENT9062876</ext-link>) has a pedipalpal bulb that is more heavily sclerotized than the other specimens, and also has a blunt conductor tip (Fig. <xref ref-type="fig" rid="F19">19K–L</xref>, arrows) rather than the tapering tips in the other two specimens (Fig. <xref ref-type="fig" rid="F19">19J</xref>, arrow). All three male specimens occur in close proximity so this is likely not a case of geographic variation. This specimen may be a new species and future molecular work as well as additional collection of specimens from more localities can resolve this issue.</p></tp:treatment-sec><tp:treatment-sec><!--Section generated to contain objects referenced in tp:taxon-treatment.--><fig id="F31" position="float" orientation="portrait"><label>Figure 31.</label><caption><p>Distribution map for <italic><tp:taxon-name><tp:taxon-name-part taxon-name-part-type="genus" reg="Eriauchenius">Eriauchenius</tp:taxon-name-part></tp:taxon-name></italic> species.</p></caption><graphic xmlns:xlink="http://www.w3.org/1999/xlink" xlink:href="zookeys-727-001-g031.jpg" position="float" orientation="portrait" xlink:type="simple" id="oo_178260.jpg"/></fig><fig id="F15" position="float" orientation="portrait"><label>Figure 15.</label><caption><p>
                  <italic><tp:taxon-name><tp:taxon-name-part taxon-name-part-type="genus" reg="Eriauchenius">Eriauchenius</tp:taxon-name-part> <tp:taxon-name-part taxon-name-part-type="species" reg="mahariraensis">mahariraensis</tp:taxon-name-part></tp:taxon-name></italic> (Lotz, 2003). <bold>A</bold> male (<ext-link xmlns:xlink="http://www.w3.org/1999/xlink" ext-link-type="uri" xlink:href="http://hol.osu.edu/spmInfo.html?id=USNMENT01377173" xlink:type="simple">USNMENT01377173</ext-link>) habitus, lateral view, image reversed <bold>B–C</bold> female (holotype, MCZ) internal genitalia <bold>B</bold> dorsal view <bold>C</bold> anterior view, arrow showing the small sclerotized piece next to the poreplates <bold>D–K</bold> male pedipalpal bulbs (<ext-link xmlns:xlink="http://www.w3.org/1999/xlink" ext-link-type="uri" xlink:href="http://hol.osu.edu/spmInfo.html?id=USNMENT01377173" xlink:type="simple">USNMENT01377173</ext-link>) <bold>D–F</bold> right bulb, image reversed <bold>G–L</bold> left bulb: <bold>D, G, J</bold> prolateral view <bold>E, H, K</bold> ventral view <bold>F, I, L</bold> retrolateral view. Scale bars: 1 mm (<bold>A</bold>); 0.125 mm (<bold>B, D</bold>)..</p></caption><graphic xmlns:xlink="http://www.w3.org/1999/xlink" xlink:href="zookeys-727-001-g015.jpg" position="float" orientation="portrait" xlink:type="simple" id="oo_178244.jpg"/></fig></tp:treatment-sec></tp:taxon-treatment>
