# Supplementary material for: A review of the Madagascan pelican spiders of the genera Eriauchenius O. Pickard-Cambridge, 1881 and Madagascarchaea gen. n. (Araneae, Archaeidae)
Source: Zookeys. 2018 Jan 11;(727):1–96. doi: 10.3897/zookeys.727.20222 (PMC5799789; doi:10.3897/zookeys.727.20222)
Supplement: XML Treatment for Eriauchenius rixi [file zookeys.727.20222-treatment20.xml]

<!DOCTYPE tp:taxon-treatment
  PUBLIC "-//TaxonX//DTD Taxonomic Treatment Publishing DTD v0 20100105//EN" "tax-treatment-NSO.dtd">
<tp:taxon-treatment xmlns:tp="http://www.plazi.org/taxpub"><tp:treatment-meta><kwd-group><label>Taxon classification</label><kwd><named-content xmlns:xlink="http://www.w3.org/1999/xlink" content-type="kingdom">Animalia</named-content></kwd><kwd><named-content xmlns:xlink="http://www.w3.org/1999/xlink" content-type="order">Araneae</named-content></kwd><kwd><named-content xmlns:xlink="http://www.w3.org/1999/xlink" content-type="family">Archaeidae</named-content></kwd></kwd-group><mixed-citation publication-type="journal"><person-group><name><surname>Wood</surname><given-names>Hannah M.</given-names></name><name><surname>Scharff</surname><given-names>Nikolaj</given-names></name></person-group><article-title>A review of the Madagascan pelican spiders of the genera <italic><tp:taxon-name><tp:taxon-name-part taxon-name-part-type="genus" reg="Eriauchenius">Eriauchenius</tp:taxon-name-part></tp:taxon-name></italic> O. Pickard-Cambridge, 1881 and <italic><tp:taxon-name><tp:taxon-name-part taxon-name-part-type="genus" reg="Madagascarchaea">Madagascarchaea</tp:taxon-name-part></tp:taxon-name></italic> gen. n. (<tp:taxon-name><tp:taxon-name-part taxon-name-part-type="order">Araneae</tp:taxon-name-part></tp:taxon-name>, <tp:taxon-name><tp:taxon-name-part taxon-name-part-type="family">Archaeidae</tp:taxon-name-part></tp:taxon-name>)</article-title><source>Zookeys</source><day>11</day><month>1</month><year>2018</year><volume>2018</volume><issue>727</issue><fpage>1</fpage><lpage>96</lpage><pub-id pub-id-type="doi">10.3897/zookeys.727.20222</pub-id></mixed-citation></tp:treatment-meta><tp:nomenclature><tp:taxon-name>
                <tp:taxon-name-part taxon-name-part-type="genus" reg="Eriauchenius">Eriauchenius</tp:taxon-name-part>
                <tp:taxon-name-part taxon-name-part-type="species" reg="rixi">rixi</tp:taxon-name-part>
                <object-id xmlns:xlink="http://www.w3.org/1999/xlink" content-type="zoobank" xlink:type="simple">http://zoobank.org/C0C320E4-C72E-466F-8A9F-B5B55B823B30</object-id>
              </tp:taxon-name><tp:taxon-status xmlns:xlink="http://www.w3.org/1999/xlink" xlink:type="simple">sp. n.</tp:taxon-status><xref ref-type="fig" rid="F20">Figs 20</xref><xref ref-type="fig" rid="F32">, 32</xref></tp:nomenclature><tp:treatment-sec sec-type="type material" id="SECID0E5JFK"><title>Type material.</title><p>Male holotype: Madagascar, Fianarantsoa, Parc National Ranomafana, Vohiparara, Piste Touristique, <named-content xmlns:xlink="http://www.w3.org/1999/xlink" content-type="dwc:verbatimCoordinates" xlink:type="simple"><named-content content-type="geo-json" specific-use="{&#34;type&#34;:&#34;Point&#34;,&#34;coordinates&#34;:[47.400000,-21.226667]}" id="NCID0EHKFK" xlink:type="simple">21°13.6'S, 47°24.0'E</named-content></named-content>, 1000 m, 19 Apr 1998, C. Griswold, D. Kavanaugh, N. Penny, M. Raherilalao, E. Rajeriarison, J. Ranorianarisoa, J. Schweikert, D. Ubick (deposited in <named-content xmlns:xlink="http://www.w3.org/1999/xlink" content-type="dwc:institutional_code" xlink:type="simple">CAS</named-content>; <ext-link xmlns:xlink="http://www.w3.org/1999/xlink" xlink:type="simple" ext-link-type="uri" xlink:href="http://data.antweb.org/specimen/CASENT9012013">CASENT9012013</ext-link>).</p></tp:treatment-sec><tp:treatment-sec sec-type="material" id="SECID0EWKFK"><title>Other material examined.</title><p>Female paratype, same data as holotype, except 12 and 14 Apr 1998 (<ext-link xmlns:xlink="http://www.w3.org/1999/xlink" xlink:type="simple" ext-link-type="uri" xlink:href="http://data.antweb.org/specimen/CASENT9012346">CASENT9012346</ext-link>).</p></tp:treatment-sec><tp:treatment-sec sec-type="etymology" id="SECID0EBLFK"><title>Etymology.</title><p>The specific name is a patronym to honor Dr. Michael Rix for his work describing Australian archaeids and examining their biogeographic patterns and evolutionary relationships.</p></tp:treatment-sec><tp:treatment-sec sec-type="diagnosis" id="SECID0EGLFK"><title>Diagnosis.</title><p>Males are distinguished from other “<tp:taxon-name><tp:taxon-name-part taxon-name-part-type="genus" reg="Eriauchenius"/><tp:taxon-name-part taxon-name-part-type="species" reg="bourgini">bourgini</tp:taxon-name-part></tp:taxon-name> group” species by having a sharp process at the base of the pedipalpal tegulum (Fig. <xref ref-type="fig" rid="F20">20G–I</xref>, arrows). Females are distinguished from other “<tp:taxon-name><tp:taxon-name-part taxon-name-part-type="genus" reg="Eriauchenius"/><tp:taxon-name-part taxon-name-part-type="species" reg="bourgini">bourgini</tp:taxon-name-part></tp:taxon-name> group” species by having the posterior bar curved towards the dorsal rather than the anterior (Fig. <xref ref-type="fig" rid="F20">20C</xref>), by having large broad “wings” and a narrow posterior elongation that is blunt at the end (Fig. <xref ref-type="fig" rid="F20">20C</xref>, arrow).</p></tp:treatment-sec><tp:treatment-sec sec-type="description" id="SECID0EYLFK"><title>Description.</title><p>Male holotype (<ext-link xmlns:xlink="http://www.w3.org/1999/xlink" xlink:type="simple" ext-link-type="uri" xlink:href="http://data.antweb.org/specimen/CASENT9012013">CASENT9012013</ext-link>, from Parc National Ranomafana, Madagascar). Total length 2.01, carapace 0.88 long, 0.79 wide. Abdomen 1.05 long, 1.23 high. Carapace tilt angle 64.8°, tilt height (<abbrev xmlns:xlink="http://www.w3.org/1999/xlink" xlink:title="carapace tilt height" id="ABBRID0EDMFK" xlink:type="simple">CtH</abbrev>) 1.51, constriction 0.43, head length 0.80, neck length 0.71. <abbrev xmlns:xlink="http://www.w3.org/1999/xlink" xlink:title="carapace tilt height" id="ABBRID0EHMFK" xlink:type="simple">CtH</abbrev> divided by carapace length 1.72. Cephalon with <abbrev xmlns:xlink="http://www.w3.org/1999/xlink" xlink:title="anterior median eye" id="ABBRID0ELMFK" xlink:type="simple">AME</abbrev> on large bulges, and with 4 short post-ocular spines on the crown, not on protrusions, and 1 short spine between the <abbrev xmlns:xlink="http://www.w3.org/1999/xlink" xlink:title="lateral eye" id="ABBRID0EPMFK" xlink:type="simple">LE</abbrev> and median eyes (on each side, for a total of 2). Chelicerae 1.44 long, and with a short spine 0.34 from base of chelicerae. Femur I 1.99 long. Sternum 0.56 long, 0.34 wide. Carapace, chelicerae, and sternum dark reddish brown with white setae. Coxae and legs yellowish brown, with darker annulations on tibiae and metatarsi. Abdomen mottled brown and beige, with tufts of white setae (Fig. <xref ref-type="fig" rid="F20">20A</xref>). Pedipalpal tegulum with a sharp process (Fig. <xref ref-type="fig" rid="F20">20G–I</xref>, arrow), bulb with a membraneous sac on the retrolateral side, with conductor encircling the broad, thick embolus (Fig. <xref ref-type="fig" rid="F20">20D–L</xref>). <abbrev xmlns:xlink="http://www.w3.org/1999/xlink" xlink:title="pedipalpal bulb sclerite, likely a part of the conductor" id="ABBRID0E6MFK" xlink:type="simple">SC</abbrev> present and long and thin (Fig. <xref ref-type="fig" rid="F20">20D–L</xref>). <abbrev xmlns:xlink="http://www.w3.org/1999/xlink" xlink:title="median apophysis" id="ABBRID0EHNFK" xlink:type="simple">MA</abbrev> present and a dark horn-like process (Fig. <xref ref-type="fig" rid="F20">20G, I, J, L</xref>).</p><p>Female paratype (<ext-link xmlns:xlink="http://www.w3.org/1999/xlink" xlink:type="simple" ext-link-type="uri" xlink:href="http://data.antweb.org/specimen/CASENT9012346">CASENT9012346</ext-link>). Total length 2.46, carapace 0.95 long, 0.86 wide. Abdomen 1.43 long, 1.82 wide. Carapace tilt angle 63.4°, tilt height (<abbrev xmlns:xlink="http://www.w3.org/1999/xlink" xlink:title="carapace tilt height" id="ABBRID0EWNFK" xlink:type="simple">CtH</abbrev>) 1.82, constriction 0.50, head length 0.91, neck length 0.84. <abbrev xmlns:xlink="http://www.w3.org/1999/xlink" xlink:title="carapace tilt height" id="ABBRID0E1NFK" xlink:type="simple">CtH</abbrev> divided by carapace length 1.92. Cephalon as in male. Chelicerae 1.62 long, and with short spine 0.37 from base of chelicerae. Femur I 2.06 long. Sternum 0.61 long, 0.37 wide. Colors as in male. Female genitalia <abbrev xmlns:xlink="http://www.w3.org/1999/xlink" xlink:title="female sclerotized genital plate" id="ABBRID0E5NFK" xlink:type="simple">FSGP</abbrev> with broad wings, a narrow, blunt posterior elongation (Fig. <xref ref-type="fig" rid="F20">20B</xref>, arrow); genitalia with a <abbrev xmlns:xlink="http://www.w3.org/1999/xlink" xlink:title="posterior bar" id="ABBRID0EGOFK" xlink:type="simple">PB</abbrev>, and with poreplates in one group one each side of the bursa anterior (Fig. <xref ref-type="fig" rid="F20">20C</xref>).</p><fig id="F20" position="float" orientation="portrait"><label>Figure 20.</label><caption><p>
                  <italic><tp:taxon-name><tp:taxon-name-part taxon-name-part-type="genus" reg="Eriauchenius">Eriauchenius</tp:taxon-name-part> <tp:taxon-name-part taxon-name-part-type="species" reg="rixi">rixi</tp:taxon-name-part></tp:taxon-name></italic> sp. n. <bold>A</bold> male (holotype, <ext-link xmlns:xlink="http://www.w3.org/1999/xlink" xlink:type="simple" ext-link-type="uri" xlink:href="http://data.antweb.org/specimen/CASENT9012013">CASENT9012013</ext-link>) habitus, lateral view, image reversed <bold>B–C</bold> female (<ext-link xmlns:xlink="http://www.w3.org/1999/xlink" xlink:type="simple" ext-link-type="uri" xlink:href="http://data.antweb.org/specimen/CASENT9012346">CASENT9012346</ext-link>) internal genitalia <bold>B</bold> dorsal view, arrow showing the <abbrev xmlns:xlink="http://www.w3.org/1999/xlink" xlink:title="female sclerotized genital plate" id="ABBRID0ERPFK" xlink:type="simple">FSGP</abbrev> narrow posterior elongation <bold>C</bold> anterior view <bold>D–L</bold> male pedipalpal bulbs (holotype, <ext-link xmlns:xlink="http://www.w3.org/1999/xlink" xlink:type="simple" ext-link-type="uri" xlink:href="http://data.antweb.org/specimen/CASENT9012013">CASENT9012013</ext-link>) <bold>D–F</bold> right bulb, image reversed <bold>G–L</bold> left bulb, arrow showing the sharp process on the tegulum base <bold>D, G, J</bold> prolateral view <bold>E, H, K</bold> ventral view <bold>F, I, L</bold> retrolateral view. Scale bars: 1 mm (<bold>A</bold>); 0.25 mm (<bold>B, D</bold>).</p></caption><graphic xmlns:xlink="http://www.w3.org/1999/xlink" xlink:href="zookeys-727-001-g020.jpg" position="float" orientation="portrait" xlink:type="simple" id="oo_178249.jpg"/></fig></tp:treatment-sec><tp:treatment-sec sec-type="variation" id="SECID0ERQFK"><title>Variation.</title><p>no other specimens known.</p></tp:treatment-sec><tp:treatment-sec sec-type="natural history" id="SECID0EWQFK"><title>Natural history.</title><p>Specimens were collected at 1000 m in elevation, likely in rainforest, although not specified on the label.</p></tp:treatment-sec><tp:treatment-sec sec-type="distribution" id="SECID0E2QFK"><title>Distribution.</title><p>Known only from Parc National Ranomafana in eastern Madagascar (Fig. <xref ref-type="fig" rid="F32">32</xref>).</p></tp:treatment-sec><tp:treatment-sec><!--Section generated to contain objects referenced in tp:taxon-treatment.--><fig id="F32" position="float" orientation="portrait"><label>Figure 32.</label><caption><p>Distribution map for <italic><tp:taxon-name><tp:taxon-name-part taxon-name-part-type="genus" reg="Eriauchenius">Eriauchenius</tp:taxon-name-part></tp:taxon-name></italic> species. ** The distribution for <italic><tp:taxon-name><tp:taxon-name-part taxon-name-part-type="genus" reg="Eriauchenius">E.</tp:taxon-name-part> <tp:taxon-name-part taxon-name-part-type="species" reg="pauliani">pauliani</tp:taxon-name-part></tp:taxon-name></italic> is an approximation as the holotype does not have latitude/longitude data.</p></caption><graphic xmlns:xlink="http://www.w3.org/1999/xlink" xlink:href="zookeys-727-001-g032.jpg" position="float" orientation="portrait" xlink:type="simple" id="oo_178261.jpg"/></fig></tp:treatment-sec></tp:taxon-treatment>
