# Supplementary material for: A review of the Madagascan pelican spiders of the genera Eriauchenius O. Pickard-Cambridge, 1881 and Madagascarchaea gen. n. (Araneae, Archaeidae)
Source: Zookeys. 2018 Jan 11;(727):1–96. doi: 10.3897/zookeys.727.20222 (PMC5799789; doi:10.3897/zookeys.727.20222)
Supplement: XML Treatment for Eriauchenius sama [file zookeys.727.20222-treatment21.xml]

<!DOCTYPE tp:taxon-treatment
  PUBLIC "-//TaxonX//DTD Taxonomic Treatment Publishing DTD v0 20100105//EN" "tax-treatment-NSO.dtd">
<tp:taxon-treatment xmlns:tp="http://www.plazi.org/taxpub"><tp:treatment-meta><kwd-group><label>Taxon classification</label><kwd><named-content xmlns:xlink="http://www.w3.org/1999/xlink" content-type="kingdom">Animalia</named-content></kwd><kwd><named-content xmlns:xlink="http://www.w3.org/1999/xlink" content-type="order">Araneae</named-content></kwd><kwd><named-content xmlns:xlink="http://www.w3.org/1999/xlink" content-type="family">Archaeidae</named-content></kwd></kwd-group><mixed-citation publication-type="journal"><person-group><name><surname>Wood</surname><given-names>Hannah M.</given-names></name><name><surname>Scharff</surname><given-names>Nikolaj</given-names></name></person-group><article-title>A review of the Madagascan pelican spiders of the genera <italic><tp:taxon-name><tp:taxon-name-part taxon-name-part-type="genus" reg="Eriauchenius">Eriauchenius</tp:taxon-name-part></tp:taxon-name></italic> O. Pickard-Cambridge, 1881 and <italic><tp:taxon-name><tp:taxon-name-part taxon-name-part-type="genus" reg="Madagascarchaea">Madagascarchaea</tp:taxon-name-part></tp:taxon-name></italic> gen. n. (<tp:taxon-name><tp:taxon-name-part taxon-name-part-type="order">Araneae</tp:taxon-name-part></tp:taxon-name>, <tp:taxon-name><tp:taxon-name-part taxon-name-part-type="family">Archaeidae</tp:taxon-name-part></tp:taxon-name>)</article-title><source>Zookeys</source><day>11</day><month>1</month><year>2018</year><volume>2018</volume><issue>727</issue><fpage>1</fpage><lpage>96</lpage><pub-id pub-id-type="doi">10.3897/zookeys.727.20222</pub-id></mixed-citation></tp:treatment-meta><tp:nomenclature><tp:taxon-name>
                <tp:taxon-name-part taxon-name-part-type="genus" reg="Eriauchenius">Eriauchenius</tp:taxon-name-part>
                <tp:taxon-name-part taxon-name-part-type="species" reg="sama">sama</tp:taxon-name-part>
                <object-id xmlns:xlink="http://www.w3.org/1999/xlink" content-type="zoobank" xlink:type="simple">http://zoobank.org/6F12A04B-D235-4613-A269-72FA930A99F4</object-id>
              </tp:taxon-name><tp:taxon-status xmlns:xlink="http://www.w3.org/1999/xlink" xlink:type="simple">sp. n.</tp:taxon-status><xref ref-type="fig" rid="F21">Figs 21</xref><xref ref-type="fig" rid="F31">, 31</xref></tp:nomenclature><tp:treatment-sec sec-type="type material" id="SECID0EVSFK"><title>Type material.</title><p>Male holotype: MADAGASCAR, Fianarantsoa, Parc National Ranomafana, Talatakely, <named-content xmlns:xlink="http://www.w3.org/1999/xlink" content-type="dwc:verbatimCoordinates" xlink:type="simple"><named-content content-type="geo-json" specific-use="{&#34;type&#34;:&#34;Point&#34;,&#34;coordinates&#34;:[47.426667,-21.248333]}" id="NCID0E5SFK" xlink:type="simple">21°14.9'S, 47°25.6'E</named-content></named-content>, 19–30 Apr 1998, C. Griswold, D. Kavanaugh, N. Penny, M. Raherilalao, J. Ranorianarisoa, J. Schweikert, D. Ubick (deposited in <named-content xmlns:xlink="http://www.w3.org/1999/xlink" content-type="dwc:institutional_code" xlink:type="simple">CAS</named-content>: <ext-link xmlns:xlink="http://www.w3.org/1999/xlink" xlink:type="simple" ext-link-type="uri" xlink:href="http://data.antweb.org/specimen/CASENT9012014">CASENT9012014</ext-link>).</p></tp:treatment-sec><tp:treatment-sec sec-type="material" id="SECID0ENTFK"><title>Other material examined.</title><p>Female paratype, MADAGASCAR, Fianarantsoa, 29 km SSW Ambositra, Ankazomivady, <named-content xmlns:xlink="http://www.w3.org/1999/xlink" content-type="dwc:verbatimCoordinates" xlink:type="simple"><named-content content-type="geo-json" specific-use="{&#34;type&#34;:&#34;Point&#34;,&#34;coordinates&#34;:[47.165000,-20.776667]}" id="NCID0EWTFK" xlink:type="simple">20°46.6'S, 47°09.9'E</named-content></named-content>, 1700 m, 7 Jan 1998, forest, sifted leaf litter, B.L. Fisher (<ext-link xmlns:xlink="http://www.w3.org/1999/xlink" xlink:type="simple" ext-link-type="uri" xlink:href="http://data.antweb.org/specimen/CASENT9012341">CASENT9012341</ext-link>).</p></tp:treatment-sec><tp:treatment-sec sec-type="diagnosis" id="SECID0EAUFK"><title>Diagnosis.</title><p>Males and females are distinguished from other “<tp:taxon-name><tp:taxon-name-part taxon-name-part-type="genus" reg="Eriauchenius"/><tp:taxon-name-part taxon-name-part-type="species" reg="bourgini">bourgini</tp:taxon-name-part></tp:taxon-name> group” species, except <italic><tp:taxon-name><tp:taxon-name-part taxon-name-part-type="genus" reg="Eriauchenius">E.</tp:taxon-name-part> <tp:taxon-name-part taxon-name-part-type="species" reg="ratsirarsoni">ratsirarsoni</tp:taxon-name-part></tp:taxon-name></italic> and <italic><tp:taxon-name><tp:taxon-name-part taxon-name-part-type="genus" reg="Eriauchenius">E.</tp:taxon-name-part> <tp:taxon-name-part taxon-name-part-type="species" reg="mahariraensis">mahariraensis</tp:taxon-name-part></tp:taxon-name></italic>, by having 4 spines on the cephalon, and the cheliceral spine pointing perpendicular. Males of <italic><tp:taxon-name><tp:taxon-name-part taxon-name-part-type="genus" reg="Eriauchenius">E.</tp:taxon-name-part> <tp:taxon-name-part taxon-name-part-type="species" reg="sama">sama</tp:taxon-name-part></tp:taxon-name></italic> sp. n. are also distinguished from other “<tp:taxon-name><tp:taxon-name-part taxon-name-part-type="genus" reg="Eriauchenius"/><tp:taxon-name-part taxon-name-part-type="species" reg="bourgini">bourgini</tp:taxon-name-part></tp:taxon-name> group” species, by having a long process on the conductor that extends to the embolus tip (Fig. <xref ref-type="fig" rid="F21">21D–I</xref>, sclerite “c1”), and having the tip of the conductor point curving in a different direction than the more basal portion (Fig. <xref ref-type="fig" rid="F21">21G–I</xref>, arrow). Females are distinguished by the reduced <abbrev xmlns:xlink="http://www.w3.org/1999/xlink" xlink:title="female sclerotized genital plate" id="ABBRID0EPVFK" xlink:type="simple">FSGP</abbrev>, but the width divided by height is less than 2 (Fig. <xref ref-type="fig" rid="F21">21B</xref>).</p></tp:treatment-sec><tp:treatment-sec sec-type="etymology" id="SECID0EXVFK"><title>Etymology.</title><p>The specific name is a noun in apposition; ‘<tp:taxon-name><tp:taxon-name-part taxon-name-part-type="genus" reg="Eriauchenius"/><tp:taxon-name-part taxon-name-part-type="species" reg="sama">sama</tp:taxon-name-part></tp:taxon-name>’ means ‘pelican’ in Malagasy.</p></tp:treatment-sec><tp:treatment-sec sec-type="description" id="SECID0EGWFK"><title>Description.</title><p>Male holotype (<ext-link xmlns:xlink="http://www.w3.org/1999/xlink" xlink:type="simple" ext-link-type="uri" xlink:href="http://data.antweb.org/specimen/CASENT9012014">CASENT9012014</ext-link>, from Parc National Ranomafana, Madagascar). Total length 2.10, carapace 0.95 long, 0.85 wide. Abdomen 1.10 long, 1.26 high. Carapace tilt angle 72.5°, tilt height (<abbrev xmlns:xlink="http://www.w3.org/1999/xlink" xlink:title="carapace tilt height" id="ABBRID0ERWFK" xlink:type="simple">CtH</abbrev>) 1.72, constriction 0.52, head length 0.82, neck length 0.81. <abbrev xmlns:xlink="http://www.w3.org/1999/xlink" xlink:title="carapace tilt height" id="ABBRID0EVWFK" xlink:type="simple">CtH</abbrev> divided by carapace length 1.81. Cephalon with <abbrev xmlns:xlink="http://www.w3.org/1999/xlink" xlink:title="anterior median eye" id="ABBRID0EZWFK" xlink:type="simple">AME</abbrev> on a small bulge, and with 4 small post-ocular spines (although it is difficult to tell as the anterior pair is missing, rudimentary or broken off) on the crown of the cephalon, and 1 spine between the <abbrev xmlns:xlink="http://www.w3.org/1999/xlink" xlink:title="lateral eye" id="ABBRID0E4WFK" xlink:type="simple">LE</abbrev> and <abbrev xmlns:xlink="http://www.w3.org/1999/xlink" xlink:title="anterior median eye" id="ABBRID0EBXFK" xlink:type="simple">AME</abbrev> (on each side, for a total of 2). Chelicerae 1.59 long, and with a spine 0.25 from base of chelicerae that projects perpendicular. Femur I 2.03 long. Sternum 0.63 long, 0.40 wide. Carapace, chelicerae, sternum, and legs reddish brown with white setae; patellas, tibias, and metatarsi light tan. Abdomen mottled with dark brown and light yellow patches, with light circular patches on the dark brown portions, with white setae. Pedipalpal bulb with a large membraneous sac above the base of the embolus, with a greatly exposed embolus that is encircled by the conductor (Fig. <xref ref-type="fig" rid="F21">21D–L</xref>). Conductor with a large bulge and a long process on the prolateral side that extends to the tip of the embolus (Fig. <xref ref-type="fig" rid="F21">21D–I</xref>, “c1” sclerite). In ventral view the left conductor curves in a clockwise direction, but the tip changes direction (Fig. <xref ref-type="fig" rid="F21">21H–I</xref>, arrow). Embolus broad and dark (Fig. <xref ref-type="fig" rid="F21">21G</xref>).</p><p>Female paratype (<ext-link xmlns:xlink="http://www.w3.org/1999/xlink" xlink:type="simple" ext-link-type="uri" xlink:href="http://data.antweb.org/specimen/CASENT9012341">CASENT9012341</ext-link>). Total length 2.24, carapace 0.87 long, 0.80 wide. Abdomen 1.18 long, 1.48 high. Carapace tilt angle 67.5°, tilt height (<abbrev xmlns:xlink="http://www.w3.org/1999/xlink" xlink:title="carapace tilt height" id="ABBRID0E3XFK" xlink:type="simple">CtH</abbrev>) 1.50, constriction 0.50, head length 0.78, neck length 0.73. <abbrev xmlns:xlink="http://www.w3.org/1999/xlink" xlink:title="carapace tilt height" id="ABBRID0EAYFK" xlink:type="simple">CtH</abbrev> divided by carapace length 1.73. Cephalon with <abbrev xmlns:xlink="http://www.w3.org/1999/xlink" xlink:title="anterior median eye" id="ABBRID0EEYFK" xlink:type="simple">AME</abbrev> on a small bulge, and with 4 small post-ocular spines (one is broken off or missing) on the crown of the cephalon, and 1 spine between the <abbrev xmlns:xlink="http://www.w3.org/1999/xlink" xlink:title="lateral eye" id="ABBRID0EIYFK" xlink:type="simple">LE</abbrev> and <abbrev xmlns:xlink="http://www.w3.org/1999/xlink" xlink:title="anterior median eye" id="ABBRID0EMYFK" xlink:type="simple">AME</abbrev> (on each side, for a total of 2). Chelicerae 1.54 long, and with small spine 0.29 from base of chelicerae. Femur I 1.82 long. Sternum 0.60 long, 0.40 wide. Cephalothorax colors as in male. Abdomen anterior light tan, and posterior dark brown with light circular patches; abdomen with white and brown setae. Female genitalia <abbrev xmlns:xlink="http://www.w3.org/1999/xlink" xlink:title="female sclerotized genital plate" id="ABBRID0EQYFK" xlink:type="simple">FSGP</abbrev> small and simple, with “wings” reduced (Fig. <xref ref-type="fig" rid="F21">21B</xref>); <abbrev xmlns:xlink="http://www.w3.org/1999/xlink" xlink:title="posterior bar" id="ABBRID0EYYFK" xlink:type="simple">PB</abbrev> present; with poreplates in one group on each side of the bursa anterior (Fig. <xref ref-type="fig" rid="F21">21C</xref>).</p><fig id="F21" position="float" orientation="portrait"><label>Figure 21.</label><caption><p>
                  <italic><tp:taxon-name><tp:taxon-name-part taxon-name-part-type="genus" reg="Eriauchenius">Eriauchenius</tp:taxon-name-part> <tp:taxon-name-part taxon-name-part-type="species" reg="sama">sama</tp:taxon-name-part></tp:taxon-name></italic> sp. n. <bold>A</bold> male (holotype, <ext-link xmlns:xlink="http://www.w3.org/1999/xlink" xlink:type="simple" ext-link-type="uri" xlink:href="http://data.antweb.org/specimen/CASENT9012014">CASENT9012014</ext-link>) habitus, lateral view, image reversed <bold>B–C</bold> female (<ext-link xmlns:xlink="http://www.w3.org/1999/xlink" xlink:type="simple" ext-link-type="uri" xlink:href="http://data.antweb.org/specimen/CASENT9012341">CASENT9012341</ext-link>) internal genitalia: <bold>B</bold> dorsal view <bold>C</bold> anterior view <bold>D–L</bold> male pedipalpal bulbs (holotype, <ext-link xmlns:xlink="http://www.w3.org/1999/xlink" xlink:type="simple" ext-link-type="uri" xlink:href="http://data.antweb.org/specimen/CASENT9012014">CASENT9012014</ext-link>), arrow showing the change in direction in the curve of the conductor tip <bold>D–F</bold> right bulb, image reversed <bold>G–L</bold> left bulb <bold>D, G, J</bold> prolateral view <bold>E, H, K</bold> ventral view <bold>F, I, L</bold> retrolateral view. Scale bars: 1 mm (<bold>A</bold>); 0.25 mm (<bold>B, D</bold>).</p></caption><graphic xmlns:xlink="http://www.w3.org/1999/xlink" xlink:href="zookeys-727-001-g021.jpg" position="float" orientation="portrait" xlink:type="simple" id="oo_178250.jpg"/></fig></tp:treatment-sec><tp:treatment-sec sec-type="variation" id="SECID0E61FK"><title>Variation.</title><p>no other known material.</p></tp:treatment-sec><tp:treatment-sec sec-type="natural history" id="SECID0EE2FK"><title>Natural history.</title><p>Female specimen was collected at 1700 m in elevation in forest by sifting litter.</p></tp:treatment-sec><tp:treatment-sec sec-type="distribution" id="SECID0EJ2FK"><title>Distribution.</title><p>Known only from central-eastern Madagascar (Fig. <xref ref-type="fig" rid="F31">31</xref>).</p><p>Nomenclatural remarks: The male holotype and female paratype of <italic><tp:taxon-name><tp:taxon-name-part taxon-name-part-type="genus" reg="Eriauchenius">E.</tp:taxon-name-part> <tp:taxon-name-part taxon-name-part-type="species" reg="sama">sama</tp:taxon-name-part></tp:taxon-name></italic> sp. n. occur in different areas. The male and female were associated based on body size and carapace shape. Future molecular work as well as additional collection of specimens from more localities can help resolve this issue.</p></tp:treatment-sec><tp:treatment-sec><!--Section generated to contain objects referenced in tp:taxon-treatment.--><fig id="F31" position="float" orientation="portrait"><label>Figure 31.</label><caption><p>Distribution map for <italic><tp:taxon-name><tp:taxon-name-part taxon-name-part-type="genus" reg="Eriauchenius">Eriauchenius</tp:taxon-name-part></tp:taxon-name></italic> species.</p></caption><graphic xmlns:xlink="http://www.w3.org/1999/xlink" xlink:href="zookeys-727-001-g031.jpg" position="float" orientation="portrait" xlink:type="simple" id="oo_178260.jpg"/></fig></tp:treatment-sec></tp:taxon-treatment>
