# Supplementary material for: A review of the Madagascan pelican spiders of the genera Eriauchenius O. Pickard-Cambridge, 1881 and Madagascarchaea gen. n. (Araneae, Archaeidae)
Source: Zookeys. 2018 Jan 11;(727):1–96. doi: 10.3897/zookeys.727.20222 (PMC5799789; doi:10.3897/zookeys.727.20222)
Supplement: XML Treatment for Eriauchenius zirafy [file zookeys.727.20222-treatment22.xml]

<!DOCTYPE tp:taxon-treatment
  PUBLIC "-//TaxonX//DTD Taxonomic Treatment Publishing DTD v0 20100105//EN" "tax-treatment-NSO.dtd">
<tp:taxon-treatment xmlns:tp="http://www.plazi.org/taxpub"><tp:treatment-meta><kwd-group><label>Taxon classification</label><kwd><named-content xmlns:xlink="http://www.w3.org/1999/xlink" content-type="kingdom">Animalia</named-content></kwd><kwd><named-content xmlns:xlink="http://www.w3.org/1999/xlink" content-type="order">Araneae</named-content></kwd><kwd><named-content xmlns:xlink="http://www.w3.org/1999/xlink" content-type="family">Archaeidae</named-content></kwd></kwd-group><mixed-citation publication-type="journal"><person-group><name><surname>Wood</surname><given-names>Hannah M.</given-names></name><name><surname>Scharff</surname><given-names>Nikolaj</given-names></name></person-group><article-title>A review of the Madagascan pelican spiders of the genera <italic><tp:taxon-name><tp:taxon-name-part taxon-name-part-type="genus" reg="Eriauchenius">Eriauchenius</tp:taxon-name-part></tp:taxon-name></italic> O. Pickard-Cambridge, 1881 and <italic><tp:taxon-name><tp:taxon-name-part taxon-name-part-type="genus" reg="Madagascarchaea">Madagascarchaea</tp:taxon-name-part></tp:taxon-name></italic> gen. n. (<tp:taxon-name><tp:taxon-name-part taxon-name-part-type="order">Araneae</tp:taxon-name-part></tp:taxon-name>, <tp:taxon-name><tp:taxon-name-part taxon-name-part-type="family">Archaeidae</tp:taxon-name-part></tp:taxon-name>)</article-title><source>Zookeys</source><day>11</day><month>1</month><year>2018</year><volume>2018</volume><issue>727</issue><fpage>1</fpage><lpage>96</lpage><pub-id pub-id-type="doi">10.3897/zookeys.727.20222</pub-id></mixed-citation></tp:treatment-meta><tp:nomenclature><tp:taxon-name>
                <tp:taxon-name-part taxon-name-part-type="genus" reg="Eriauchenius">Eriauchenius</tp:taxon-name-part>
                <tp:taxon-name-part taxon-name-part-type="species" reg="zirafy">zirafy</tp:taxon-name-part>
                <object-id xmlns:xlink="http://www.w3.org/1999/xlink" content-type="zoobank" xlink:type="simple">http://zoobank.org/82260DF8-9503-4817-8BC7-CD808F8F891E</object-id>
              </tp:taxon-name><tp:taxon-status xmlns:xlink="http://www.w3.org/1999/xlink" xlink:type="simple">sp. n.</tp:taxon-status><xref ref-type="fig" rid="F22">Figs 22</xref><xref ref-type="fig" rid="F31">, 31</xref></tp:nomenclature><tp:treatment-sec sec-type="type material" id="SECID0EQ4FK"><title>Type material.</title><p>Male holotype: MADAGASCAR, Toamasina, Parc National Masoala, 2 hour hike from Tompolo, 39 km SE Maroantsetra, <named-content xmlns:xlink="http://www.w3.org/1999/xlink" content-type="dwc:verbatimCoordinates" xlink:type="simple"><named-content content-type="geo-json" specific-use="{&#34;type&#34;:&#34;Point&#34;,&#34;coordinates&#34;:[49.972917,-15.693194]}" id="NCID0EZ4FK" xlink:type="simple">15°41'35.5"S, 49°58'22.5"E</named-content></named-content>, 450 m, 15–17 Dec 2008, primary montane rainforest, general collecting day, beating vegetation, F. Alvarez-Padilla &amp; H. Wood (deposited in <named-content xmlns:xlink="http://www.w3.org/1999/xlink" content-type="dwc:institutional_code" xlink:type="simple">USNM</named-content>: <ext-link xmlns:xlink="http://www.w3.org/1999/xlink" ext-link-type="uri" xlink:href="http://hol.osu.edu/spmInfo.html?id=USNMENT01377199" xlink:type="simple">USNMENT01377199</ext-link>).</p></tp:treatment-sec><tp:treatment-sec sec-type="material" id="SECID0EI5FK"><title>Other material examined.</title><p>MADGASCAR: Female paratype, Toamasina, Mikira forest, 2.5 hour hike from Andaparaty, 29 km N Maroantsetra, <named-content xmlns:xlink="http://www.w3.org/1999/xlink" content-type="dwc:verbatimCoordinates" xlink:type="simple"><named-content content-type="geo-json" specific-use="{&#34;type&#34;:&#34;Point&#34;,&#34;coordinates&#34;:[49.615278,-15.200819]}" id="NCID0ER5FK" xlink:type="simple">15°12'2.95"S, 49°36'55.0"E</named-content></named-content>, 195m, 10–12 Dec 2008, primary montane rainforest, beating vegetation: 5–10 feet above ground, F. Alvarez-Padilla &amp; H. Wood (<ext-link xmlns:xlink="http://www.w3.org/1999/xlink" ext-link-type="uri" xlink:href="http://hol.osu.edu/spmInfo.html?id=USNMENT01377190" xlink:type="simple">USNMENT01377190</ext-link>); 1M, same data as holotype (<ext-link xmlns:xlink="http://www.w3.org/1999/xlink" xlink:type="simple" ext-link-type="uri" xlink:href="http://data.antweb.org/specimen/CASENT9028315">CASENT9028315</ext-link>); 1M,1J, Toamasina, Parc National Masoala, Ambohitsitondroina, Mt., Ambanizana, <named-content xmlns:xlink="http://www.w3.org/1999/xlink" content-type="dwc:verbatimCoordinates" xlink:type="simple"><named-content content-type="geo-json" specific-use="{&#34;type&#34;:&#34;Point&#34;,&#34;coordinates&#34;:[50.003417,-15.569417]}" id="NCID0ED6FK" xlink:type="simple">15°34'9.9"S, 50°00'12.3"E</named-content></named-content>, 650–700 m, 26–27 Feb 2003, rainforest, general collecting night, D. Andriamalala, D. Silva, et al. DSD0007 (<ext-link xmlns:xlink="http://www.w3.org/1999/xlink" xlink:type="simple" ext-link-type="uri" xlink:href="http://data.antweb.org/specimen/CASENT9015571">CASENT9015571</ext-link>).</p></tp:treatment-sec><tp:treatment-sec sec-type="etymology" id="SECID0EN6FK"><title>Etymology.</title><p>The specific name is a noun in apposition; ‘<tp:taxon-name><tp:taxon-name-part taxon-name-part-type="genus" reg="Eriauchenius"/><tp:taxon-name-part taxon-name-part-type="species" reg="zirafy">zirafy</tp:taxon-name-part></tp:taxon-name>’ means ‘giraffe’ in Malagasy.</p></tp:treatment-sec><tp:treatment-sec sec-type="diagnosis" id="SECID0E36FK"><title>Diagnosis.</title><p>
              <italic><tp:taxon-name><tp:taxon-name-part taxon-name-part-type="genus" reg="Eriauchenius">E.</tp:taxon-name-part> <tp:taxon-name-part taxon-name-part-type="species" reg="bourgini">bourgini</tp:taxon-name-part></tp:taxon-name></italic> and <italic><tp:taxon-name><tp:taxon-name-part taxon-name-part-type="genus" reg="Eriauchenius">E.</tp:taxon-name-part> <tp:taxon-name-part taxon-name-part-type="species" reg="zirafy">zirafy</tp:taxon-name-part></tp:taxon-name></italic> sp. n. are distinguished from other “<tp:taxon-name><tp:taxon-name-part taxon-name-part-type="genus" reg="Eriauchenius"/><tp:taxon-name-part taxon-name-part-type="species" reg="bourgini">bourgini</tp:taxon-name-part></tp:taxon-name> group” species by having two large protrusions on the crown of the cephalon (Fig. <xref ref-type="fig" rid="F22">22A</xref>). Females of <italic><tp:taxon-name><tp:taxon-name-part taxon-name-part-type="genus" reg="Eriauchenius">E.</tp:taxon-name-part> <tp:taxon-name-part taxon-name-part-type="species" reg="bourgini">bourgini</tp:taxon-name-part></tp:taxon-name></italic> and <italic><tp:taxon-name><tp:taxon-name-part taxon-name-part-type="genus" reg="Eriauchenius">E.</tp:taxon-name-part> <tp:taxon-name-part taxon-name-part-type="species" reg="zirafy">zirafy</tp:taxon-name-part></tp:taxon-name></italic> sp. n. are distinguished by the presence of two sclerotized invaginations on the bursa (Fig. <xref ref-type="fig" rid="F22">22C</xref>, arrows). Males of <italic><tp:taxon-name><tp:taxon-name-part taxon-name-part-type="genus" reg="Eriauchenius">E.</tp:taxon-name-part> <tp:taxon-name-part taxon-name-part-type="species" reg="bourgini">bourgini</tp:taxon-name-part></tp:taxon-name></italic> and <italic><tp:taxon-name><tp:taxon-name-part taxon-name-part-type="genus" reg="Eriauchenius">E.</tp:taxon-name-part> <tp:taxon-name-part taxon-name-part-type="species" reg="zirafy">zirafy</tp:taxon-name-part></tp:taxon-name></italic> sp. n. are distinguished by having a conductor with 4 processes in <italic><tp:taxon-name><tp:taxon-name-part taxon-name-part-type="genus" reg="Eriauchenius">E.</tp:taxon-name-part> <tp:taxon-name-part taxon-name-part-type="species" reg="bourgini">bourgini</tp:taxon-name-part></tp:taxon-name></italic> (Fig. <xref ref-type="fig" rid="F13">13D–K</xref>) and 5 in <italic><tp:taxon-name><tp:taxon-name-part taxon-name-part-type="genus" reg="Eriauchenius">E.</tp:taxon-name-part> <tp:taxon-name-part taxon-name-part-type="species" reg="zirafy">zirafy</tp:taxon-name-part></tp:taxon-name></italic> sp. n (Fig. <xref ref-type="fig" rid="F22">22D–K</xref>). <italic><tp:taxon-name><tp:taxon-name-part taxon-name-part-type="genus" reg="Eriauchenius">Eriauchenius</tp:taxon-name-part> <tp:taxon-name-part taxon-name-part-type="species" reg="zirafy">zirafy</tp:taxon-name-part></tp:taxon-name></italic> sp. n. is distinguished from <italic><tp:taxon-name><tp:taxon-name-part taxon-name-part-type="genus" reg="Eriauchenius">E.</tp:taxon-name-part> <tp:taxon-name-part taxon-name-part-type="species" reg="bourgini">bourgini</tp:taxon-name-part></tp:taxon-name></italic> by lacking posterior extensions on coxae I (Fig. <xref ref-type="fig" rid="F13">13L</xref>), and by having a cluster of small bumps and pores on the conductor base of the male pedipalp (Fig. <xref ref-type="fig" rid="F22">22G–I,L</xref>, arrow).</p></tp:treatment-sec><tp:treatment-sec sec-type="description" id="SECID0EIEGK"><title>Description.</title><p>Male holotype (<ext-link xmlns:xlink="http://www.w3.org/1999/xlink" ext-link-type="uri" xlink:href="http://hol.osu.edu/spmInfo.html?id=USNMENT01377199" xlink:type="simple">USNMENT01377199</ext-link>, from Parc National Masoala, Madagascar). Total length 1.79, carapace 0.75 long, 0.70 wide. Abdomen 0.97 long, 0.81 high. Carapace tilt angle 59.5°, tilt height (<abbrev xmlns:xlink="http://www.w3.org/1999/xlink" xlink:title="carapace tilt height" id="ABBRID0ETEGK" xlink:type="simple">CtH</abbrev>) 1.72, constriction 0.32, head length 0.86, neck length 0.89 (Fig. <xref ref-type="fig" rid="F2">2</xref>). <abbrev xmlns:xlink="http://www.w3.org/1999/xlink" xlink:title="carapace tilt height" id="ABBRID0E2EGK" xlink:type="simple">CtH</abbrev> divided by carapace length 2.29. Cephalon with <abbrev xmlns:xlink="http://www.w3.org/1999/xlink" xlink:title="anterior median eye" id="ABBRID0E6EGK" xlink:type="simple">AME</abbrev> on large bulge. Cephalon with 4 small post-ocular spines on the crown of the cephalon, with the posterior pair on large protrusions and the anterior pair not on protrusions, and 1 small spine between the <abbrev xmlns:xlink="http://www.w3.org/1999/xlink" xlink:title="lateral eye" id="ABBRID0EDFGK" xlink:type="simple">LE</abbrev> and <abbrev xmlns:xlink="http://www.w3.org/1999/xlink" xlink:title="anterior median eye" id="ABBRID0EHFGK" xlink:type="simple">AME</abbrev> (on each side, for a total of 2). Chelicerae 1.50 long, and with a short spine 0.68 from base of chelicerae, projecting downward. Femur I 1.89 long. Sternum 0.50 long, 0.32 wide. Carapace, chelicerae, and sternum dark reddish brown with white setae. Coxae and legs lighter brown, with darker annulations on tibiae and metatarsi. Abdomen mottled brown and beige, with a bright white patch on each lateral side, with tufts of white setae (Fig. <xref ref-type="fig" rid="F22">22A</xref>). Pedipalpal bulb with a small membranous sac above the embolus base, with the base of the conductor small and triangular with a cluster of small bumps and pores (Fig. <xref ref-type="fig" rid="F22">22G–I,L</xref>, arrow), and with the remainder of the conductor with 4 long processes as it wraps around the embolus, although one process is bifurcating (Fig. <xref ref-type="fig" rid="F22">22D,G–I, c3 and c4</xref>) for a total of five processes (Fig. <xref ref-type="fig" rid="F22">22D–I, c1–c5</xref>). The embolus is thick, contains two processes, and has membranous parts.</p><p>Female paratype (<ext-link xmlns:xlink="http://www.w3.org/1999/xlink" ext-link-type="uri" xlink:href="http://hol.osu.edu/spmInfo.html?id=USNMENT01377190" xlink:type="simple">USNMENT01377190</ext-link>). This specimen is damaged due to fungus, rendering measurements and color descriptions of the abdomen impossible. Carapace 0.75 long, 0.70 wide. Carapace tilt angle 65.4°, tilt height (<abbrev xmlns:xlink="http://www.w3.org/1999/xlink" xlink:title="carapace tilt height" id="ABBRID0ECGGK" xlink:type="simple">CtH</abbrev>) 1.72, constriction 0.31, head length 0.81, neck length 0.92. <abbrev xmlns:xlink="http://www.w3.org/1999/xlink" xlink:title="carapace tilt height" id="ABBRID0EGGGK" xlink:type="simple">CtH</abbrev> divided by carapace length 2.29. Cephalon as in male. Chelicerae 1.66 long, and with small spine 0.73 from base of chelicerae. Femur I 1.90 long. Sternum 0.51 long, 0.33 wide. Carapace colors as in male. Female genitalia <abbrev xmlns:xlink="http://www.w3.org/1999/xlink" xlink:title="female sclerotized genital plate" id="ABBRID0EKGGK" xlink:type="simple">FSGP</abbrev> small and simple; unknown whether <abbrev xmlns:xlink="http://www.w3.org/1999/xlink" xlink:title="posterior bar" id="ABBRID0EOGGK" xlink:type="simple">PB</abbrev> is present or absent due to specimen damage; bursa lacking poreplates and instead having a sclerotized invagination on each side of the bursa anterior (Fig. <xref ref-type="fig" rid="F22">22C</xref>, arrows).</p><fig id="F22" position="float" orientation="portrait"><label>Figure 22.</label><caption><p>
                  <italic><tp:taxon-name><tp:taxon-name-part taxon-name-part-type="genus" reg="Eriauchenius">Eriauchenius</tp:taxon-name-part> <tp:taxon-name-part taxon-name-part-type="species" reg="zirafy">zirafy</tp:taxon-name-part></tp:taxon-name></italic> sp. n. <bold>A</bold> male (<ext-link xmlns:xlink="http://www.w3.org/1999/xlink" xlink:type="simple" ext-link-type="uri" xlink:href="http://data.antweb.org/specimen/CASENT9015571">CASENT9015571</ext-link>) habitus, lateral view <bold>B–C</bold> female (<ext-link xmlns:xlink="http://www.w3.org/1999/xlink" ext-link-type="uri" xlink:href="http://hol.osu.edu/spmInfo.html?id=USNMENT01377190" xlink:type="simple">USNMENT01377190</ext-link>) internal genitalia <bold>B</bold> dorsal view <bold>C</bold> anterior view, arrows showing two sclerotized invaginations on the bursa <bold>D–L</bold> male pedipalpal bulbs (<ext-link xmlns:xlink="http://www.w3.org/1999/xlink" xlink:type="simple" ext-link-type="uri" xlink:href="http://data.antweb.org/specimen/CASENT9015571">CASENT9015571</ext-link>), black arrow showing the small bumps on the conductor base <bold>D–F, L</bold> right bulb, image reversed <bold>G–K</bold> left bulb: <bold>D, G, J</bold> prolateral view <bold>E, H</bold> ventral view <bold>F, I, K</bold> retrolateral view <bold>L</bold> close-up of small bumps on conductor base, retrolateral view, white arrow showing small pores. Scale bars: 1 mm (<bold>A</bold>); 0.125 mm (<bold>B</bold>); 0.25 mm (<bold>E</bold>).</p></caption><graphic xmlns:xlink="http://www.w3.org/1999/xlink" xlink:href="zookeys-727-001-g022.jpg" position="float" orientation="portrait" xlink:type="simple" id="oo_178251.jpg"/></fig></tp:treatment-sec><tp:treatment-sec sec-type="variation" id="SECID0EZIGK"><title>Variation.</title><p>Total length 1.79–1.80 (males; n=3); Carapace length 0.72–0.75 (males; n=3); Femur I 2.54–2.72 times the length of carapace in males (n=3) and 2.54 times the length of the carapace in females (n=1). <abbrev xmlns:xlink="http://www.w3.org/1999/xlink" xlink:title="carapace tilt height" id="ABBRID0E6IGK" xlink:type="simple">CtH</abbrev> divided by carapace length 2.29–2.44 in males (n=3). Average femur I length 1.96 (males; n=3).</p></tp:treatment-sec><tp:treatment-sec sec-type="natural history" id="SECID0EDJGK"><title>Natural history.</title><p>Specimens were collected from 195–700 m in elevation in rainforest by beating vegetation and general collecting.</p></tp:treatment-sec><tp:treatment-sec sec-type="distribution" id="SECID0EIJGK"><title>Distribution.</title><p>Known only from areas around Parc National Masoala in northeastern Madagascar (Fig. <xref ref-type="fig" rid="F31">31</xref>).</p></tp:treatment-sec><tp:treatment-sec><!--Section generated to contain objects referenced in tp:taxon-treatment.--><fig id="F31" position="float" orientation="portrait"><label>Figure 31.</label><caption><p>Distribution map for <italic><tp:taxon-name><tp:taxon-name-part taxon-name-part-type="genus" reg="Eriauchenius">Eriauchenius</tp:taxon-name-part></tp:taxon-name></italic> species.</p></caption><graphic xmlns:xlink="http://www.w3.org/1999/xlink" xlink:href="zookeys-727-001-g031.jpg" position="float" orientation="portrait" xlink:type="simple" id="oo_178260.jpg"/></fig><fig id="F13" position="float" orientation="portrait"><label>Figure 13.</label><caption><p>
                  <italic><tp:taxon-name><tp:taxon-name-part taxon-name-part-type="genus" reg="Eriauchenius">Eriauchenius</tp:taxon-name-part> <tp:taxon-name-part taxon-name-part-type="species" reg="bourgini">bourgini</tp:taxon-name-part></tp:taxon-name></italic> (Millot, 1948). <bold>A</bold> female (<ext-link xmlns:xlink="http://www.w3.org/1999/xlink" xlink:type="simple" ext-link-type="uri" xlink:href="http://data.antweb.org/specimen/CASENT9001207">CASENT9001207</ext-link>) habitus, lateral view, image reversed <bold>B–C</bold> female (<ext-link xmlns:xlink="http://www.w3.org/1999/xlink" xlink:type="simple" ext-link-type="uri" xlink:href="http://data.antweb.org/specimen/CASENT9001207">CASENT9001207</ext-link>) internal genitalia <bold>B</bold> dorsal view <bold>C</bold> anterior view, arrows showing two sclerotized invaginations on the bursa <bold>D–K</bold> male pedipalpal bulbs (<ext-link xmlns:xlink="http://www.w3.org/1999/xlink" xlink:type="simple" ext-link-type="uri" xlink:href="http://data.antweb.org/specimen/CASENT9001207">CASENT9001207</ext-link>), <bold>D–F, K</bold> right bulb, image reversed <bold>G–J</bold> left bulb <bold>D, G, J</bold> prolateral view <bold>E, H</bold> ventral view <bold>F, I</bold> retrolateral view <bold>K</bold> apical view <bold>L</bold> coxae <bold>I</bold> male (<ext-link xmlns:xlink="http://www.w3.org/1999/xlink" xlink:type="simple" ext-link-type="uri" xlink:href="http://data.antweb.org/specimen/CASENT9001207">CASENT9001207</ext-link>), ventral view, arrows showing the pointed extensions on coxae I. Scale bars: 1 mm (<bold>A</bold>); 0.125 mm (<bold>B</bold>); 0.25 mm (<bold>D</bold>).</p></caption><graphic xmlns:xlink="http://www.w3.org/1999/xlink" xlink:href="zookeys-727-001-g013.jpg" position="float" orientation="portrait" xlink:type="simple" id="oo_178242.jpg"/></fig><fig id="F2" position="float" orientation="portrait"><label>Figure 2.</label><caption><p>Diagram showing several measured morphological traits, lateral view of archaeid habitus. <bold>1</bold> carapace length <bold>2</bold> carapace tilt height (<abbrev xmlns:xlink="http://www.w3.org/1999/xlink" xlink:title="carapace tilt height" id="ABBRID0EYGAE" xlink:type="simple">CtH</abbrev>) <bold>3</bold> carapace constriction <bold>4</bold> “neck” length <bold>5</bold> carapace tilt angle <bold>6</bold> “head” length <bold>7</bold> chelicerae length <bold>8</bold> cheliceral seta length.</p></caption><graphic xmlns:xlink="http://www.w3.org/1999/xlink" xlink:href="zookeys-727-001-g002.jpg" position="float" orientation="portrait" xlink:type="simple" id="oo_178231.jpg"/></fig></tp:treatment-sec></tp:taxon-treatment>
