# Supplementary material for: A review of the Madagascan pelican spiders of the genera Eriauchenius O. Pickard-Cambridge, 1881 and Madagascarchaea gen. n. (Araneae, Archaeidae)
Source: Zookeys. 2018 Jan 11;(727):1–96. doi: 10.3897/zookeys.727.20222 (PMC5799789; doi:10.3897/zookeys.727.20222)
Supplement: XML Treatment for Madagascarchaea [file zookeys.727.20222-treatment23.xml]

<!DOCTYPE tp:taxon-treatment
  PUBLIC "-//TaxonX//DTD Taxonomic Treatment Publishing DTD v0 20100105//EN" "tax-treatment-NSO.dtd">
<tp:taxon-treatment xmlns:tp="http://www.plazi.org/taxpub"><tp:treatment-meta><kwd-group><label>Taxon classification</label><kwd><named-content xmlns:xlink="http://www.w3.org/1999/xlink" content-type="kingdom">Animalia</named-content></kwd><kwd><named-content xmlns:xlink="http://www.w3.org/1999/xlink" content-type="order">Araneae</named-content></kwd><kwd><named-content xmlns:xlink="http://www.w3.org/1999/xlink" content-type="family">Archaeidae</named-content></kwd></kwd-group><mixed-citation publication-type="journal"><person-group><name><surname>Wood</surname><given-names>Hannah M.</given-names></name><name><surname>Scharff</surname><given-names>Nikolaj</given-names></name></person-group><article-title>A review of the Madagascan pelican spiders of the genera <italic><tp:taxon-name><tp:taxon-name-part taxon-name-part-type="genus" reg="Eriauchenius">Eriauchenius</tp:taxon-name-part></tp:taxon-name></italic> O. Pickard-Cambridge, 1881 and <italic><tp:taxon-name><tp:taxon-name-part taxon-name-part-type="genus" reg="Madagascarchaea">Madagascarchaea</tp:taxon-name-part></tp:taxon-name></italic> gen. n. (<tp:taxon-name><tp:taxon-name-part taxon-name-part-type="order">Araneae</tp:taxon-name-part></tp:taxon-name>, <tp:taxon-name><tp:taxon-name-part taxon-name-part-type="family">Archaeidae</tp:taxon-name-part></tp:taxon-name>)</article-title><source>Zookeys</source><day>11</day><month>1</month><year>2018</year><volume>2018</volume><issue>727</issue><fpage>1</fpage><lpage>96</lpage><pub-id pub-id-type="doi">10.3897/zookeys.727.20222</pub-id></mixed-citation></tp:treatment-meta><tp:nomenclature><label>Genus</label><tp:taxon-name>
                <tp:taxon-name-part taxon-name-part-type="genus" reg="Madagascarchaea">Madagascarchaea</tp:taxon-name-part>
                <object-id xmlns:xlink="http://www.w3.org/1999/xlink" content-type="zoobank" xlink:type="simple">http://zoobank.org/041CF907-A633-440F-A0DE-EA875E1265DF</object-id>
              </tp:taxon-name><tp:taxon-status xmlns:xlink="http://www.w3.org/1999/xlink" xlink:type="simple">gen. n.</tp:taxon-status></tp:nomenclature><tp:treatment-sec sec-type="type species" id="SECID0EWKGK"><title>Type species.</title><p>
              <italic><tp:taxon-name><tp:taxon-name-part taxon-name-part-type="genus" reg="Archaea">Archaea</tp:taxon-name-part> <tp:taxon-name-part taxon-name-part-type="species" reg="gracilicollis">gracilicollis</tp:taxon-name-part></tp:taxon-name></italic> Millot, 1948</p></tp:treatment-sec><tp:treatment-sec sec-type="etymology" id="SECID0EHLGK"><title>Etymology.</title><p>The name refers to the Madagascan distribution and is feminine in gender.</p></tp:treatment-sec><tp:treatment-sec sec-type="diagnosis" id="SECID0EMLGK"><title>Diagnosis.</title><p>Distinguished from all other archaeids by the presence of six protrusions, each with a small spine, on the crown of the cephalon, and by the presence of a retrolateral apophysis on the male pedipalpal patella.</p></tp:treatment-sec><tp:treatment-sec sec-type="description" id="SECID0ERLGK"><title>Description.</title><p>See <xref ref-type="bibr" rid="B25">Wood (2008)</xref> for a complete description.</p></tp:treatment-sec><tp:treatment-sec sec-type="Included species" id="SECID0E2LGK"><title>Included species.</title><p>14 described species <italic><tp:taxon-name><tp:taxon-name-part taxon-name-part-type="genus" reg="Madagascarchaea">M.</tp:taxon-name-part> <tp:taxon-name-part taxon-name-part-type="species" reg="ambre">ambre</tp:taxon-name-part></tp:taxon-name></italic> (Wood, 2008), <italic><tp:taxon-name><tp:taxon-name-part taxon-name-part-type="genus" reg="Madagascarchaea">M.</tp:taxon-name-part> <tp:taxon-name-part taxon-name-part-type="species" reg="anabohazo">anabohazo</tp:taxon-name-part></tp:taxon-name></italic> (Wood, 2008), <italic><tp:taxon-name><tp:taxon-name-part taxon-name-part-type="genus" reg="Madagascarchaea">M.</tp:taxon-name-part> <tp:taxon-name-part taxon-name-part-type="species" reg="borimontsina">borimontsina</tp:taxon-name-part></tp:taxon-name></italic> (Wood, 2008), <italic><tp:taxon-name><tp:taxon-name-part taxon-name-part-type="genus" reg="Madagascarchaea">M.</tp:taxon-name-part> <tp:taxon-name-part taxon-name-part-type="species" reg="gracilicollis">gracilicollis</tp:taxon-name-part></tp:taxon-name></italic> (Millot, 1948), <italic><tp:taxon-name><tp:taxon-name-part taxon-name-part-type="genus" reg="Madagascarchaea">M.</tp:taxon-name-part> <tp:taxon-name-part taxon-name-part-type="species" reg="griswoldi">griswoldi</tp:taxon-name-part></tp:taxon-name></italic> (Wood, 2008), <italic><tp:taxon-name><tp:taxon-name-part taxon-name-part-type="genus" reg="Madagascarchaea">M.</tp:taxon-name-part> <tp:taxon-name-part taxon-name-part-type="species" reg="halambohitra">halambohitra</tp:taxon-name-part></tp:taxon-name></italic> (Wood, 2008), <italic><tp:taxon-name><tp:taxon-name-part taxon-name-part-type="genus" reg="Madagascarchaea">M.</tp:taxon-name-part> <tp:taxon-name-part taxon-name-part-type="species" reg="jeanneli">jeanneli</tp:taxon-name-part></tp:taxon-name></italic> (Millot, 1948), <italic><tp:taxon-name><tp:taxon-name-part taxon-name-part-type="genus" reg="Madagascarchaea">M.</tp:taxon-name-part> <tp:taxon-name-part taxon-name-part-type="species" reg="lavatenda">lavatenda</tp:taxon-name-part></tp:taxon-name></italic> (Wood, 2008), <italic><tp:taxon-name><tp:taxon-name-part taxon-name-part-type="genus" reg="Madagascarchaea">M.</tp:taxon-name-part> <tp:taxon-name-part taxon-name-part-type="species" reg="legendrei">legendrei</tp:taxon-name-part></tp:taxon-name></italic> (Platnick, 1991), <italic><tp:taxon-name><tp:taxon-name-part taxon-name-part-type="genus" reg="Madagascarchaea">M.</tp:taxon-name-part> <tp:taxon-name-part taxon-name-part-type="species" reg="namoroka">namoroka</tp:taxon-name-part></tp:taxon-name></italic> (Wood, 2008), <italic><tp:taxon-name><tp:taxon-name-part taxon-name-part-type="genus" reg="Madagascarchaea">M.</tp:taxon-name-part> <tp:taxon-name-part taxon-name-part-type="species" reg="spiceri">spiceri</tp:taxon-name-part></tp:taxon-name></italic> (Wood, 2008), <italic><tp:taxon-name><tp:taxon-name-part taxon-name-part-type="genus" reg="Madagascarchaea">M.</tp:taxon-name-part> <tp:taxon-name-part taxon-name-part-type="species" reg="tsingyensis">tsingyensis</tp:taxon-name-part></tp:taxon-name></italic> (Lotz, 2003), <italic><tp:taxon-name><tp:taxon-name-part taxon-name-part-type="genus" reg="Madagascarchaea">M.</tp:taxon-name-part> <tp:taxon-name-part taxon-name-part-type="species" reg="vadoni">vadoni</tp:taxon-name-part></tp:taxon-name></italic> (Millot, 1948), <italic><tp:taxon-name><tp:taxon-name-part taxon-name-part-type="genus" reg="Madagascarchaea">M.</tp:taxon-name-part> <tp:taxon-name-part taxon-name-part-type="species" reg="voronakely">voronakely</tp:taxon-name-part></tp:taxon-name></italic> (Wood, 2008), and 4 new species described here: <italic><tp:taxon-name><tp:taxon-name-part taxon-name-part-type="genus" reg="Madagascarchaea">Madagascarchaea</tp:taxon-name-part> <tp:taxon-name-part taxon-name-part-type="species" reg="fohy">fohy</tp:taxon-name-part></tp:taxon-name></italic> sp. n., <italic><tp:taxon-name><tp:taxon-name-part taxon-name-part-type="genus" reg="Madagascarchaea">Madagascarchaea</tp:taxon-name-part> <tp:taxon-name-part taxon-name-part-type="species" reg="lotzi">lotzi</tp:taxon-name-part></tp:taxon-name></italic> sp. n., <italic><tp:taxon-name><tp:taxon-name-part taxon-name-part-type="genus" reg="Madagascarchaea">Madagascarchaea</tp:taxon-name-part> <tp:taxon-name-part taxon-name-part-type="species" reg="moramora">moramora</tp:taxon-name-part></tp:taxon-name></italic> sp. n., <italic><tp:taxon-name><tp:taxon-name-part taxon-name-part-type="genus" reg="Madagascarchaea">Madagascarchaea</tp:taxon-name-part> <tp:taxon-name-part taxon-name-part-type="species" reg="rabesahala">rabesahala</tp:taxon-name-part></tp:taxon-name></italic> sp. n</p></tp:treatment-sec><tp:treatment-sec sec-type="distribution" id="SECID0EHSGK"><title>Distribution.</title><p>Madagascar</p></tp:treatment-sec><tp:treatment-sec sec-type="discussion" id="SECID0EMSGK"><title>Discussion.</title><p>We elevate the “<tp:taxon-name><tp:taxon-name-part taxon-name-part-type="genus" reg="Madagascarchaea"/><tp:taxon-name-part taxon-name-part-type="species" reg="gracilicollis">gracilicollis</tp:taxon-name-part></tp:taxon-name> group” (<xref ref-type="bibr" rid="B25">Wood 2008</xref>) to genus level based on phylogenetic analysis that strongly supports two monophyletic clades, <italic><tp:taxon-name><tp:taxon-name-part taxon-name-part-type="genus" reg="Eriauchenius">Eriauchenius</tp:taxon-name-part></tp:taxon-name></italic> and <italic><tp:taxon-name><tp:taxon-name-part taxon-name-part-type="genus" reg="Madagascarchaea">Madagascarchaea</tp:taxon-name-part></tp:taxon-name></italic> gen. n., that have diversified on Madagascar (Fig. <xref ref-type="fig" rid="F1">1</xref>) (<xref ref-type="bibr" rid="B27">Wood et al. 2015</xref>; <xref ref-type="bibr" rid="B28">Wood et al. 2012</xref>). These two genera are not sister clades, but instead <italic><tp:taxon-name><tp:taxon-name-part taxon-name-part-type="genus" reg="Afrarchaea">Afrarchaea</tp:taxon-name-part></tp:taxon-name></italic> is sister to <italic><tp:taxon-name><tp:taxon-name-part taxon-name-part-type="genus" reg="Eriauchenius">Eriauchenius</tp:taxon-name-part></tp:taxon-name></italic> in <xref ref-type="bibr" rid="B27">Wood et al (2015)</xref>, and <italic><tp:taxon-name><tp:taxon-name-part taxon-name-part-type="genus" reg="Afrarchaea">Afrarchaea</tp:taxon-name-part></tp:taxon-name></italic> is sister to <italic><tp:taxon-name><tp:taxon-name-part taxon-name-part-type="genus" reg="Madagascarchaea">Madagascarchaea</tp:taxon-name-part></tp:taxon-name></italic> gen. n. in <xref ref-type="bibr" rid="B28">Wood et al (2012)</xref>. <italic><tp:taxon-name><tp:taxon-name-part taxon-name-part-type="genus" reg="Eriauchenius">Eriauchenius</tp:taxon-name-part></tp:taxon-name></italic> and <italic><tp:taxon-name><tp:taxon-name-part taxon-name-part-type="genus" reg="Afrarchaea">Afrarchaea</tp:taxon-name-part></tp:taxon-name></italic> are never recovered as sister clades.</p><p>
              <italic><tp:taxon-name><tp:taxon-name-part taxon-name-part-type="genus" reg="Madagascarchaea">Madagascarchaea</tp:taxon-name-part></tp:taxon-name></italic> gen. n. contains two main clades, the “<tp:taxon-name><tp:taxon-name-part taxon-name-part-type="genus" reg="Madagascarchaea"/><tp:taxon-name-part taxon-name-part-type="species" reg="vadoni">vadoni</tp:taxon-name-part></tp:taxon-name> group” and the “<tp:taxon-name><tp:taxon-name-part taxon-name-part-type="genus" reg="Madagascarchaea"/><tp:taxon-name-part taxon-name-part-type="species" reg="jeanneli">jeanneli</tp:taxon-name-part></tp:taxon-name> group” (Fig. <xref ref-type="fig" rid="F1">1</xref>). The “<tp:taxon-name><tp:taxon-name-part taxon-name-part-type="genus" reg="Madagascarchaea"/><tp:taxon-name-part taxon-name-part-type="species" reg="vadoni">vadoni</tp:taxon-name-part></tp:taxon-name> group” contains <italic><tp:taxon-name><tp:taxon-name-part taxon-name-part-type="genus" reg="Madagascarchaea">M.</tp:taxon-name-part> <tp:taxon-name-part taxon-name-part-type="species" reg="borimontsina">borimontsina</tp:taxon-name-part></tp:taxon-name></italic>, <italic><tp:taxon-name><tp:taxon-name-part taxon-name-part-type="genus" reg="Madagascarchaea">M.</tp:taxon-name-part> <tp:taxon-name-part taxon-name-part-type="species" reg="legendrei">legendrei</tp:taxon-name-part></tp:taxon-name></italic>, <italic><tp:taxon-name><tp:taxon-name-part taxon-name-part-type="genus" reg="Madagascarchaea">M.</tp:taxon-name-part> <tp:taxon-name-part taxon-name-part-type="species" reg="vadoni">vadoni</tp:taxon-name-part></tp:taxon-name></italic>, <italic><tp:taxon-name><tp:taxon-name-part taxon-name-part-type="genus" reg="Madagascarchaea">M.</tp:taxon-name-part> <tp:taxon-name-part taxon-name-part-type="species" reg="fohy">fohy</tp:taxon-name-part></tp:taxon-name></italic> sp. n., and <italic><tp:taxon-name><tp:taxon-name-part taxon-name-part-type="genus" reg="Madagascarchaea">M.</tp:taxon-name-part> <tp:taxon-name-part taxon-name-part-type="species" reg="rabesahala">rabesahala</tp:taxon-name-part></tp:taxon-name></italic> sp. n., and these species share the following traits: a retrolateral apophysis on the male pedipalpal femur (compare fig. 12A with fig. 12B in <xref ref-type="bibr" rid="B25">Wood 2008</xref>) and a highly reduced <abbrev xmlns:xlink="http://www.w3.org/1999/xlink" xlink:title="female sclerotized genital plate" id="ABBRID0EOYGK" xlink:type="simple">FSGP</abbrev> that lacks “wings” (Figs <xref ref-type="fig" rid="F23">23B</xref>, <xref ref-type="fig" rid="F24">24B</xref>, <xref ref-type="fig" rid="F25">25B</xref>). The female genitalia of “<tp:taxon-name><tp:taxon-name-part taxon-name-part-type="genus" reg="Madagascarchaea"/><tp:taxon-name-part taxon-name-part-type="species" reg="vadoni">vadoni</tp:taxon-name-part></tp:taxon-name> group” species do not have interspecific variation. Instead, somatic traits are more useful for identifying “<tp:taxon-name><tp:taxon-name-part taxon-name-part-type="genus" reg="Madagascarchaea"/><tp:taxon-name-part taxon-name-part-type="species" reg="vadoni">vadoni</tp:taxon-name-part></tp:taxon-name> group” species. We split what was previously considered <italic><tp:taxon-name><tp:taxon-name-part taxon-name-part-type="genus" reg="Madagascarchaea">M.</tp:taxon-name-part> <tp:taxon-name-part taxon-name-part-type="species" reg="legendrei">legendrei</tp:taxon-name-part></tp:taxon-name></italic> into two species: <italic><tp:taxon-name><tp:taxon-name-part taxon-name-part-type="genus" reg="Madagascarchaea">M.</tp:taxon-name-part> <tp:taxon-name-part taxon-name-part-type="species" reg="legendrei">legendrei</tp:taxon-name-part></tp:taxon-name></italic> and <italic><tp:taxon-name><tp:taxon-name-part taxon-name-part-type="genus" reg="Madagascarchaea">M.</tp:taxon-name-part> <tp:taxon-name-part taxon-name-part-type="species" reg="rabesahala">rabesahala</tp:taxon-name-part></tp:taxon-name></italic> sp. n. For clarity, we describe both <italic><tp:taxon-name><tp:taxon-name-part taxon-name-part-type="genus" reg="Madagascarchaea">M.</tp:taxon-name-part> <tp:taxon-name-part taxon-name-part-type="species" reg="legendrei">legendrei</tp:taxon-name-part></tp:taxon-name></italic> and <italic><tp:taxon-name><tp:taxon-name-part taxon-name-part-type="genus" reg="Madagascarchaea">M.</tp:taxon-name-part> <tp:taxon-name-part taxon-name-part-type="species" reg="rabesahala">rabesahala</tp:taxon-name-part></tp:taxon-name></italic> sp. n. here. In addition, there is a single female specimen (<ext-link xmlns:xlink="http://www.w3.org/1999/xlink" xlink:type="simple" ext-link-type="uri" xlink:href="http://data.antweb.org/specimen/CASENT9046596">CASENT9046596</ext-link>), denoted as “<italic><tp:taxon-name><tp:taxon-name-part taxon-name-part-type="genus" reg="Madagascarchaea">Madagascarchaea</tp:taxon-name-part></tp:taxon-name></italic> sp. 1” in Fig. <xref ref-type="fig" rid="F1">1</xref> that may be a new species, however, since this is the only known specimen and females are difficult to diagnose, we chose not to describe it (collection information: Madagascar, Fianarantsoa, Réserve Forestiére d’Agnalazaha, Mahabo, 42.9 km 215° SW Farafangana, <named-content xmlns:xlink="http://www.w3.org/1999/xlink" content-type="dwc:verbatimCoordinates" xlink:type="simple"><named-content content-type="geo-json" specific-use="{&#34;type&#34;:&#34;Point&#34;,&#34;coordinates&#34;:[47.723056,-23.193889]}" id="NCID0E12GK" xlink:type="simple">23°11'38"S, 47°43'23"E</named-content></named-content>, 20 m, 19 Apr 2006, littoral rainforest, maxi winkler litter extraction, B.L. Fisher et al.).</p><p>
              <italic><tp:taxon-name><tp:taxon-name-part taxon-name-part-type="genus" reg="Madagascarchaea">M.</tp:taxon-name-part> <tp:taxon-name-part taxon-name-part-type="species" reg="jeanneli">jeanneli</tp:taxon-name-part></tp:taxon-name></italic>, <italic><tp:taxon-name><tp:taxon-name-part taxon-name-part-type="genus" reg="Madagascarchaea">M.</tp:taxon-name-part> <tp:taxon-name-part taxon-name-part-type="species" reg="ambre">ambre</tp:taxon-name-part></tp:taxon-name></italic>, <italic><tp:taxon-name><tp:taxon-name-part taxon-name-part-type="genus" reg="Madagascarchaea">M.</tp:taxon-name-part> <tp:taxon-name-part taxon-name-part-type="species" reg="lotzi">lotzi</tp:taxon-name-part></tp:taxon-name></italic> sp. n., and <italic><tp:taxon-name><tp:taxon-name-part taxon-name-part-type="genus" reg="Madagascarchaea">M.</tp:taxon-name-part> <tp:taxon-name-part taxon-name-part-type="species" reg="moramora">moramora</tp:taxon-name-part></tp:taxon-name></italic> sp. n. belong to the “<tp:taxon-name><tp:taxon-name-part taxon-name-part-type="genus" reg="Madagascarchaea"/><tp:taxon-name-part taxon-name-part-type="species" reg="jeanneli">jeanneli</tp:taxon-name-part></tp:taxon-name> group” and are part of a species complex distinguished from other <italic><tp:taxon-name><tp:taxon-name-part taxon-name-part-type="genus" reg="Madagascarchaea">Madagascarchaea</tp:taxon-name-part></tp:taxon-name></italic> by having an elongated and pointy head (Figs <xref ref-type="fig" rid="F26">26A</xref>, <xref ref-type="fig" rid="F27">27A</xref>, <xref ref-type="fig" rid="F28">28A</xref>), a triangular abdomen that is either straight across the posterior (Fig. <xref ref-type="fig" rid="F28">28A</xref>) or invaginated (Figs <xref ref-type="fig" rid="F26">26A</xref>, <xref ref-type="fig" rid="F27">27A</xref>), and a conductor that is a large triangular piece in the prolateral view (Figs <xref ref-type="fig" rid="F26">26D</xref>, <xref ref-type="fig" rid="F27">27D</xref>). The current study splits the <italic><tp:taxon-name><tp:taxon-name-part taxon-name-part-type="genus" reg="Madagascarchaea">M.</tp:taxon-name-part> <tp:taxon-name-part taxon-name-part-type="species" reg="jeanneli">jeanneli</tp:taxon-name-part></tp:taxon-name></italic> of <xref ref-type="bibr" rid="B25">Wood (2008)</xref> into several different species: <italic><tp:taxon-name><tp:taxon-name-part taxon-name-part-type="genus" reg="Madagascarchaea">M.</tp:taxon-name-part> <tp:taxon-name-part taxon-name-part-type="species" reg="jeanneli">jeanneli</tp:taxon-name-part></tp:taxon-name></italic>, <italic><tp:taxon-name><tp:taxon-name-part taxon-name-part-type="genus" reg="Madagascarchaea">M.</tp:taxon-name-part> <tp:taxon-name-part taxon-name-part-type="species" reg="lotzi">lotzi</tp:taxon-name-part></tp:taxon-name></italic> sp. n., and <italic><tp:taxon-name><tp:taxon-name-part taxon-name-part-type="genus" reg="Madagascarchaea">M.</tp:taxon-name-part> <tp:taxon-name-part taxon-name-part-type="species" reg="moramora">moramora</tp:taxon-name-part></tp:taxon-name></italic> sp. n. For clarity, we also redescribe <italic><tp:taxon-name><tp:taxon-name-part taxon-name-part-type="genus" reg="Madagascarchaea">M.</tp:taxon-name-part> <tp:taxon-name-part taxon-name-part-type="species" reg="jeanneli">jeanneli</tp:taxon-name-part></tp:taxon-name></italic> here. <italic><tp:taxon-name><tp:taxon-name-part taxon-name-part-type="genus" reg="Madagascarchaea">M.</tp:taxon-name-part> <tp:taxon-name-part taxon-name-part-type="species" reg="ambre">ambre</tp:taxon-name-part></tp:taxon-name></italic>, is considered a part of the “<tp:taxon-name><tp:taxon-name-part taxon-name-part-type="genus" reg="Madagascarchaea"/><tp:taxon-name-part taxon-name-part-type="species" reg="jeanneli">jeanneli</tp:taxon-name-part></tp:taxon-name>-complex” but is not redescribed here, see <xref ref-type="bibr" rid="B25">Wood (2008)</xref> for a complete description. These four species form a monophyletic group (Fig. <xref ref-type="fig" rid="F1">1</xref>), although <italic><tp:taxon-name><tp:taxon-name-part taxon-name-part-type="genus" reg="Madagascarchaea">M.</tp:taxon-name-part> <tp:taxon-name-part taxon-name-part-type="species" reg="jeanneli">jeanneli</tp:taxon-name-part></tp:taxon-name></italic> is not included in the phylogeny. Females cannot be distinguished. For the males, embolus shape is the main morphological difference among species.</p></tp:treatment-sec><tp:treatment-sec sec-type="Madagascarchaea gen. n.: to supplement “Gracilicollis group” key" id="SECID0E6BHK"><title>
              <italic><tp:taxon-name><tp:taxon-name-part taxon-name-part-type="genus" reg="Madagascarchaea">Madagascarchaea</tp:taxon-name-part></tp:taxon-name></italic> gen. n.: to supplement “Gracilicollis group” key</title><p>When using the identification key from <xref ref-type="bibr" rid="B25">Wood (2008)</xref>, if a specimen is identified as either <italic><tp:taxon-name><tp:taxon-name-part taxon-name-part-type="genus" reg="Madagascarchaea">M.</tp:taxon-name-part> <tp:taxon-name-part taxon-name-part-type="species" reg="jeanneli">jeanneli</tp:taxon-name-part></tp:taxon-name></italic> or <italic><tp:taxon-name><tp:taxon-name-part taxon-name-part-type="genus" reg="Madagascarchaea">M.</tp:taxon-name-part> <tp:taxon-name-part taxon-name-part-type="species" reg="ambre">ambre</tp:taxon-name-part></tp:taxon-name></italic>, then use the following key to separate <italic><tp:taxon-name><tp:taxon-name-part taxon-name-part-type="genus" reg="Madagascarchaea">M.</tp:taxon-name-part> <tp:taxon-name-part taxon-name-part-type="species" reg="jeanneli">jeanneli</tp:taxon-name-part></tp:taxon-name></italic>, <italic><tp:taxon-name><tp:taxon-name-part taxon-name-part-type="genus" reg="Madagascarchaea">M.</tp:taxon-name-part> <tp:taxon-name-part taxon-name-part-type="species" reg="ambre">ambre</tp:taxon-name-part></tp:taxon-name></italic>, <italic><tp:taxon-name><tp:taxon-name-part taxon-name-part-type="genus" reg="Madagascarchaea">M.</tp:taxon-name-part> <tp:taxon-name-part taxon-name-part-type="species" reg="lotzi">lotzi</tp:taxon-name-part></tp:taxon-name></italic> sp. n., and <italic><tp:taxon-name><tp:taxon-name-part taxon-name-part-type="genus" reg="Madagascarchaea">M.</tp:taxon-name-part> <tp:taxon-name-part taxon-name-part-type="species" reg="moramora">moramora</tp:taxon-name-part></tp:taxon-name></italic> sp. n.; females of these four species are indistinguishable:</p><table-wrap content-type="key" position="anchor" orientation="portrait"><table id="TID0EESCI" rules="all"><tbody><tr><td rowspan="1" colspan="1">1</td><td rowspan="1" colspan="1">Embolus bifurcation shallow, both parts of bifurcation roughly equal thickness (Fig. <xref ref-type="fig" rid="F27">27E–F, G–H</xref>, “a” and “p”); posterior of abdomen usually invaginated in both males and females (Fig. <xref ref-type="fig" rid="F27">27H</xref>, arrow)</td><td rowspan="1" colspan="1">
                      <bold><italic><tp:taxon-name><tp:taxon-name-part taxon-name-part-type="genus" reg="Madagascarchaea">M.</tp:taxon-name-part> <tp:taxon-name-part taxon-name-part-type="species" reg="lotzi">lotzi</tp:taxon-name-part></tp:taxon-name></italic></bold>
                    </td></tr><tr><td rowspan="1" colspan="1">–</td><td rowspan="1" colspan="1">Embolus with a deeper bifurcation, both parts of bifurcation different thickness (Figs <xref ref-type="fig" rid="F26">26F, I, L</xref>, <xref ref-type="fig" rid="F28">28E–F</xref>, compare shape of “a” with shape of “p”); abdomen invaginated or straight across the posterior in both sexes (Fig. <xref ref-type="fig" rid="F28">28A</xref>, arrow)</td><td rowspan="1" colspan="1">
                      <bold>2</bold>
                    </td></tr><tr><td rowspan="1" colspan="1">2</td><td rowspan="1" colspan="1">Anterior portion of embolus bifurcation thinner than the posterior part, and jutting out past the conductor in the ventral view (see fig. 21 in <xref ref-type="bibr" rid="B25">Wood 2008</xref>); usually abdomen straight across the posterior in both sexes (as in Fig. <xref ref-type="fig" rid="F28">28A</xref>, arrow; also see fig. 1C in <xref ref-type="bibr" rid="B25">Wood 2008</xref>)</td><td rowspan="1" colspan="1">
                      <bold><italic><tp:taxon-name><tp:taxon-name-part taxon-name-part-type="genus" reg="Madagascarchaea">M.</tp:taxon-name-part> <tp:taxon-name-part taxon-name-part-type="species" reg="ambre">ambre</tp:taxon-name-part></tp:taxon-name></italic></bold>
                    </td></tr><tr><td rowspan="1" colspan="1">–</td><td rowspan="1" colspan="1">Anterior portion of embolus bifurcation broad, posterior portion not extending past conductor, and posterior portion with a bifurcation (Fig. <xref ref-type="fig" rid="F26">26E–F,H–I</xref>)</td><td rowspan="1" colspan="1">
                      <bold>3</bold>
                    </td></tr><tr><td rowspan="1" colspan="1">3</td><td rowspan="1" colspan="1">Anterior portion of embolus bifurcation thick and blunt at tip (Fig. <xref ref-type="fig" rid="F28">28D–F</xref>, “a”), posterior portion with a bifurcation at tip with each piece of unequal width (Fig. <xref ref-type="fig" rid="F28">28D–F</xref>, “p”); posterior part of abdomen usually straight in both sexes (Fig. <xref ref-type="fig" rid="F28">28A</xref>, arrow)</td><td rowspan="1" colspan="1">
                      <bold><italic><tp:taxon-name><tp:taxon-name-part taxon-name-part-type="genus" reg="Madagascarchaea">M.</tp:taxon-name-part> <tp:taxon-name-part taxon-name-part-type="species" reg="moramora">moramora</tp:taxon-name-part></tp:taxon-name></italic></bold>
                    </td></tr><tr><td rowspan="1" colspan="1">–</td><td rowspan="1" colspan="1">Anterior portion of embolus bifurcation tapering off to a point (Fig. <xref ref-type="fig" rid="F26">26D–L</xref>, “a”), posterior portion with a bifurcation at the tip (Fig. <xref ref-type="fig" rid="F26">26E–F, H–I</xref>); posterior part of abdomen usually invaginated in both sexes (Fig. <xref ref-type="fig" rid="F26">26A</xref>)</td><td rowspan="1" colspan="1">
                      <bold><italic><tp:taxon-name><tp:taxon-name-part taxon-name-part-type="genus" reg="Madagascarchaea">M.</tp:taxon-name-part> <tp:taxon-name-part taxon-name-part-type="species" reg="jeanneli">jeanneli</tp:taxon-name-part></tp:taxon-name></italic></bold>
                    </td></tr></tbody></table></table-wrap><p>When using the identification key from <xref ref-type="bibr" rid="B25">Wood (2008)</xref>, if a specimen is identified as <italic><tp:taxon-name><tp:taxon-name-part taxon-name-part-type="genus" reg="Madagascarchaea">M.</tp:taxon-name-part> <tp:taxon-name-part taxon-name-part-type="species" reg="legendrei">legendrei</tp:taxon-name-part></tp:taxon-name></italic>, then use the following key to separate species of <italic><tp:taxon-name><tp:taxon-name-part taxon-name-part-type="genus" reg="Madagascarchaea">M.</tp:taxon-name-part> <tp:taxon-name-part taxon-name-part-type="species" reg="legendrei">legendrei</tp:taxon-name-part></tp:taxon-name></italic>, <italic><tp:taxon-name><tp:taxon-name-part taxon-name-part-type="genus" reg="Madagascarchaea">M.</tp:taxon-name-part> <tp:taxon-name-part taxon-name-part-type="species" reg="fohy">fohy</tp:taxon-name-part></tp:taxon-name></italic> sp. n., and <italic><tp:taxon-name><tp:taxon-name-part taxon-name-part-type="genus" reg="Madagascarchaea">M.</tp:taxon-name-part> <tp:taxon-name-part taxon-name-part-type="species" reg="rabesahala">rabesahala</tp:taxon-name-part></tp:taxon-name></italic> sp. n.:</p><table-wrap content-type="key" position="anchor" orientation="portrait"><table id="TID0ETWCI" rules="all"><tbody><tr><td rowspan="1" colspan="1">1</td><td rowspan="1" colspan="1">In males and females, cephalon crown rounded (Figs <xref ref-type="fig" rid="F23">23A</xref>, <xref ref-type="fig" rid="F24">24A</xref>)</td><td rowspan="1" colspan="1">
                      <bold>2</bold>
                    </td></tr><tr><td rowspan="1" colspan="1">–</td><td rowspan="1" colspan="1">Cephalon crown not as round in both sexes (Fig. <xref ref-type="fig" rid="F25">25A</xref>)</td><td rowspan="1" colspan="1">
                      <bold><italic><tp:taxon-name><tp:taxon-name-part taxon-name-part-type="genus" reg="Madagascarchaea">M.</tp:taxon-name-part> <tp:taxon-name-part taxon-name-part-type="species" reg="rabesahala">rabesahala</tp:taxon-name-part></tp:taxon-name></italic></bold>
                    </td></tr><tr><td rowspan="1" colspan="1">2</td><td rowspan="1" colspan="1">In males, pedipalpal bulb, with a sclerotized rod-shaped piece on embolus (Fig. <xref ref-type="fig" rid="F23">23H, J</xref>, arrow); presence of a cymbium process that has setae on the retrolateral side of the cymbium (Fig. <xref ref-type="fig" rid="F23">23C</xref>); females of <italic><tp:taxon-name><tp:taxon-name-part taxon-name-part-type="genus" reg="Madagascarchaea">M.</tp:taxon-name-part> <tp:taxon-name-part taxon-name-part-type="species" reg="fohy">fohy</tp:taxon-name-part></tp:taxon-name></italic> and <italic><tp:taxon-name><tp:taxon-name-part taxon-name-part-type="genus" reg="Madagascarchaea">M.</tp:taxon-name-part> <tp:taxon-name-part taxon-name-part-type="species" reg="legendrei">legendrei</tp:taxon-name-part></tp:taxon-name></italic> are indistinguishable</td><td rowspan="1" colspan="1">
                      <bold><italic><tp:taxon-name><tp:taxon-name-part taxon-name-part-type="genus" reg="Madagascarchaea">M.</tp:taxon-name-part> <tp:taxon-name-part taxon-name-part-type="species" reg="fohy">fohy</tp:taxon-name-part></tp:taxon-name></italic></bold>
                    </td></tr><tr><td rowspan="1" colspan="1">–</td><td rowspan="1" colspan="1">Embolus lacking heavily sclerotized rod-shaped piece (Figs <xref ref-type="fig" rid="F24">24G–I</xref>, <xref ref-type="fig" rid="F25">25G–I</xref>); retrolateral process on cymbium present but lacking setae (Fig. <xref ref-type="fig" rid="F24">24C</xref>)</td><td rowspan="1" colspan="1">
                      <bold><italic><tp:taxon-name><tp:taxon-name-part taxon-name-part-type="genus" reg="Madagascarchaea">M.</tp:taxon-name-part> <tp:taxon-name-part taxon-name-part-type="species" reg="legendrei">legendrei</tp:taxon-name-part></tp:taxon-name></italic></bold>
                    </td></tr></tbody></table></table-wrap></tp:treatment-sec><tp:treatment-sec><!--Section generated to contain objects referenced in tp:taxon-treatment.--><fig id="F1" position="float" orientation="portrait"><label>Figure 1.</label><caption><p>Total evidence phylogeny from Bayesian analysis of molecular and morphological data, from <xref ref-type="bibr" rid="B27">Wood et al. (2015)</xref>. Outgroups not shown and with the morphospecies names changed to the new species names from the current study. Posterior probabilities are as follows, greater than or equal to: (*) 0.90; (**) 0.95; (***) 0.99.</p></caption><graphic xmlns:xlink="http://www.w3.org/1999/xlink" xlink:href="zookeys-727-001-g001.jpg" position="float" orientation="portrait" xlink:type="simple" id="oo_178230.jpg"/></fig><fig id="F23" position="float" orientation="portrait"><label>Figure 23.</label><caption><p>
                  <italic><tp:taxon-name><tp:taxon-name-part taxon-name-part-type="genus" reg="Madagascarchaea">Madagascarchaea</tp:taxon-name-part> <tp:taxon-name-part taxon-name-part-type="species" reg="fohy">fohy</tp:taxon-name-part></tp:taxon-name></italic> sp. n. <bold>A</bold> male (holotype, <ext-link xmlns:xlink="http://www.w3.org/1999/xlink" xlink:type="simple" ext-link-type="uri" xlink:href="http://data.antweb.org/specimen/CASENT9015766">CASENT9015766</ext-link>) habitus, lateral view <bold>B</bold> female (<ext-link xmlns:xlink="http://www.w3.org/1999/xlink" xlink:type="simple" ext-link-type="uri" xlink:href="http://data.antweb.org/specimen/CASENT9015766">CASENT9015766</ext-link>) internal genitalia, dorsal view <bold>C–L</bold> male pedipalpal bulbs (holotype, <ext-link xmlns:xlink="http://www.w3.org/1999/xlink" xlink:type="simple" ext-link-type="uri" xlink:href="http://data.antweb.org/specimen/CASENT9015766">CASENT9015766</ext-link>) <bold>D–F</bold> right bulb, image reversed <bold>C, G–L</bold> left bulb <bold>C</bold> cymbium close-up, dorsal view, arrow showing the retrolateral cymbium protrusion that has setae <bold>D, G, J</bold> prolateral view, arrow showing rod-like piece on embolus <bold>E, H, K</bold> ventral view, arrow showing rod-like piece on embolus <bold>F, I, L</bold> retrolateral view. Scale bars: 1 mm (<bold>A</bold>); 0.25 mm (<bold>B, D</bold>).</p></caption><graphic xmlns:xlink="http://www.w3.org/1999/xlink" xlink:href="zookeys-727-001-g023.jpg" position="float" orientation="portrait" xlink:type="simple" id="oo_178252.jpg"/></fig><fig id="F24" position="float" orientation="portrait"><label>Figure 24.</label><caption><p>
                  <italic><tp:taxon-name><tp:taxon-name-part taxon-name-part-type="genus" reg="Eriauchenius">Eriauchenius</tp:taxon-name-part> <tp:taxon-name-part taxon-name-part-type="species" reg="legendrei">legendrei</tp:taxon-name-part></tp:taxon-name></italic> (Platnick, 1991). <bold>A</bold> male (<ext-link xmlns:xlink="http://www.w3.org/1999/xlink" ext-link-type="uri" xlink:href="http://hol.osu.edu/spmInfo.html?id=USNMENT01377217" xlink:type="simple">USNMENT01377217</ext-link>) habitus, lateral view <bold>B</bold> female (<ext-link xmlns:xlink="http://www.w3.org/1999/xlink" xlink:type="simple" ext-link-type="uri" xlink:href="http://data.antweb.org/specimen/CASENT9012333">CASENT9012333</ext-link>) internal genitalia, dorsal view. <bold>C–I</bold> male pedipalpal bulbs <bold>D–F</bold> left bulb (<ext-link xmlns:xlink="http://www.w3.org/1999/xlink" xlink:type="simple" ext-link-type="uri" xlink:href="http://data.antweb.org/specimen/CASENT9012333">CASENT9012333</ext-link>) <bold>C</bold> left bulb (<ext-link xmlns:xlink="http://www.w3.org/1999/xlink" xlink:type="simple" ext-link-type="uri" xlink:href="http://data.antweb.org/specimen/CASENT9010074">CASENT9010074</ext-link>) <bold>G–I</bold> left bulb (<ext-link xmlns:xlink="http://www.w3.org/1999/xlink" ext-link-type="uri" xlink:href="http://hol.osu.edu/spmInfo.html?id=USNMENT01377217" xlink:type="simple">USNMENT01377217</ext-link>): <bold>C</bold> cymbium close-up, dorsal view, arrow showing the small retrolateral cymbium protrusion that lacks setae <bold>D, G</bold> prolateral view <bold>E, H</bold> ventral view <bold>F, I</bold> retrolateral view. Scale bars: 1 mm (<bold>A</bold>); 0.25 mm (<bold>B, D</bold>).</p></caption><graphic xmlns:xlink="http://www.w3.org/1999/xlink" xlink:href="zookeys-727-001-g024.jpg" position="float" orientation="portrait" xlink:type="simple" id="oo_178253.jpg"/></fig><fig id="F25" position="float" orientation="portrait"><label>Figure 25.</label><caption><p>
                  <italic><tp:taxon-name><tp:taxon-name-part taxon-name-part-type="genus" reg="Madagascarchaea">Madagascarchaea</tp:taxon-name-part> <tp:taxon-name-part taxon-name-part-type="species" reg="rabesahala">rabesahala</tp:taxon-name-part></tp:taxon-name></italic> sp. n. <bold>A</bold> male (holotype, <ext-link xmlns:xlink="http://www.w3.org/1999/xlink" xlink:type="simple" ext-link-type="uri" xlink:href="http://data.antweb.org/specimen/CASENT9004011">CASENT9004011</ext-link>) habitus, lateral view, image reversed <bold>B</bold> female (<ext-link xmlns:xlink="http://www.w3.org/1999/xlink" xlink:type="simple" ext-link-type="uri" xlink:href="http://data.antweb.org/specimen/CASENT9004086">CASENT9004086</ext-link>) internal genitalia, dorsal view <bold>C–I</bold> male pedipalpal bulbs <bold>D–F</bold> right bulb (<ext-link xmlns:xlink="http://www.w3.org/1999/xlink" xlink:type="simple" ext-link-type="uri" xlink:href="http://data.antweb.org/specimen/CASENT9004086">CASENT9004086</ext-link>), image reversed <bold>C, G–I</bold> left bulb (<ext-link xmlns:xlink="http://www.w3.org/1999/xlink" xlink:type="simple" ext-link-type="uri" xlink:href="http://data.antweb.org/specimen/CASENT9004086">CASENT9004086</ext-link>): <bold>C</bold> cymbium close-up, dorsal view, arrow showing the absence of a retrolateral cymbium protrusion <bold>D, G</bold> prolateral view <bold>E, H</bold> ventral view <bold>F, I</bold> retrolateral view. Scale bars: 1 mm (<bold>A</bold>); 0.25 mm (<bold>B, D</bold>).</p></caption><graphic xmlns:xlink="http://www.w3.org/1999/xlink" xlink:href="zookeys-727-001-g025.jpg" position="float" orientation="portrait" xlink:type="simple" id="oo_178254.jpg"/></fig><fig id="F26" position="float" orientation="portrait"><label>Figure 26.</label><caption><p>
                  <italic><tp:taxon-name><tp:taxon-name-part taxon-name-part-type="genus" reg="Madagascarchaea">Madagascarchaea</tp:taxon-name-part> <tp:taxon-name-part taxon-name-part-type="species" reg="jeanneli">jeanneli</tp:taxon-name-part></tp:taxon-name></italic> (Millot, 1948). <bold>A</bold> male (<ext-link xmlns:xlink="http://www.w3.org/1999/xlink" xlink:type="simple" ext-link-type="uri" xlink:href="http://data.antweb.org/specimen/CASENT9004085">CASENT9004085</ext-link>) habitus, lateral view, image reversed <bold>B–C</bold> female (<ext-link xmlns:xlink="http://www.w3.org/1999/xlink" xlink:type="simple" ext-link-type="uri" xlink:href="http://data.antweb.org/specimen/CASENT9012336">CASENT9012336</ext-link>) internal genitalia <bold>B</bold> dorsal view <bold>C</bold> anterior view. <bold>D–L</bold> male pedipalpal bulbs <bold>D–I</bold> left bulb (<ext-link xmlns:xlink="http://www.w3.org/1999/xlink" xlink:type="simple" ext-link-type="uri" xlink:href="http://data.antweb.org/specimen/CASENT9004085">CASENT9004085</ext-link>) <bold>J–L</bold> left bulb (<ext-link xmlns:xlink="http://www.w3.org/1999/xlink" xlink:type="simple" ext-link-type="uri" xlink:href="http://data.antweb.org/specimen/CASENT9005233">CASENT9005233</ext-link>): <bold>D, G, J</bold> prolateral view <bold>E, H, K</bold> ventral view <bold>F, I, L</bold> retrolateral view. Scale bars: 1 mm (<bold>A</bold>); 0.125 mm (<bold>B, D</bold>).</p></caption><graphic xmlns:xlink="http://www.w3.org/1999/xlink" xlink:href="zookeys-727-001-g026.jpg" position="float" orientation="portrait" xlink:type="simple" id="oo_178255.jpg"/></fig><fig id="F27" position="float" orientation="portrait"><label>Figure 27.</label><caption><p>
                  <italic><tp:taxon-name><tp:taxon-name-part taxon-name-part-type="genus" reg="Madagascarchaea">Madagascarchaea</tp:taxon-name-part> <tp:taxon-name-part taxon-name-part-type="species" reg="lotzi">lotzi</tp:taxon-name-part></tp:taxon-name></italic> sp. n. <bold>A</bold> male (<ext-link xmlns:xlink="http://www.w3.org/1999/xlink" xlink:type="simple" ext-link-type="uri" xlink:href="http://data.antweb.org/specimen/CASENT9018921">CASENT9018921</ext-link>) habitus, lateral view, arrow showing posterior invagination of abdomen <bold>B–C</bold> female (<ext-link xmlns:xlink="http://www.w3.org/1999/xlink" xlink:type="simple" ext-link-type="uri" xlink:href="http://data.antweb.org/specimen/CASENT9012008">CASENT9012008</ext-link>) internal genitalia <bold>B</bold> dorsal view <bold>C</bold> anterior view <bold>D–L</bold> male pedipalpal bulbs <bold>D–F</bold> right bulb (<ext-link xmlns:xlink="http://www.w3.org/1999/xlink" xlink:type="simple" ext-link-type="uri" xlink:href="http://data.antweb.org/specimen/CASENT9012004">CASENT9012004</ext-link>), image reversed, <bold>G–L</bold> left bulb (<ext-link xmlns:xlink="http://www.w3.org/1999/xlink" xlink:type="simple" ext-link-type="uri" xlink:href="http://data.antweb.org/specimen/CASENT9012330">CASENT9012330</ext-link>) <bold>D, G, J</bold> prolateral view <bold>E, H, K</bold> ventral view <bold>F, I, L</bold> retrolateral view. Scale bars: 1 mm (<bold>A</bold>); 0.125 mm (<bold>B, D</bold>).</p></caption><graphic xmlns:xlink="http://www.w3.org/1999/xlink" xlink:href="zookeys-727-001-g027.jpg" position="float" orientation="portrait" xlink:type="simple" id="oo_178256.jpg"/></fig><fig id="F28" position="float" orientation="portrait"><label>Figure 28.</label><caption><p>
                  <italic><tp:taxon-name><tp:taxon-name-part taxon-name-part-type="genus" reg="Madagascarchaea">Madagascarchaea</tp:taxon-name-part> <tp:taxon-name-part taxon-name-part-type="species" reg="moramora">moramora</tp:taxon-name-part></tp:taxon-name></italic> sp. n. <bold>A</bold> male (holotype, <ext-link xmlns:xlink="http://www.w3.org/1999/xlink" ext-link-type="uri" xlink:href="http://hol.osu.edu/spmInfo.html?id=USNMENT01377197" xlink:type="simple">USNMENT01377197</ext-link>) habitus, lateral view, image reversed, arrow showing abdomen posterior is straight. <bold>B–C</bold> female (<ext-link xmlns:xlink="http://www.w3.org/1999/xlink" ext-link-type="uri" xlink:href="http://hol.osu.edu/spmInfo.html?id=USNMENT01377198" xlink:type="simple">USNMENT01377198</ext-link>) internal genitalia <bold>B</bold> dorsal view <bold>C</bold> anterior view <bold>D–I</bold> male pedipalpal bulbs (holotype, <ext-link xmlns:xlink="http://www.w3.org/1999/xlink" ext-link-type="uri" xlink:href="http://hol.osu.edu/spmInfo.html?id=USNMENT01377197" xlink:type="simple">USNMENT01377197</ext-link>): <bold>D–F</bold> left bulb, <bold>G–I</bold> right bulb, expanded, image reversed <bold>D, G</bold> prolateral view <bold>E, H</bold> ventral view; <bold>F, I</bold> retrolateral view. Scale bars: 1 mm (<bold>A</bold>); 0.125 mm (<bold>B, D</bold>).</p></caption><graphic xmlns:xlink="http://www.w3.org/1999/xlink" xlink:href="zookeys-727-001-g028.jpg" position="float" orientation="portrait" xlink:type="simple" id="oo_178257.jpg"/></fig></tp:treatment-sec><ref-list><ref id="B25"><mixed-citation xmlns:xlink="http://www.w3.org/1999/xlink" xlink:type="simple">
          <person-group><name name-style="western"><surname>Wood</surname><given-names>H</given-names></name></person-group> (<year>2008</year>) <article-title>A revision of the assassin spiders of the <italic><tp:taxon-name><tp:taxon-name-part taxon-name-part-type="genus">Eriauchenius</tp:taxon-name-part> <tp:taxon-name-part taxon-name-part-type="species">gracilicollis</tp:taxon-name-part></tp:taxon-name></italic> group, a clade of spiders endemic to Madagascar (<tp:taxon-name><tp:taxon-name-part taxon-name-part-type="order">Araneae</tp:taxon-name-part></tp:taxon-name> : <tp:taxon-name><tp:taxon-name-part taxon-name-part-type="family">Archaeidae</tp:taxon-name-part></tp:taxon-name>).</article-title> <source>Zoological Journal of the Linnean Society</source> <volume>152</volume>: <fpage>255</fpage>–<lpage>296</lpage>. <ext-link xlink:type="simple" ext-link-type="doi" xlink:href="10.1111/j.1096-3642.2007.00359.x">https://doi.org/10.1111/j.1096-3642.2007.00359.x</ext-link></mixed-citation></ref><ref id="B27"><mixed-citation xmlns:xlink="http://www.w3.org/1999/xlink" xlink:type="simple">
          <person-group><name name-style="western"><surname>Wood</surname><given-names>HM</given-names></name><name name-style="western"><surname>Gillespie</surname><given-names>RG</given-names></name><name name-style="western"><surname>Griswold</surname><given-names>CE</given-names></name><name name-style="western"><surname>Wainwright</surname><given-names>PC</given-names></name></person-group> (<year>2015</year>) <article-title>Why is Madagascar special? The extraordinarily slow evolution of pelican spiders (<tp:taxon-name><tp:taxon-name-part taxon-name-part-type="order">Araneae</tp:taxon-name-part></tp:taxon-name>, <tp:taxon-name><tp:taxon-name-part taxon-name-part-type="family">Archaeidae</tp:taxon-name-part></tp:taxon-name>).</article-title> <source>Evolution</source> <volume>69</volume>: <fpage>462</fpage>–<lpage>481</lpage>. <ext-link xlink:type="simple" ext-link-type="doi" xlink:href="10.1111/evo.12578">https://doi.org/10.1111/evo.12578</ext-link></mixed-citation></ref><ref id="B28"><mixed-citation xmlns:xlink="http://www.w3.org/1999/xlink" xlink:type="simple">
          <person-group><name name-style="western"><surname>Wood</surname><given-names>HM</given-names></name><name name-style="western"><surname>Griswold</surname><given-names>CE</given-names></name><name name-style="western"><surname>Gillespie</surname><given-names>RG</given-names></name></person-group> (<year>2012</year>) <article-title>Phylogenetic placement of pelican spiders (<tp:taxon-name><tp:taxon-name-part taxon-name-part-type="family">Archaeidae</tp:taxon-name-part></tp:taxon-name>, <tp:taxon-name><tp:taxon-name-part taxon-name-part-type="order">Araneae</tp:taxon-name-part></tp:taxon-name>), with insight into evolution of the “neck” and predatory behaviours of the superfamily <tp:taxon-name><tp:taxon-name-part taxon-name-part-type="superfamily">Palpimanoidea</tp:taxon-name-part></tp:taxon-name>.</article-title> <source>Cladistics</source> <volume>28</volume>: <fpage>598</fpage>–<lpage>626</lpage>. <ext-link xlink:type="simple" ext-link-type="doi" xlink:href="10.1111/j.1096-0031.2012.00411.x">https://doi.org/10.1111/j.1096-0031.2012.00411.x</ext-link></mixed-citation></ref></ref-list></tp:taxon-treatment>
