# Supplementary material for: A review of the Madagascan pelican spiders of the genera Eriauchenius O. Pickard-Cambridge, 1881 and Madagascarchaea gen. n. (Araneae, Archaeidae)
Source: Zookeys. 2018 Jan 11;(727):1–96. doi: 10.3897/zookeys.727.20222 (PMC5799789; doi:10.3897/zookeys.727.20222)
Supplement: XML Treatment for Madagascarchaea fohy [file zookeys.727.20222-treatment24.xml]

<!DOCTYPE tp:taxon-treatment
  PUBLIC "-//TaxonX//DTD Taxonomic Treatment Publishing DTD v0 20100105//EN" "tax-treatment-NSO.dtd">
<tp:taxon-treatment xmlns:tp="http://www.plazi.org/taxpub"><tp:treatment-meta><kwd-group><label>Taxon classification</label><kwd><named-content xmlns:xlink="http://www.w3.org/1999/xlink" content-type="kingdom">Animalia</named-content></kwd><kwd><named-content xmlns:xlink="http://www.w3.org/1999/xlink" content-type="order">Araneae</named-content></kwd><kwd><named-content xmlns:xlink="http://www.w3.org/1999/xlink" content-type="family">Archaeidae</named-content></kwd></kwd-group><mixed-citation publication-type="journal"><person-group><name><surname>Wood</surname><given-names>Hannah M.</given-names></name><name><surname>Scharff</surname><given-names>Nikolaj</given-names></name></person-group><article-title>A review of the Madagascan pelican spiders of the genera <italic><tp:taxon-name><tp:taxon-name-part taxon-name-part-type="genus" reg="Eriauchenius">Eriauchenius</tp:taxon-name-part></tp:taxon-name></italic> O. Pickard-Cambridge, 1881 and <italic><tp:taxon-name><tp:taxon-name-part taxon-name-part-type="genus" reg="Madagascarchaea">Madagascarchaea</tp:taxon-name-part></tp:taxon-name></italic> gen. n. (<tp:taxon-name><tp:taxon-name-part taxon-name-part-type="order">Araneae</tp:taxon-name-part></tp:taxon-name>, <tp:taxon-name><tp:taxon-name-part taxon-name-part-type="family">Archaeidae</tp:taxon-name-part></tp:taxon-name>)</article-title><source>Zookeys</source><day>11</day><month>1</month><year>2018</year><volume>2018</volume><issue>727</issue><fpage>1</fpage><lpage>96</lpage><pub-id pub-id-type="doi">10.3897/zookeys.727.20222</pub-id></mixed-citation></tp:treatment-meta><tp:nomenclature><tp:taxon-name>
                <tp:taxon-name-part taxon-name-part-type="genus" reg="Madagascarchaea">Madagascarchaea</tp:taxon-name-part>
                <tp:taxon-name-part taxon-name-part-type="species" reg="fohy">fohy</tp:taxon-name-part>
                <object-id xmlns:xlink="http://www.w3.org/1999/xlink" content-type="zoobank" xlink:type="simple">http://zoobank.org/6ACB2E06-A02F-46E2-879E-D88D40F9C556</object-id>
              </tp:taxon-name><tp:taxon-status xmlns:xlink="http://www.w3.org/1999/xlink" xlink:type="simple">sp. n.</tp:taxon-status><xref ref-type="fig" rid="F23">Figs 23</xref><xref ref-type="fig" rid="F33">, 33</xref></tp:nomenclature><tp:treatment-sec sec-type="type material" id="SECID0EGTHK"><title>Type material.</title><p>Male holotype: MADAGASCAR, Toamasina, Ivoloina Parque Zoologique, 12 km from Tamatave, <named-content xmlns:xlink="http://www.w3.org/1999/xlink" content-type="dwc:verbatimCoordinates" xlink:type="simple"><named-content content-type="geo-json" specific-use="{&#34;type&#34;:&#34;Point&#34;,&#34;coordinates&#34;:[49.359028,-18.056000]}" id="NCID0EPTHK" xlink:type="simple">18°03'21.6"S, 49°21'32.5"E</named-content></named-content>, 26m, 19 Feb 2003, disturbed rainforest, general collecting night, D. Andriamalala, D. Silva, et al. (deposited in <named-content xmlns:xlink="http://www.w3.org/1999/xlink" content-type="dwc:institutional_code" xlink:type="simple">CAS</named-content>; <ext-link xmlns:xlink="http://www.w3.org/1999/xlink" xlink:type="simple" ext-link-type="uri" xlink:href="http://data.antweb.org/specimen/CASENT9015766">CASENT9015766</ext-link>).</p></tp:treatment-sec><tp:treatment-sec sec-type="material" id="SECID0E5THK"><title>Other material examined.</title><p>MADGASCAR: Female paratype, same data as holotype (<ext-link xmlns:xlink="http://www.w3.org/1999/xlink" xlink:type="simple" ext-link-type="uri" xlink:href="http://data.antweb.org/specimen/CASENT9015766">CASENT9015766</ext-link>); 1F,1juv, Toamasina, Parc National Masoala, Ambohitsitondroina Mt., Ambanizana, <named-content xmlns:xlink="http://www.w3.org/1999/xlink" content-type="dwc:verbatimCoordinates" xlink:type="simple"><named-content content-type="geo-json" specific-use="{&#34;type&#34;:&#34;Point&#34;,&#34;coordinates&#34;:[50.006944,-15.572083]}" id="NCID0EMUHK" xlink:type="simple">15°34'19.5"S, 50°00'25"E</named-content></named-content>, 900–950 m, 27 Feb 2003, rainforest, general collecting, D. Andriamalala, D. Silva, et al. (<ext-link xmlns:xlink="http://www.w3.org/1999/xlink" xlink:type="simple" ext-link-type="uri" xlink:href="http://data.antweb.org/specimen/CASENT9015493">CASENT9015493</ext-link>).</p></tp:treatment-sec><tp:treatment-sec sec-type="etymology" id="SECID0EWUHK"><title>Etymology.</title><p>The specific name is a noun in apposition; ‘<tp:taxon-name><tp:taxon-name-part taxon-name-part-type="genus" reg="Madagascarchaea"/><tp:taxon-name-part taxon-name-part-type="species" reg="fohy">fohy</tp:taxon-name-part></tp:taxon-name>’ means ‘shorty’ in Malagasy.</p></tp:treatment-sec><tp:treatment-sec sec-type="diagnosis" id="SECID0EFVHK"><title>Diagnosis.</title><p>Distinguished from all other archaeids, except <italic><tp:taxon-name><tp:taxon-name-part taxon-name-part-type="genus" reg="Madagascarchaea">M.</tp:taxon-name-part> <tp:taxon-name-part taxon-name-part-type="species" reg="vadoni">vadoni</tp:taxon-name-part></tp:taxon-name></italic>, <italic><tp:taxon-name><tp:taxon-name-part taxon-name-part-type="genus" reg="Madagascarchaea">M.</tp:taxon-name-part> <tp:taxon-name-part taxon-name-part-type="species" reg="legendrei">legendrei</tp:taxon-name-part></tp:taxon-name></italic>, <italic><tp:taxon-name><tp:taxon-name-part taxon-name-part-type="genus" reg="Madagascarchaea">M.</tp:taxon-name-part> <tp:taxon-name-part taxon-name-part-type="species" reg="rabesahala">rabesahala</tp:taxon-name-part></tp:taxon-name></italic> sp. n., and <italic><tp:taxon-name><tp:taxon-name-part taxon-name-part-type="genus" reg="Madagascarchaea">M.</tp:taxon-name-part> <tp:taxon-name-part taxon-name-part-type="species" reg="borimontsina">borimontsina</tp:taxon-name-part></tp:taxon-name></italic> (likely, because the male is unknown) by having a retrolateral apophysis on the distal side of both the palpal femur and patella (fig. 12B from <xref ref-type="bibr" rid="B25">Wood 2008</xref>), and because the <abbrev xmlns:xlink="http://www.w3.org/1999/xlink" xlink:title="female sclerotized genital plate" id="ABBRID0E2WHK" xlink:type="simple">FSGP</abbrev> is highly reduced and lacks “wings” (Figs <xref ref-type="fig" rid="F23">23B</xref>, <xref ref-type="fig" rid="F24">24B</xref>, <xref ref-type="fig" rid="F25">25B</xref>). <italic><tp:taxon-name><tp:taxon-name-part taxon-name-part-type="genus" reg="Madagascarchaea">M.</tp:taxon-name-part> <tp:taxon-name-part taxon-name-part-type="species" reg="fohy">fohy</tp:taxon-name-part></tp:taxon-name></italic> sp. n. is distinguished from <italic><tp:taxon-name><tp:taxon-name-part taxon-name-part-type="genus" reg="Madagascarchaea">M.</tp:taxon-name-part> <tp:taxon-name-part taxon-name-part-type="species" reg="vadoni">vadoni</tp:taxon-name-part></tp:taxon-name></italic>, <italic><tp:taxon-name><tp:taxon-name-part taxon-name-part-type="genus" reg="Madagascarchaea">M.</tp:taxon-name-part> <tp:taxon-name-part taxon-name-part-type="species" reg="legendrei">legendrei</tp:taxon-name-part></tp:taxon-name></italic>, and <italic><tp:taxon-name><tp:taxon-name-part taxon-name-part-type="genus" reg="Madagascarchaea">M.</tp:taxon-name-part> <tp:taxon-name-part taxon-name-part-type="species" reg="rabesahala">rabesahala</tp:taxon-name-part></tp:taxon-name></italic> sp. n. by having a heavily sclerotized rod-shaped sclerite on the palpal bulb (Fig. <xref ref-type="fig" rid="F23">23H, J</xref>, arrow), and by the presence of a retrolateral protrusion on the cymbium that has setae (Fig. <xref ref-type="fig" rid="F23">23C</xref>, arrow). <italic><tp:taxon-name><tp:taxon-name-part taxon-name-part-type="genus" reg="Madagascarchaea">M.</tp:taxon-name-part> <tp:taxon-name-part taxon-name-part-type="species" reg="fohy">fohy</tp:taxon-name-part></tp:taxon-name></italic> sp. n. is further distinguished from <italic><tp:taxon-name><tp:taxon-name-part taxon-name-part-type="genus" reg="Madagascarchaea">M.</tp:taxon-name-part> <tp:taxon-name-part taxon-name-part-type="species" reg="vadoni">vadoni</tp:taxon-name-part></tp:taxon-name></italic> by having 6 spines that are not on protrusions on the cephalic crown, opposed to the small protrusions seen in <italic><tp:taxon-name><tp:taxon-name-part taxon-name-part-type="genus" reg="Madagascarchaea">M.</tp:taxon-name-part> <tp:taxon-name-part taxon-name-part-type="species" reg="vadoni">vadoni</tp:taxon-name-part></tp:taxon-name></italic> (Wood, 2008: fig. 18A, C); from <italic><tp:taxon-name><tp:taxon-name-part taxon-name-part-type="genus" reg="Madagascarchaea">M.</tp:taxon-name-part> <tp:taxon-name-part taxon-name-part-type="species" reg="borimontsina">borimontsina</tp:taxon-name-part></tp:taxon-name></italic> by having less than 6 true teeth on the cheliceral retromargin (<xref ref-type="bibr" rid="B25">Wood 2008</xref>), by lacking a point on the <abbrev xmlns:xlink="http://www.w3.org/1999/xlink" xlink:title="anterior median eye" id="ABBRID0EP1HK" xlink:type="simple">AME</abbrev> bulge (<xref ref-type="bibr" rid="B25">Wood 2008</xref>: fig. 18D), and by lacking a cheliceral swelling on the posterior-basal side of the chelicerae (<xref ref-type="bibr" rid="B25">Wood 2008</xref>: fig. 18D).</p></tp:treatment-sec><tp:treatment-sec sec-type="description" id="SECID0E21HK"><title>Description.</title><p>Male holotype (<ext-link xmlns:xlink="http://www.w3.org/1999/xlink" xlink:type="simple" ext-link-type="uri" xlink:href="http://data.antweb.org/specimen/CASENT9015766">CASENT9015766</ext-link>, from Ivoloina Parque Zoologique, Madagascar). Total length 1.61, carapace 0.68 long, 0.55 wide. Abdomen 0.85 long, 0.93 high. Carapace tilt angle 58.1°, tilt height (<abbrev xmlns:xlink="http://www.w3.org/1999/xlink" xlink:title="carapace tilt height" id="ABBRID0EG2HK" xlink:type="simple">CtH</abbrev>) 1.29, constriction 0.33, head length 0.56, neck length 0.70. <abbrev xmlns:xlink="http://www.w3.org/1999/xlink" xlink:title="carapace tilt height" id="ABBRID0EK2HK" xlink:type="simple">CtH</abbrev> divided by carapace length 1.91. Cephalon with <abbrev xmlns:xlink="http://www.w3.org/1999/xlink" xlink:title="anterior median eye" id="ABBRID0EO2HK" xlink:type="simple">AME</abbrev> on large bulge, and with 6 small post-ocular spines on the crown, not on protrusions, and 1 small spine between the <abbrev xmlns:xlink="http://www.w3.org/1999/xlink" xlink:title="lateral eye" id="ABBRID0ES2HK" xlink:type="simple">LE</abbrev> and median eyes (on each side, for a total of 2). Chelicerae 1.40 long, and with a small spine 0.27 from base of chelicerae that projects downward (Fig. <xref ref-type="fig" rid="F23">23A</xref>). Femur I 1.96 long. Sternum 0.45 long, 0.27 wide. Carapace, chelicerae, sternum and legs reddish brown with white setae. Legs with darker annulations on tibiae and metatarsi. Abdomen mottled with dark brown areas and lighter yellowish areas, interspersed with white setae (Fig. <xref ref-type="fig" rid="F23">23A</xref>). Pedipalpal bulb of the “<tp:taxon-name><tp:taxon-name-part taxon-name-part-type="genus" reg="Madagascarchaea"/><tp:taxon-name-part taxon-name-part-type="species" reg="vadoni">vadoni</tp:taxon-name-part></tp:taxon-name> group” form (Fig. <xref ref-type="fig" rid="F23">23C–L</xref>): pedipalpal bulbs elongated with conductor swirling around a mostly membraneous embolus; conductor base triangular (Fig. <xref ref-type="fig" rid="F23">23D, G</xref>, see basal “c”), with remainder of conductor elongate and cradling embolus, and with a curved tip; <abbrev xmlns:xlink="http://www.w3.org/1999/xlink" xlink:title="median apophysis" id="ABBRID0EP3HK" xlink:type="simple">MA</abbrev> translucent and fans out (Fig. <xref ref-type="fig" rid="F23">23F, I</xref>). Cymbium with retrolateral protrusion that has setae (Fig. <xref ref-type="fig" rid="F23">23C</xref>, arrow). Embolus with heavily sclerotized rod-like piece (Fig. <xref ref-type="fig" rid="F23">23H, J</xref>, arrow).</p><fig id="F23" position="float" orientation="portrait"><label>Figure 23.</label><caption><p>
                  <italic><tp:taxon-name><tp:taxon-name-part taxon-name-part-type="genus" reg="Madagascarchaea">Madagascarchaea</tp:taxon-name-part> <tp:taxon-name-part taxon-name-part-type="species" reg="fohy">fohy</tp:taxon-name-part></tp:taxon-name></italic> sp. n. <bold>A</bold> male (holotype, <ext-link xmlns:xlink="http://www.w3.org/1999/xlink" xlink:type="simple" ext-link-type="uri" xlink:href="http://data.antweb.org/specimen/CASENT9015766">CASENT9015766</ext-link>) habitus, lateral view <bold>B</bold> female (<ext-link xmlns:xlink="http://www.w3.org/1999/xlink" xlink:type="simple" ext-link-type="uri" xlink:href="http://data.antweb.org/specimen/CASENT9015766">CASENT9015766</ext-link>) internal genitalia, dorsal view <bold>C–L</bold> male pedipalpal bulbs (holotype, <ext-link xmlns:xlink="http://www.w3.org/1999/xlink" xlink:type="simple" ext-link-type="uri" xlink:href="http://data.antweb.org/specimen/CASENT9015766">CASENT9015766</ext-link>) <bold>D–F</bold> right bulb, image reversed <bold>C, G–L</bold> left bulb <bold>C</bold> cymbium close-up, dorsal view, arrow showing the retrolateral cymbium protrusion that has setae <bold>D, G, J</bold> prolateral view, arrow showing rod-like piece on embolus <bold>E, H, K</bold> ventral view, arrow showing rod-like piece on embolus <bold>F, I, L</bold> retrolateral view. Scale bars: 1 mm (<bold>A</bold>); 0.25 mm (<bold>B, D</bold>).</p></caption><graphic xmlns:xlink="http://www.w3.org/1999/xlink" xlink:href="zookeys-727-001-g023.jpg" position="float" orientation="portrait" xlink:type="simple" id="oo_178252.jpg"/></fig><p>Female paratype (<ext-link xmlns:xlink="http://www.w3.org/1999/xlink" xlink:type="simple" ext-link-type="uri" xlink:href="http://data.antweb.org/specimen/CASENT9015766">CASENT9015766</ext-link>). Total length 1.97, carapace 0.75 long, 0.63 wide. Abdomen 1.10 long, 1.38 high. Carapace tilt angle 54.2°, tilt height (<abbrev xmlns:xlink="http://www.w3.org/1999/xlink" xlink:title="carapace tilt height" id="ABBRID0ED6HK" xlink:type="simple">CtH</abbrev>) 1.55, constriction 0.41, head length 0.73, neck length 0.82. <abbrev xmlns:xlink="http://www.w3.org/1999/xlink" xlink:title="carapace tilt height" id="ABBRID0EH6HK" xlink:type="simple">CtH</abbrev> divided by carapace length 2.07. Cephalon as in male. Chelicerae 1.55 long, and with a short spine 0.28 from base of chelicerae and projecting downward (Fig. <xref ref-type="fig" rid="F23">23A</xref>). Femur I 2.04 long. Sternum 0.50 long, 0.29 wide. Colors as in male. Genitalia of the “<tp:taxon-name><tp:taxon-name-part taxon-name-part-type="genus" reg="Madagascarchaea"/><tp:taxon-name-part taxon-name-part-type="species" reg="vadoni">vadoni</tp:taxon-name-part></tp:taxon-name>-group” form (Fig. <xref ref-type="fig" rid="F23">23B</xref>): with one group of poreplates on each side of the bursa anterior, and <abbrev xmlns:xlink="http://www.w3.org/1999/xlink" xlink:title="female sclerotized genital plate" id="ABBRID0E36HK" xlink:type="simple">FSGP</abbrev> highly reduced, lacking “wings.”</p></tp:treatment-sec><tp:treatment-sec sec-type="variation" id="SECID0EBAAM"><title>Variation.</title><p>Total length 1.67–1.97 (females; n=2); Carapace length 0.71–0.75 (females; n=2); Left and right femur I missing in one female (<ext-link xmlns:xlink="http://www.w3.org/1999/xlink" xlink:type="simple" ext-link-type="uri" xlink:href="http://data.antweb.org/specimen/CASENT9015493">CASENT9015493</ext-link>). Femur I 2.73 times the length of carapace in females (n=1); <abbrev xmlns:xlink="http://www.w3.org/1999/xlink" xlink:title="carapace tilt height" id="ABBRID0EMAAM" xlink:type="simple">CtH</abbrev> divided by carapace length 1.92–2.07 in females (n=2).</p></tp:treatment-sec><tp:treatment-sec sec-type="natural history" id="SECID0EQAAM"><title>Natural history.</title><p>Specimens were collected in disturbed and undisturbed rainforest from 26–950 m in elevation by general collecting.</p></tp:treatment-sec><tp:treatment-sec sec-type="distribution" id="SECID0EVAAM"><title>Distribution.</title><p>Known only from northeastern and central-eastern Madagascar (Fig. <xref ref-type="fig" rid="F33">33</xref>).</p></tp:treatment-sec><tp:treatment-sec><!--Section generated to contain objects referenced in tp:taxon-treatment.--><fig id="F33" position="float" orientation="portrait"><label>Figure 33.</label><caption><p>Distribution map for <italic><tp:taxon-name><tp:taxon-name-part taxon-name-part-type="genus" reg="Madagascarchaea">Madagascarchaea</tp:taxon-name-part></tp:taxon-name></italic> species.</p></caption><graphic xmlns:xlink="http://www.w3.org/1999/xlink" xlink:href="zookeys-727-001-g033.jpg" position="float" orientation="portrait" xlink:type="simple" id="oo_178262.jpg"/></fig><fig id="F24" position="float" orientation="portrait"><label>Figure 24.</label><caption><p>
                  <italic><tp:taxon-name><tp:taxon-name-part taxon-name-part-type="genus" reg="Eriauchenius">Eriauchenius</tp:taxon-name-part> <tp:taxon-name-part taxon-name-part-type="species" reg="legendrei">legendrei</tp:taxon-name-part></tp:taxon-name></italic> (Platnick, 1991). <bold>A</bold> male (<ext-link xmlns:xlink="http://www.w3.org/1999/xlink" ext-link-type="uri" xlink:href="http://hol.osu.edu/spmInfo.html?id=USNMENT01377217" xlink:type="simple">USNMENT01377217</ext-link>) habitus, lateral view <bold>B</bold> female (<ext-link xmlns:xlink="http://www.w3.org/1999/xlink" xlink:type="simple" ext-link-type="uri" xlink:href="http://data.antweb.org/specimen/CASENT9012333">CASENT9012333</ext-link>) internal genitalia, dorsal view. <bold>C–I</bold> male pedipalpal bulbs <bold>D–F</bold> left bulb (<ext-link xmlns:xlink="http://www.w3.org/1999/xlink" xlink:type="simple" ext-link-type="uri" xlink:href="http://data.antweb.org/specimen/CASENT9012333">CASENT9012333</ext-link>) <bold>C</bold> left bulb (<ext-link xmlns:xlink="http://www.w3.org/1999/xlink" xlink:type="simple" ext-link-type="uri" xlink:href="http://data.antweb.org/specimen/CASENT9010074">CASENT9010074</ext-link>) <bold>G–I</bold> left bulb (<ext-link xmlns:xlink="http://www.w3.org/1999/xlink" ext-link-type="uri" xlink:href="http://hol.osu.edu/spmInfo.html?id=USNMENT01377217" xlink:type="simple">USNMENT01377217</ext-link>): <bold>C</bold> cymbium close-up, dorsal view, arrow showing the small retrolateral cymbium protrusion that lacks setae <bold>D, G</bold> prolateral view <bold>E, H</bold> ventral view <bold>F, I</bold> retrolateral view. Scale bars: 1 mm (<bold>A</bold>); 0.25 mm (<bold>B, D</bold>).</p></caption><graphic xmlns:xlink="http://www.w3.org/1999/xlink" xlink:href="zookeys-727-001-g024.jpg" position="float" orientation="portrait" xlink:type="simple" id="oo_178253.jpg"/></fig><fig id="F25" position="float" orientation="portrait"><label>Figure 25.</label><caption><p>
                  <italic><tp:taxon-name><tp:taxon-name-part taxon-name-part-type="genus" reg="Madagascarchaea">Madagascarchaea</tp:taxon-name-part> <tp:taxon-name-part taxon-name-part-type="species" reg="rabesahala">rabesahala</tp:taxon-name-part></tp:taxon-name></italic> sp. n. <bold>A</bold> male (holotype, <ext-link xmlns:xlink="http://www.w3.org/1999/xlink" xlink:type="simple" ext-link-type="uri" xlink:href="http://data.antweb.org/specimen/CASENT9004011">CASENT9004011</ext-link>) habitus, lateral view, image reversed <bold>B</bold> female (<ext-link xmlns:xlink="http://www.w3.org/1999/xlink" xlink:type="simple" ext-link-type="uri" xlink:href="http://data.antweb.org/specimen/CASENT9004086">CASENT9004086</ext-link>) internal genitalia, dorsal view <bold>C–I</bold> male pedipalpal bulbs <bold>D–F</bold> right bulb (<ext-link xmlns:xlink="http://www.w3.org/1999/xlink" xlink:type="simple" ext-link-type="uri" xlink:href="http://data.antweb.org/specimen/CASENT9004086">CASENT9004086</ext-link>), image reversed <bold>C, G–I</bold> left bulb (<ext-link xmlns:xlink="http://www.w3.org/1999/xlink" xlink:type="simple" ext-link-type="uri" xlink:href="http://data.antweb.org/specimen/CASENT9004086">CASENT9004086</ext-link>): <bold>C</bold> cymbium close-up, dorsal view, arrow showing the absence of a retrolateral cymbium protrusion <bold>D, G</bold> prolateral view <bold>E, H</bold> ventral view <bold>F, I</bold> retrolateral view. Scale bars: 1 mm (<bold>A</bold>); 0.25 mm (<bold>B, D</bold>).</p></caption><graphic xmlns:xlink="http://www.w3.org/1999/xlink" xlink:href="zookeys-727-001-g025.jpg" position="float" orientation="portrait" xlink:type="simple" id="oo_178254.jpg"/></fig></tp:treatment-sec><ref-list><ref id="B25"><mixed-citation xmlns:xlink="http://www.w3.org/1999/xlink" xlink:type="simple">
          <person-group><name name-style="western"><surname>Wood</surname><given-names>H</given-names></name></person-group> (<year>2008</year>) <article-title>A revision of the assassin spiders of the <italic><tp:taxon-name><tp:taxon-name-part taxon-name-part-type="genus">Eriauchenius</tp:taxon-name-part> <tp:taxon-name-part taxon-name-part-type="species">gracilicollis</tp:taxon-name-part></tp:taxon-name></italic> group, a clade of spiders endemic to Madagascar (<tp:taxon-name><tp:taxon-name-part taxon-name-part-type="order">Araneae</tp:taxon-name-part></tp:taxon-name> : <tp:taxon-name><tp:taxon-name-part taxon-name-part-type="family">Archaeidae</tp:taxon-name-part></tp:taxon-name>).</article-title> <source>Zoological Journal of the Linnean Society</source> <volume>152</volume>: <fpage>255</fpage>–<lpage>296</lpage>. <ext-link xlink:type="simple" ext-link-type="doi" xlink:href="10.1111/j.1096-3642.2007.00359.x">https://doi.org/10.1111/j.1096-3642.2007.00359.x</ext-link></mixed-citation></ref></ref-list></tp:taxon-treatment>
