# Supplementary material for: A review of the Madagascan pelican spiders of the genera Eriauchenius O. Pickard-Cambridge, 1881 and Madagascarchaea gen. n. (Araneae, Archaeidae)
Source: Zookeys. 2018 Jan 11;(727):1–96. doi: 10.3897/zookeys.727.20222 (PMC5799789; doi:10.3897/zookeys.727.20222)
Supplement: XML Treatment for Madagascarchaea legendrei [file zookeys.727.20222-treatment25.xml]

<!DOCTYPE tp:taxon-treatment
  PUBLIC "-//TaxonX//DTD Taxonomic Treatment Publishing DTD v0 20100105//EN" "tax-treatment-NSO.dtd">
<tp:taxon-treatment xmlns:tp="http://www.plazi.org/taxpub"><tp:treatment-meta><kwd-group><label>Taxon classification</label><kwd><named-content xmlns:xlink="http://www.w3.org/1999/xlink" content-type="kingdom">Animalia</named-content></kwd><kwd><named-content xmlns:xlink="http://www.w3.org/1999/xlink" content-type="order">Araneae</named-content></kwd><kwd><named-content xmlns:xlink="http://www.w3.org/1999/xlink" content-type="family">Archaeidae</named-content></kwd></kwd-group><mixed-citation publication-type="journal"><person-group><name><surname>Wood</surname><given-names>Hannah M.</given-names></name><name><surname>Scharff</surname><given-names>Nikolaj</given-names></name></person-group><article-title>A review of the Madagascan pelican spiders of the genera <italic><tp:taxon-name><tp:taxon-name-part taxon-name-part-type="genus" reg="Eriauchenius">Eriauchenius</tp:taxon-name-part></tp:taxon-name></italic> O. Pickard-Cambridge, 1881 and <italic><tp:taxon-name><tp:taxon-name-part taxon-name-part-type="genus" reg="Madagascarchaea">Madagascarchaea</tp:taxon-name-part></tp:taxon-name></italic> gen. n. (<tp:taxon-name><tp:taxon-name-part taxon-name-part-type="order">Araneae</tp:taxon-name-part></tp:taxon-name>, <tp:taxon-name><tp:taxon-name-part taxon-name-part-type="family">Archaeidae</tp:taxon-name-part></tp:taxon-name>)</article-title><source>Zookeys</source><day>11</day><month>1</month><year>2018</year><volume>2018</volume><issue>727</issue><fpage>1</fpage><lpage>96</lpage><pub-id pub-id-type="doi">10.3897/zookeys.727.20222</pub-id></mixed-citation></tp:treatment-meta><tp:nomenclature><tp:taxon-name>
                <tp:taxon-name-part taxon-name-part-type="genus" reg="Madagascarchaea">Madagascarchaea</tp:taxon-name-part>
                <tp:taxon-name-part taxon-name-part-type="species" reg="legendrei">legendrei</tp:taxon-name-part>
              </tp:taxon-name><tp:taxon-authority>(Platnick, 1991)</tp:taxon-authority><tp:taxon-status xmlns:xlink="http://www.w3.org/1999/xlink" xlink:type="simple">comb. n.</tp:taxon-status><xref ref-type="fig" rid="F24">Figs 24</xref><xref ref-type="fig" rid="F33">, 33</xref><tp:nomenclature-citation-list><tp:nomenclature-citation><tp:taxon-name>
                    <tp:taxon-name-part taxon-name-part-type="genus" reg="Archaea">Archaea</tp:taxon-name-part> <tp:taxon-name-part taxon-name-part-type="species" reg="legendrei">legendrei</tp:taxon-name-part></tp:taxon-name><comment>Platnick, 1991: 137, figs 7–14.</comment></tp:nomenclature-citation><tp:nomenclature-citation><tp:taxon-name>
                    <tp:taxon-name-part taxon-name-part-type="genus" reg="Eriauchenius">Eriauchenius</tp:taxon-name-part> <tp:taxon-name-part taxon-name-part-type="species" reg="legendrei">legendrei</tp:taxon-name-part></tp:taxon-name><comment>(Platnick, 1991): <xref ref-type="bibr" rid="B25">Wood 2008</xref>: 286, figs 2E,12B,18A,20A–D (new combination).</comment></tp:nomenclature-citation></tp:nomenclature-citation-list></tp:nomenclature><tp:treatment-sec sec-type="type material" id="SECID0EKDAM"><title>Type material.</title><p>Male holotype: as <italic><tp:taxon-name><tp:taxon-name-part taxon-name-part-type="genus" reg="Archaea">Archaea</tp:taxon-name-part> <tp:taxon-name-part taxon-name-part-type="species" reg="legendrei">legendrei</tp:taxon-name-part></tp:taxon-name></italic> Platnick, 1991: Madagascar, Fianarantsoa, 7 km W Ranomafana, 1100 m, 1–7 Nov 1988, montane rainforest, pyrethrin fogging of dead leaves on fallen tree, W.E. Steiner (deposited in <named-content xmlns:xlink="http://www.w3.org/1999/xlink" content-type="dwc:institutional_code" xlink:type="simple">USNM</named-content>, examined; <ext-link xmlns:xlink="http://www.w3.org/1999/xlink" ext-link-type="uri" xlink:href="http://hol.osu.edu/spmInfo.html?id=USNMENT00879968" xlink:type="simple">USNMENT00879968</ext-link>)</p></tp:treatment-sec><tp:treatment-sec sec-type="material" id="SECID0EFEAM"><title>Other material examined.</title><p>MADAGASCAR: Female paratype, same data as holotype (<ext-link xmlns:xlink="http://www.w3.org/1999/xlink" ext-link-type="uri" xlink:href="http://hol.osu.edu/spmInfo.html?id=USNMENT00879968" xlink:type="simple">USNMENT00879968</ext-link>); Fianarantsoa, Parc National Ranomafana: 2M,8F, 4 eggcases, Vohiparara, Sahamalaotra forest, 41.1 km 54° NE Fianarantsoa, <named-content xmlns:xlink="http://www.w3.org/1999/xlink" content-type="dwc:verbatimCoordinates" xlink:type="simple"><named-content content-type="geo-json" specific-use="{&#34;type&#34;:&#34;Point&#34;,&#34;coordinates&#34;:[47.394222,-21.238861]}" id="NCID0ETEAM" xlink:type="simple">21°14'19.9"S, 47°23'39.2"E</named-content></named-content>, 1200 m, 26 Dec 2005 – 14 Jan 2006, montane rainforest, general collecting day, beating vegetation: in clumps of dead dry foliage, H. Wood, J. Miller, J.J. Rafonomezantsoa, E. Rajeriarison, V. Andriamananony (<ext-link xmlns:xlink="http://www.w3.org/1999/xlink" ext-link-type="uri" xlink:href="http://hol.osu.edu/spmInfo.html?id=USNMENT01377217" xlink:type="simple">USNMENT01377217</ext-link>, <ext-link xmlns:xlink="http://www.w3.org/1999/xlink" ext-link-type="uri" xlink:href="http://hol.osu.edu/spmInfo.html?id=USNMENT01377218" xlink:type="simple">USNMENT01377218</ext-link>, <ext-link xmlns:xlink="http://www.w3.org/1999/xlink" ext-link-type="uri" xlink:href="http://hol.osu.edu/spmInfo.html?id=USNMENT01377219" xlink:type="simple">USNMENT01377219</ext-link>, <ext-link xmlns:xlink="http://www.w3.org/1999/xlink" ext-link-type="uri" xlink:href="http://hol.osu.edu/spmInfo.html?id=USNMENT01377210" xlink:type="simple">USNMENT01377210</ext-link>, <ext-link xmlns:xlink="http://www.w3.org/1999/xlink" ext-link-type="uri" xlink:href="http://hol.osu.edu/spmInfo.html?id=USNMENT01377211" xlink:type="simple">USNMENT01377211</ext-link>); 2M,10F,16Juvs, 5 eggcases, Talatekely forest, 42.3 km 58° NE Fianarantsoa, <named-content xmlns:xlink="http://www.w3.org/1999/xlink" content-type="dwc:verbatimCoordinates" xlink:type="simple"><named-content content-type="geo-json" specific-use="{&#34;type&#34;:&#34;Point&#34;,&#34;coordinates&#34;:[47.422722,-21.257778]}" id="NCID0EUFAM" xlink:type="simple">21°15'28.0"S, 47°25'21.8"E</named-content></named-content>, 1050 m, 24 Dec 2005 – 14 Jan 2006, montane rainforest, general collecting day and night, H. Wood, J. Miller, J.J. Rafonomezantsoa, E. Rajeriarison, V. Andriamananony (<ext-link xmlns:xlink="http://www.w3.org/1999/xlink" ext-link-type="uri" xlink:href="http://hol.osu.edu/spmInfo.html?id=USNMENT01377212" xlink:type="simple">USNMENT01377212</ext-link>, <ext-link xmlns:xlink="http://www.w3.org/1999/xlink" ext-link-type="uri" xlink:href="http://hol.osu.edu/spmInfo.html?id=USNMENT01377213" xlink:type="simple">USNMENT01377213</ext-link>, <ext-link xmlns:xlink="http://www.w3.org/1999/xlink" ext-link-type="uri" xlink:href="http://hol.osu.edu/spmInfo.html?id=USNMENT01377214" xlink:type="simple">USNMENT01377214</ext-link>, <ext-link xmlns:xlink="http://www.w3.org/1999/xlink" ext-link-type="uri" xlink:href="http://hol.osu.edu/spmInfo.html?id=USNMENT01377205" xlink:type="simple">USNMENT01377205</ext-link>); 2M,4F,3Juvs,1 eggcase, Vohiparara, 3.6 km W Ranomafana, <named-content xmlns:xlink="http://www.w3.org/1999/xlink" content-type="dwc:verbatimCoordinates" xlink:type="simple"><named-content content-type="geo-json" specific-use="{&#34;type&#34;:&#34;Point&#34;,&#34;coordinates&#34;:[47.397367,-21.237383]}" id="NCID0EQGAM" xlink:type="simple">21°14.243’S, 47°23.842’E</named-content></named-content>, 1150 m, 13–14 Jan 2009, primary montane rainforest, general collecting day and night, C. Griswold, A. Saucedo and H. Wood (<ext-link xmlns:xlink="http://www.w3.org/1999/xlink" ext-link-type="uri" xlink:href="http://hol.osu.edu/spmInfo.html?id=USNMENT01377206" xlink:type="simple">USNMENT01377206</ext-link>, <ext-link xmlns:xlink="http://www.w3.org/1999/xlink" ext-link-type="uri" xlink:href="http://hol.osu.edu/spmInfo.html?id=USNMENT01377207" xlink:type="simple">USNMENT01377207</ext-link>, <ext-link xmlns:xlink="http://www.w3.org/1999/xlink" ext-link-type="uri" xlink:href="http://hol.osu.edu/spmInfo.html?id=USNMENT01377208" xlink:type="simple">USNMENT01377208</ext-link>, <ext-link xmlns:xlink="http://www.w3.org/1999/xlink" ext-link-type="uri" xlink:href="http://hol.osu.edu/spmInfo.html?id=USNMENT01377209" xlink:type="simple">USNMENT01377209</ext-link>); 1F, Talatakely, <named-content xmlns:xlink="http://www.w3.org/1999/xlink" content-type="dwc:verbatimCoordinates" xlink:type="simple"><named-content content-type="geo-json" specific-use="{&#34;type&#34;:&#34;Point&#34;,&#34;coordinates&#34;:[47.426667,-21.248333]}" id="NCID0EMHAM" xlink:type="simple">21°14.9’S, 47°25.6’E</named-content></named-content>, 5–18 Apr 1998, C. Griswold, D. Kavanaugh, N. Penny, M. Raherilalao, J. Ranorianarisoa, J. Schweikert, D. Ubick (<ext-link xmlns:xlink="http://www.w3.org/1999/xlink" xlink:type="simple" ext-link-type="uri" xlink:href="http://data.antweb.org/specimen/CASENT9012347">CASENT9012347</ext-link>); 1M, same data as previous except 19–30 Apr 1998 (<ext-link xmlns:xlink="http://www.w3.org/1999/xlink" xlink:type="simple" ext-link-type="uri" xlink:href="http://data.antweb.org/specimen/CASENT9010075">CASENT9010075</ext-link>); 2M,4F,3Juv, Vatoharanana, <named-content xmlns:xlink="http://www.w3.org/1999/xlink" content-type="dwc:verbatimCoordinates" xlink:type="simple"><named-content content-type="geo-json" specific-use="{&#34;type&#34;:&#34;Point&#34;,&#34;coordinates&#34;:[47.435000,-21.278333]}" id="NCID0E5HAM" xlink:type="simple">21°16.7’S, 47°26.1’E</named-content></named-content>, 1200 m, 15 Apr 1998, primary forest, C. Griswold, D. Kavanaugh, N. Penny, M. Raherilalao, J. Ranorianarisoa, J. Schweikert, D. Ubick (<ext-link xmlns:xlink="http://www.w3.org/1999/xlink" xlink:type="simple" ext-link-type="uri" xlink:href="http://data.antweb.org/specimen/CASENT9012349">CASENT9012349</ext-link>, <ext-link xmlns:xlink="http://www.w3.org/1999/xlink" xlink:type="simple" ext-link-type="uri" xlink:href="http://data.antweb.org/specimen/CASENT9010076">CASENT9010076</ext-link>); 1F,1juv, 2.3 km N Vohiparara village, <named-content xmlns:xlink="http://www.w3.org/1999/xlink" content-type="dwc:verbatimCoordinates" xlink:type="simple"><named-content content-type="geo-json" specific-use="{&#34;type&#34;:&#34;Point&#34;,&#34;coordinates&#34;:[47.383333,-21.213333]}" id="NCID0EQIAM" xlink:type="simple">21°12.8’S, 47°23.0’E</named-content></named-content>, 1100 m, 18 Apr 1998, C. Griswold, D. Kavanaugh, N. Penny, M. Raherilalao, E. Rajeriarison, J. Ranorianarisoa, J. Schweikert, D. Ubick (<ext-link xmlns:xlink="http://www.w3.org/1999/xlink" xlink:type="simple" ext-link-type="uri" xlink:href="http://data.antweb.org/specimen/CASENT9012345">CASENT9012345</ext-link>); 1F, same data as previous except 10-11 Apr 1998 (<ext-link xmlns:xlink="http://www.w3.org/1999/xlink" xlink:type="simple" ext-link-type="uri" xlink:href="http://data.antweb.org/specimen/CASENT9012348">CASENT9012348</ext-link>); 1M,2F, Vohiparara, Piste Touristique, <named-content xmlns:xlink="http://www.w3.org/1999/xlink" content-type="dwc:verbatimCoordinates" xlink:type="simple"><named-content content-type="geo-json" specific-use="{&#34;type&#34;:&#34;Point&#34;,&#34;coordinates&#34;:[47.400000,-21.226667]}" id="NCID0ECJAM" xlink:type="simple">21°13.6’S, 47°24.0’E</named-content></named-content>, 1000 m, 23 Apr 1998, C. Griswold, D. Kavanaugh, N. Penny, M. Raherilalao, E. Rajeriarison, J. Ranorianarisoa, J. Schweikert, D. Ubick (<ext-link xmlns:xlink="http://www.w3.org/1999/xlink" xlink:type="simple" ext-link-type="uri" xlink:href="http://data.antweb.org/specimen/CASENT9012333">CASENT9012333</ext-link>); 1M, Talatakely, <named-content xmlns:xlink="http://www.w3.org/1999/xlink" content-type="dwc:verbatimCoordinates" xlink:type="simple"><named-content content-type="geo-json" specific-use="{&#34;type&#34;:&#34;Point&#34;,&#34;coordinates&#34;:[47.433333,-21.250000]}" id="NCID0EPJAM" xlink:type="simple">21°15’S, 47°26’E</named-content></named-content>, 915–1000 m, 30 Oct - 20 Nov 1998, V.F. Lee, K.J. Ribardo (<ext-link xmlns:xlink="http://www.w3.org/1999/xlink" xlink:type="simple" ext-link-type="uri" xlink:href="http://data.antweb.org/specimen/CASENT9010074">CASENT9010074</ext-link>); 1M, Vatoharanana River, 4.1 km 231° SW Ranomafana, <named-content xmlns:xlink="http://www.w3.org/1999/xlink" content-type="dwc:verbatimCoordinates" xlink:type="simple"><named-content content-type="geo-json" specific-use="{&#34;type&#34;:&#34;Point&#34;,&#34;coordinates&#34;:[47.433333,-21.290000]}" id="NCID0E3JAM" xlink:type="simple">21°17'24"S, 47°26'00"E</named-content></named-content>, 1100 m, 27–31 Mar 2003, montane rainforest, EB20 yellow pan trap, Griswold, Fisher et al (<ext-link xmlns:xlink="http://www.w3.org/1999/xlink" xlink:type="simple" ext-link-type="uri" xlink:href="http://data.antweb.org/specimen/CASENT9018908">CASENT9018908</ext-link>); 1M,2F, Talatakely, <named-content xmlns:xlink="http://www.w3.org/1999/xlink" content-type="dwc:verbatimCoordinates" xlink:type="simple"><named-content content-type="geo-json" specific-use="{&#34;type&#34;:&#34;Point&#34;,&#34;coordinates&#34;:[47.416667,-21.250000]}" id="NCID0EJKAM" xlink:type="simple">21°15’S, 47°25’E</named-content></named-content>, 900 m, 5–7 Dec 1993, N. Scharff, S. Larcher, C. Griswold, and R. Andriamasimanana (<ext-link xmlns:xlink="http://www.w3.org/1999/xlink" xlink:type="simple" ext-link-type="uri" xlink:href="http://data.antweb.org/specimen/CASENT9046586">CASENT9046586</ext-link>); 1M,1F,2juvs, Trail FF, 14 May 1992, sifting litter 1 hr sample, B. Roth (<ext-link xmlns:xlink="http://www.w3.org/1999/xlink" xlink:type="simple" ext-link-type="uri" xlink:href="http://data.antweb.org/specimen/CASENT9012334">CASENT9012334</ext-link>); 1F,1juv, 7 km W Ranomafana, 1100 m, 23–28 Feb 1990, montane rainforest, W.E. Steiner (<ext-link xmlns:xlink="http://www.w3.org/1999/xlink" ext-link-type="uri" xlink:href="http://hol.osu.edu/spmInfo.html?id=USNMENT00879971" xlink:type="simple">USNMENT00879971</ext-link>); 1F, 7 km W Ranomafana, <named-content xmlns:xlink="http://www.w3.org/1999/xlink" content-type="dwc:verbatimCoordinates" xlink:type="simple"><named-content content-type="geo-json" specific-use="{&#34;type&#34;:&#34;Point&#34;,&#34;coordinates&#34;:[47.450000,-21.200000]}" id="NCID0EALAM" xlink:type="simple">21°12’S, 47°27’E</named-content></named-content>, 1000 m, 1–7 Mar 1990, montane rainforest, W.E. Steiner (<ext-link xmlns:xlink="http://www.w3.org/1999/xlink" ext-link-type="uri" xlink:href="http://hol.osu.edu/spmInfo.html?id=USNMENT00879987" xlink:type="simple">USNMENT00879987</ext-link>).</p></tp:treatment-sec><tp:treatment-sec sec-type="diagnosis" id="SECID0EKLAM"><title>Diagnosis.</title><p>Distinguished from all other archaeids, except <italic><tp:taxon-name><tp:taxon-name-part taxon-name-part-type="genus" reg="Madagascarchaea">M.</tp:taxon-name-part> <tp:taxon-name-part taxon-name-part-type="species" reg="vadoni">vadoni</tp:taxon-name-part></tp:taxon-name></italic>, <italic><tp:taxon-name><tp:taxon-name-part taxon-name-part-type="genus" reg="Madagascarchaea">M.</tp:taxon-name-part> <tp:taxon-name-part taxon-name-part-type="species" reg="rabesahala">rabesahala</tp:taxon-name-part></tp:taxon-name></italic> sp. n., <italic><tp:taxon-name><tp:taxon-name-part taxon-name-part-type="genus" reg="Madagascarchaea">M.</tp:taxon-name-part> <tp:taxon-name-part taxon-name-part-type="species" reg="fohy">fohy</tp:taxon-name-part></tp:taxon-name></italic> sp. n., and <italic><tp:taxon-name><tp:taxon-name-part taxon-name-part-type="genus" reg="Madagascarchaea">M.</tp:taxon-name-part> <tp:taxon-name-part taxon-name-part-type="species" reg="borimontsina">borimontsina</tp:taxon-name-part></tp:taxon-name></italic> (presumably, because the male is unknown) by having a retrolateral apophysis on the distal side of the male pedipalpal femur and patella (see fig. 12B in <xref ref-type="bibr" rid="B25">Wood 2008</xref>), and by the shape of the <abbrev xmlns:xlink="http://www.w3.org/1999/xlink" xlink:title="female sclerotized genital plate" id="ABBRID0EANAM" xlink:type="simple">FSGP</abbrev> that is highly reduced and lacks “wings” (Fig. <xref ref-type="fig" rid="F24">24B</xref>). <italic><tp:taxon-name><tp:taxon-name-part taxon-name-part-type="genus" reg="Madagascarchaea">M.</tp:taxon-name-part> <tp:taxon-name-part taxon-name-part-type="species" reg="legendrei">legendrei</tp:taxon-name-part></tp:taxon-name></italic> is distinguished from <italic><tp:taxon-name><tp:taxon-name-part taxon-name-part-type="genus" reg="Madagascarchaea">M.</tp:taxon-name-part> <tp:taxon-name-part taxon-name-part-type="species" reg="vadoni">vadoni</tp:taxon-name-part></tp:taxon-name></italic> by having a rounded cephalon with the cephalic spines not on protrusions (Fig. <xref ref-type="fig" rid="F24">24A</xref>), rather than the larger protrusions seen in <italic><tp:taxon-name><tp:taxon-name-part taxon-name-part-type="genus" reg="Madagascarchaea">M.</tp:taxon-name-part> <tp:taxon-name-part taxon-name-part-type="species" reg="vadoni">vadoni</tp:taxon-name-part></tp:taxon-name></italic> (compare figs 18A and 18C in <xref ref-type="bibr" rid="B25">Wood 2008</xref>); from <italic><tp:taxon-name><tp:taxon-name-part taxon-name-part-type="genus" reg="Madagascarchaea">M.</tp:taxon-name-part> <tp:taxon-name-part taxon-name-part-type="species" reg="borimontsina">borimontsina</tp:taxon-name-part></tp:taxon-name></italic> by having less than 6 teeth on the cheliceral retromargin, by having a rounded bulge that the <abbrev xmlns:xlink="http://www.w3.org/1999/xlink" xlink:title="anterior median eye" id="ABBRID0E3OAM" xlink:type="simple">AME</abbrev> rests upon, and by lacking a bulge on the posterio-basal side of the chelicerae (see fig. 18D in <xref ref-type="bibr" rid="B25">Wood 2008</xref>); from <italic><tp:taxon-name><tp:taxon-name-part taxon-name-part-type="genus" reg="Madagascarchaea">M.</tp:taxon-name-part> <tp:taxon-name-part taxon-name-part-type="species" reg="fohy">fohy</tp:taxon-name-part></tp:taxon-name></italic> sp. n. by lacking a heavily sclerotized rod-shaped sclerite on the palpal bulb (Fig. <xref ref-type="fig" rid="F23">23H,J</xref>, arrow), and by lacking setae on the retrolateral cymbial protrusion (Figs <xref ref-type="fig" rid="F23">23C</xref>, <xref ref-type="fig" rid="F24">24C</xref>, arrow); and from <italic><tp:taxon-name><tp:taxon-name-part taxon-name-part-type="genus" reg="Madagascarchaea">M.</tp:taxon-name-part> <tp:taxon-name-part taxon-name-part-type="species" reg="rabesahala">rabesahala</tp:taxon-name-part></tp:taxon-name></italic> sp. n. by having a more rounded cephalon, and by having a comparatively smaller and less sclerotized triangular basal portion of the conductor (compare basal “c” in Figs <xref ref-type="fig" rid="F24">24G</xref>, <xref ref-type="fig" rid="F25">25G</xref>).</p></tp:treatment-sec><tp:treatment-sec sec-type="description" id="SECID0EOQAM"><title>Description.</title><p>Male (based on <ext-link xmlns:xlink="http://www.w3.org/1999/xlink" xlink:type="simple" ext-link-type="uri" xlink:href="http://data.antweb.org/specimen/CASENT9012333">CASENT9012333</ext-link>, from Parc National Ranomafana, Madagascar). Total length 1.67, carapace 0.74 long, 0.58 wide. Abdomen 0.90 long, 1.13 high. Carapace tilt angle 61.9°, tilt height (<abbrev xmlns:xlink="http://www.w3.org/1999/xlink" xlink:title="carapace tilt height" id="ABBRID0EZQAM" xlink:type="simple">CtH</abbrev>) 1.42, constriction 0.28, head length 0.58, neck length 0.84. <abbrev xmlns:xlink="http://www.w3.org/1999/xlink" xlink:title="carapace tilt height" id="ABBRID0E4QAM" xlink:type="simple">CtH</abbrev> divided by carapace length 1.92. Cephalon with <abbrev xmlns:xlink="http://www.w3.org/1999/xlink" xlink:title="anterior median eye" id="ABBRID0EBRAM" xlink:type="simple">AME</abbrev> on large bulge, and with 6 short post-ocular spines at the crown, not on protrusions, and 1 short spine between the <abbrev xmlns:xlink="http://www.w3.org/1999/xlink" xlink:title="lateral eye" id="ABBRID0EFRAM" xlink:type="simple">LE</abbrev> and <abbrev xmlns:xlink="http://www.w3.org/1999/xlink" xlink:title="anterior median eye" id="ABBRID0EJRAM" xlink:type="simple">AME</abbrev> (on each side, for a total of 2; see fig. 18A in <xref ref-type="bibr" rid="B25">Wood 2008</xref>). Chelicerae 1.53 long, and with a small spine 0.34 from base of chelicerae and projecting downward (Fig. <xref ref-type="fig" rid="F24">24A</xref>). Femur I 2.35 long. Sternum 0.49 long, 0.29 wide. Carapace, chelicerae, sternum and legs reddish brown with white setae. Legs with darker annulations on tibiae and metatarsi. Abdomen dark brown with lighter circular patches throughout, with white setae (Fig. <xref ref-type="fig" rid="F24">24A</xref>). Pedipalpal bulb of the “<tp:taxon-name><tp:taxon-name-part taxon-name-part-type="genus" reg="Madagascarchaea"/><tp:taxon-name-part taxon-name-part-type="species" reg="vadoni">vadoni</tp:taxon-name-part></tp:taxon-name> group” form (Fig. <xref ref-type="fig" rid="F24">24D–I</xref>): pedipalpal bulbs elongated with conductor swirling around a mostly membraneous embolus; conductor base triangular (Fig. <xref ref-type="fig" rid="F24">24D,G</xref>), with remainder of conductor elongate and cradling embolus, and with a curved tip; <abbrev xmlns:xlink="http://www.w3.org/1999/xlink" xlink:title="median apophysis" id="ABBRID0EKSAM" xlink:type="simple">MA</abbrev> translucent and fans out (Fig. <xref ref-type="fig" rid="F24">24E–F, H–I</xref>). Cymbium with small retrolateral protrusion that lacks setae (Fig. <xref ref-type="fig" rid="F24">24C</xref>, arrow).</p><p>Female (based on <ext-link xmlns:xlink="http://www.w3.org/1999/xlink" xlink:type="simple" ext-link-type="uri" xlink:href="http://data.antweb.org/specimen/CASENT9012333">CASENT9012333</ext-link>, from Parc National Ranomafana, Madagascar). Total length 1.92, carapace 0.79 long, 0.63 wide. Abdomen 1.13 long, 1.40 high. Carapace tilt angle 54.4°, tilt height (<abbrev xmlns:xlink="http://www.w3.org/1999/xlink" xlink:title="carapace tilt height" id="ABBRID0E4SAM" xlink:type="simple">CtH</abbrev>) 1.63, constriction 0.36, head length 0.71, neck length 0.90. <abbrev xmlns:xlink="http://www.w3.org/1999/xlink" xlink:title="carapace tilt height" id="ABBRID0EBTAM" xlink:type="simple">CtH</abbrev> divided by carapace length 2.06. Cephalon as in male. Chelicerae 1.61 long, and with short spine 0.34 from base of chelicerae and projecting downward (Fig. <xref ref-type="fig" rid="F24">24A</xref>). Femur I 2.26 long. Sternum 0.53 long, 0.31 wide. Colors as in male. Genitalia of the “<tp:taxon-name><tp:taxon-name-part taxon-name-part-type="genus" reg="Madagascarchaea"/><tp:taxon-name-part taxon-name-part-type="species" reg="vadoni">vadoni</tp:taxon-name-part></tp:taxon-name>-group” form (Fig. <xref ref-type="fig" rid="F24">24B</xref>): with one group of poreplates on each side of the bursa anterior, and with <abbrev xmlns:xlink="http://www.w3.org/1999/xlink" xlink:title="female sclerotized genital plate" id="ABBRID0EWTAM" xlink:type="simple">FSGP</abbrev> highly reduced, lacking “wings.”</p><fig id="F24" position="float" orientation="portrait"><label>Figure 24.</label><caption><p>
                  <italic><tp:taxon-name><tp:taxon-name-part taxon-name-part-type="genus" reg="Eriauchenius">Eriauchenius</tp:taxon-name-part> <tp:taxon-name-part taxon-name-part-type="species" reg="legendrei">legendrei</tp:taxon-name-part></tp:taxon-name></italic> (Platnick, 1991). <bold>A</bold> male (<ext-link xmlns:xlink="http://www.w3.org/1999/xlink" ext-link-type="uri" xlink:href="http://hol.osu.edu/spmInfo.html?id=USNMENT01377217" xlink:type="simple">USNMENT01377217</ext-link>) habitus, lateral view <bold>B</bold> female (<ext-link xmlns:xlink="http://www.w3.org/1999/xlink" xlink:type="simple" ext-link-type="uri" xlink:href="http://data.antweb.org/specimen/CASENT9012333">CASENT9012333</ext-link>) internal genitalia, dorsal view. <bold>C–I</bold> male pedipalpal bulbs <bold>D–F</bold> left bulb (<ext-link xmlns:xlink="http://www.w3.org/1999/xlink" xlink:type="simple" ext-link-type="uri" xlink:href="http://data.antweb.org/specimen/CASENT9012333">CASENT9012333</ext-link>) <bold>C</bold> left bulb (<ext-link xmlns:xlink="http://www.w3.org/1999/xlink" xlink:type="simple" ext-link-type="uri" xlink:href="http://data.antweb.org/specimen/CASENT9010074">CASENT9010074</ext-link>) <bold>G–I</bold> left bulb (<ext-link xmlns:xlink="http://www.w3.org/1999/xlink" ext-link-type="uri" xlink:href="http://hol.osu.edu/spmInfo.html?id=USNMENT01377217" xlink:type="simple">USNMENT01377217</ext-link>): <bold>C</bold> cymbium close-up, dorsal view, arrow showing the small retrolateral cymbium protrusion that lacks setae <bold>D, G</bold> prolateral view <bold>E, H</bold> ventral view <bold>F, I</bold> retrolateral view. Scale bars: 1 mm (<bold>A</bold>); 0.25 mm (<bold>B, D</bold>).</p></caption><graphic xmlns:xlink="http://www.w3.org/1999/xlink" xlink:href="zookeys-727-001-g024.jpg" position="float" orientation="portrait" xlink:type="simple" id="oo_178253.jpg"/></fig></tp:treatment-sec><tp:treatment-sec sec-type="variation" id="SECID0EDWAM"><title>Variation.</title><p>Total length 1.46–1.67 (males; n=5), 1.81–2.02 (females; n=5); Carapace length 0.66–0.77 (males; n=5), 0.76–0.82 (females; n=5); Femur I 3.01–3.66 times the length of carapace in males (n=5), 2.71–3.05 in females (n=5); <abbrev xmlns:xlink="http://www.w3.org/1999/xlink" xlink:title="carapace tilt height" id="ABBRID0EJWAM" xlink:type="simple">CtH</abbrev> divided by carapace length 1.93–2.24 in males (n=5), 2.01–2.21 in females (n=5); Average femur I length 2.32 in males (n=5), 2.29 in females (n= 5).</p></tp:treatment-sec><tp:treatment-sec sec-type="natural history" id="SECID0ENWAM"><title>Natural history.</title><p>Specimens were collected in montane rainforest from 915–1200 m in elevation by beating clumps of dead, dry foliage, by sifting litter, in yellow pan traps, and by general collecting day and night.</p></tp:treatment-sec><tp:treatment-sec sec-type="distribution" id="SECID0ESWAM"><title>Distribution.</title><p>Known only from Parc National Ranomafana in central eastern Madagascar (Fig. <xref ref-type="fig" rid="F33">33</xref>).</p></tp:treatment-sec><tp:treatment-sec><!--Section generated to contain objects referenced in tp:taxon-treatment.--><fig id="F33" position="float" orientation="portrait"><label>Figure 33.</label><caption><p>Distribution map for <italic><tp:taxon-name><tp:taxon-name-part taxon-name-part-type="genus" reg="Madagascarchaea">Madagascarchaea</tp:taxon-name-part></tp:taxon-name></italic> species.</p></caption><graphic xmlns:xlink="http://www.w3.org/1999/xlink" xlink:href="zookeys-727-001-g033.jpg" position="float" orientation="portrait" xlink:type="simple" id="oo_178262.jpg"/></fig><fig id="F23" position="float" orientation="portrait"><label>Figure 23.</label><caption><p>
                  <italic><tp:taxon-name><tp:taxon-name-part taxon-name-part-type="genus" reg="Madagascarchaea">Madagascarchaea</tp:taxon-name-part> <tp:taxon-name-part taxon-name-part-type="species" reg="fohy">fohy</tp:taxon-name-part></tp:taxon-name></italic> sp. n. <bold>A</bold> male (holotype, <ext-link xmlns:xlink="http://www.w3.org/1999/xlink" xlink:type="simple" ext-link-type="uri" xlink:href="http://data.antweb.org/specimen/CASENT9015766">CASENT9015766</ext-link>) habitus, lateral view <bold>B</bold> female (<ext-link xmlns:xlink="http://www.w3.org/1999/xlink" xlink:type="simple" ext-link-type="uri" xlink:href="http://data.antweb.org/specimen/CASENT9015766">CASENT9015766</ext-link>) internal genitalia, dorsal view <bold>C–L</bold> male pedipalpal bulbs (holotype, <ext-link xmlns:xlink="http://www.w3.org/1999/xlink" xlink:type="simple" ext-link-type="uri" xlink:href="http://data.antweb.org/specimen/CASENT9015766">CASENT9015766</ext-link>) <bold>D–F</bold> right bulb, image reversed <bold>C, G–L</bold> left bulb <bold>C</bold> cymbium close-up, dorsal view, arrow showing the retrolateral cymbium protrusion that has setae <bold>D, G, J</bold> prolateral view, arrow showing rod-like piece on embolus <bold>E, H, K</bold> ventral view, arrow showing rod-like piece on embolus <bold>F, I, L</bold> retrolateral view. Scale bars: 1 mm (<bold>A</bold>); 0.25 mm (<bold>B, D</bold>).</p></caption><graphic xmlns:xlink="http://www.w3.org/1999/xlink" xlink:href="zookeys-727-001-g023.jpg" position="float" orientation="portrait" xlink:type="simple" id="oo_178252.jpg"/></fig><fig id="F25" position="float" orientation="portrait"><label>Figure 25.</label><caption><p>
                  <italic><tp:taxon-name><tp:taxon-name-part taxon-name-part-type="genus" reg="Madagascarchaea">Madagascarchaea</tp:taxon-name-part> <tp:taxon-name-part taxon-name-part-type="species" reg="rabesahala">rabesahala</tp:taxon-name-part></tp:taxon-name></italic> sp. n. <bold>A</bold> male (holotype, <ext-link xmlns:xlink="http://www.w3.org/1999/xlink" xlink:type="simple" ext-link-type="uri" xlink:href="http://data.antweb.org/specimen/CASENT9004011">CASENT9004011</ext-link>) habitus, lateral view, image reversed <bold>B</bold> female (<ext-link xmlns:xlink="http://www.w3.org/1999/xlink" xlink:type="simple" ext-link-type="uri" xlink:href="http://data.antweb.org/specimen/CASENT9004086">CASENT9004086</ext-link>) internal genitalia, dorsal view <bold>C–I</bold> male pedipalpal bulbs <bold>D–F</bold> right bulb (<ext-link xmlns:xlink="http://www.w3.org/1999/xlink" xlink:type="simple" ext-link-type="uri" xlink:href="http://data.antweb.org/specimen/CASENT9004086">CASENT9004086</ext-link>), image reversed <bold>C, G–I</bold> left bulb (<ext-link xmlns:xlink="http://www.w3.org/1999/xlink" xlink:type="simple" ext-link-type="uri" xlink:href="http://data.antweb.org/specimen/CASENT9004086">CASENT9004086</ext-link>): <bold>C</bold> cymbium close-up, dorsal view, arrow showing the absence of a retrolateral cymbium protrusion <bold>D, G</bold> prolateral view <bold>E, H</bold> ventral view <bold>F, I</bold> retrolateral view. Scale bars: 1 mm (<bold>A</bold>); 0.25 mm (<bold>B, D</bold>).</p></caption><graphic xmlns:xlink="http://www.w3.org/1999/xlink" xlink:href="zookeys-727-001-g025.jpg" position="float" orientation="portrait" xlink:type="simple" id="oo_178254.jpg"/></fig></tp:treatment-sec><ref-list><ref id="B25"><mixed-citation xmlns:xlink="http://www.w3.org/1999/xlink" xlink:type="simple">
          <person-group><name name-style="western"><surname>Wood</surname><given-names>H</given-names></name></person-group> (<year>2008</year>) <article-title>A revision of the assassin spiders of the <italic><tp:taxon-name><tp:taxon-name-part taxon-name-part-type="genus">Eriauchenius</tp:taxon-name-part> <tp:taxon-name-part taxon-name-part-type="species">gracilicollis</tp:taxon-name-part></tp:taxon-name></italic> group, a clade of spiders endemic to Madagascar (<tp:taxon-name><tp:taxon-name-part taxon-name-part-type="order">Araneae</tp:taxon-name-part></tp:taxon-name> : <tp:taxon-name><tp:taxon-name-part taxon-name-part-type="family">Archaeidae</tp:taxon-name-part></tp:taxon-name>).</article-title> <source>Zoological Journal of the Linnean Society</source> <volume>152</volume>: <fpage>255</fpage>–<lpage>296</lpage>. <ext-link xlink:type="simple" ext-link-type="doi" xlink:href="10.1111/j.1096-3642.2007.00359.x">https://doi.org/10.1111/j.1096-3642.2007.00359.x</ext-link></mixed-citation></ref></ref-list></tp:taxon-treatment>
