# Supplementary material for: A review of the Madagascan pelican spiders of the genera Eriauchenius O. Pickard-Cambridge, 1881 and Madagascarchaea gen. n. (Araneae, Archaeidae)
Source: Zookeys. 2018 Jan 11;(727):1–96. doi: 10.3897/zookeys.727.20222 (PMC5799789; doi:10.3897/zookeys.727.20222)
Supplement: XML Treatment for Madagascarchaea rabesahala [file zookeys.727.20222-treatment26.xml]

<!DOCTYPE tp:taxon-treatment
  PUBLIC "-//TaxonX//DTD Taxonomic Treatment Publishing DTD v0 20100105//EN" "tax-treatment-NSO.dtd">
<tp:taxon-treatment xmlns:tp="http://www.plazi.org/taxpub"><tp:treatment-meta><kwd-group><label>Taxon classification</label><kwd><named-content xmlns:xlink="http://www.w3.org/1999/xlink" content-type="kingdom">Animalia</named-content></kwd><kwd><named-content xmlns:xlink="http://www.w3.org/1999/xlink" content-type="order">Araneae</named-content></kwd><kwd><named-content xmlns:xlink="http://www.w3.org/1999/xlink" content-type="family">Archaeidae</named-content></kwd></kwd-group><mixed-citation publication-type="journal"><person-group><name><surname>Wood</surname><given-names>Hannah M.</given-names></name><name><surname>Scharff</surname><given-names>Nikolaj</given-names></name></person-group><article-title>A review of the Madagascan pelican spiders of the genera <italic><tp:taxon-name><tp:taxon-name-part taxon-name-part-type="genus" reg="Eriauchenius">Eriauchenius</tp:taxon-name-part></tp:taxon-name></italic> O. Pickard-Cambridge, 1881 and <italic><tp:taxon-name><tp:taxon-name-part taxon-name-part-type="genus" reg="Madagascarchaea">Madagascarchaea</tp:taxon-name-part></tp:taxon-name></italic> gen. n. (<tp:taxon-name><tp:taxon-name-part taxon-name-part-type="order">Araneae</tp:taxon-name-part></tp:taxon-name>, <tp:taxon-name><tp:taxon-name-part taxon-name-part-type="family">Archaeidae</tp:taxon-name-part></tp:taxon-name>)</article-title><source>Zookeys</source><day>11</day><month>1</month><year>2018</year><volume>2018</volume><issue>727</issue><fpage>1</fpage><lpage>96</lpage><pub-id pub-id-type="doi">10.3897/zookeys.727.20222</pub-id></mixed-citation></tp:treatment-meta><tp:nomenclature><tp:taxon-name>
                <tp:taxon-name-part taxon-name-part-type="genus" reg="Madagascarchaea">Madagascarchaea</tp:taxon-name-part>
                <tp:taxon-name-part taxon-name-part-type="species" reg="rabesahala">rabesahala</tp:taxon-name-part>
                <object-id xmlns:xlink="http://www.w3.org/1999/xlink" content-type="zoobank" xlink:type="simple">http://zoobank.org/90FD4DB2-9E20-448F-BB80-1B614B975321</object-id>
              </tp:taxon-name><tp:taxon-status xmlns:xlink="http://www.w3.org/1999/xlink" xlink:type="simple">sp. n.</tp:taxon-status><xref ref-type="fig" rid="F25">Figs 25</xref><xref ref-type="fig" rid="F33">, 33</xref></tp:nomenclature><tp:treatment-sec sec-type="type material" id="SECID0EMYAM"><title>Type material.</title><p>Male holotype: MADAGASCAR, Antananarivo, 3 km 41° NE Andranomay, 11.5 km 147° SSE Anjozorobe, <named-content xmlns:xlink="http://www.w3.org/1999/xlink" content-type="dwc:verbatimCoordinates" xlink:type="simple"><named-content content-type="geo-json" specific-use="{&#34;type&#34;:&#34;Point&#34;,&#34;coordinates&#34;:[47.960000,-18.473333]}" id="NCID0EVYAM" xlink:type="simple">18°28'24"S, 47°57'36"E</named-content></named-content>, 1300 m, 5–13 Dec 2000, montane rainforest, beating and sweeping, Fisher, Griswold et al. (deposited in <named-content xmlns:xlink="http://www.w3.org/1999/xlink" content-type="dwc:institutional_code" xlink:type="simple">CAS</named-content>: <ext-link xmlns:xlink="http://www.w3.org/1999/xlink" xlink:type="simple" ext-link-type="uri" xlink:href="http://data.antweb.org/specimen/CASENT9004011">CASENT9004011</ext-link>).</p></tp:treatment-sec><tp:treatment-sec sec-type="material" id="SECID0EEZAM"><title>Other material examined.</title><p>MADAGASCAR: Female paratype, same data as holotype except beating low vegetation (<ext-link xmlns:xlink="http://www.w3.org/1999/xlink" xlink:type="simple" ext-link-type="uri" xlink:href="http://data.antweb.org/specimen/CASENT9003843">CASENT9003843</ext-link>); 1M, together with the holotype (<ext-link xmlns:xlink="http://www.w3.org/1999/xlink" xlink:type="simple" ext-link-type="uri" xlink:href="http://data.antweb.org/specimen/CASENT9004011">CASENT9004011</ext-link>); 3M,3F,1juv, same data as holotype except general collecting (<ext-link xmlns:xlink="http://www.w3.org/1999/xlink" xlink:type="simple" ext-link-type="uri" xlink:href="http://data.antweb.org/specimen/CASENT9004086">CASENT9004086</ext-link>); 1F,1juv,1 eggcase, Toamasina, Station Forestier Analamazaotra, administered by Mitsinjo, 0.75 km N Andasibe, <named-content xmlns:xlink="http://www.w3.org/1999/xlink" content-type="dwc:verbatimCoordinates" xlink:type="simple"><named-content content-type="geo-json" specific-use="{&#34;type&#34;:&#34;Point&#34;,&#34;coordinates&#34;:[48.411600,-18.929717]}" id="NCID0E3ZAM" xlink:type="simple">18°55.783’S, 48°24.696’E</named-content></named-content>, 964m, 2 Feb 2009, primary montane rainforest, sifting litter around logs, dead fern fronds, and at base of traveler’s palm, H. Wood (<ext-link xmlns:xlink="http://www.w3.org/1999/xlink" ext-link-type="uri" xlink:href="http://hol.osu.edu/spmInfo.html?id=USNMENT01377200" xlink:type="simple">USNMENT01377200</ext-link>).</p></tp:treatment-sec><tp:treatment-sec sec-type="etymology" id="SECID0EG1AM"><title>Etymology.</title><p>The specific name is a noun in apposition and commemorates Gisèle Rabesahala, a Malagasy activist and politician.</p></tp:treatment-sec><tp:treatment-sec sec-type="diagnosis" id="SECID0EL1AM"><title>Diagnosis.</title><p>Distinguished from all other archaeids, except <italic><tp:taxon-name><tp:taxon-name-part taxon-name-part-type="genus" reg="Madagascarchaea">M.</tp:taxon-name-part> <tp:taxon-name-part taxon-name-part-type="species" reg="vadoni">vadoni</tp:taxon-name-part></tp:taxon-name></italic>, <italic><tp:taxon-name><tp:taxon-name-part taxon-name-part-type="genus" reg="Madagascarchaea">M.</tp:taxon-name-part> <tp:taxon-name-part taxon-name-part-type="species" reg="legendrei">legendrei</tp:taxon-name-part></tp:taxon-name></italic>, <italic><tp:taxon-name><tp:taxon-name-part taxon-name-part-type="genus" reg="Madagascarchaea">M.</tp:taxon-name-part> <tp:taxon-name-part taxon-name-part-type="species" reg="fohy">fohy</tp:taxon-name-part></tp:taxon-name></italic> sp. n., and <italic><tp:taxon-name><tp:taxon-name-part taxon-name-part-type="genus" reg="Madagascarchaea">M.</tp:taxon-name-part> <tp:taxon-name-part taxon-name-part-type="species" reg="borimontsina">borimontsina</tp:taxon-name-part></tp:taxon-name></italic> (presumably, because the male is unknown) by having a retrolateral apophysis on the distal side of the male pedipalpal femur and patella (see fig. 12B in <xref ref-type="bibr" rid="B25">Wood 2008</xref>), and because the <abbrev xmlns:xlink="http://www.w3.org/1999/xlink" xlink:title="female sclerotized genital plate" id="ABBRID0EB3AM" xlink:type="simple">FSGP</abbrev> is highly reduced and lacks “wings” (Fig. <xref ref-type="fig" rid="F25">25B</xref>). <italic><tp:taxon-name><tp:taxon-name-part taxon-name-part-type="genus" reg="Madagascarchaea">M.</tp:taxon-name-part> <tp:taxon-name-part taxon-name-part-type="species" reg="rabesahala">rabesahala</tp:taxon-name-part></tp:taxon-name></italic> is distinguished from <italic><tp:taxon-name><tp:taxon-name-part taxon-name-part-type="genus" reg="Madagascarchaea">M.</tp:taxon-name-part> <tp:taxon-name-part taxon-name-part-type="species" reg="vadoni">vadoni</tp:taxon-name-part></tp:taxon-name></italic> by having the cephalic spines not on protrusions (Fig. <xref ref-type="fig" rid="F24">24A</xref>), rather than the protrusions seen in <italic><tp:taxon-name><tp:taxon-name-part taxon-name-part-type="genus" reg="Madagascarchaea">M.</tp:taxon-name-part> <tp:taxon-name-part taxon-name-part-type="species" reg="vadoni">vadoni</tp:taxon-name-part></tp:taxon-name></italic> (see fig. 18C in <xref ref-type="bibr" rid="B25">Wood 2008</xref>); from <italic><tp:taxon-name><tp:taxon-name-part taxon-name-part-type="genus" reg="Madagascarchaea">M.</tp:taxon-name-part> <tp:taxon-name-part taxon-name-part-type="species" reg="borimontsina">borimontsina</tp:taxon-name-part></tp:taxon-name></italic> by having less than 6 teeth on the cheliceral retromargin, by having a rounded bulge that the <abbrev xmlns:xlink="http://www.w3.org/1999/xlink" xlink:title="anterior median eye" id="ABBRID0E44AM" xlink:type="simple">AME</abbrev> rests upon, and by lacking a bulge on the posterio-basal side of the chelicerae (see fig. 18D in <xref ref-type="bibr" rid="B25">Wood 2008</xref>); from <italic><tp:taxon-name><tp:taxon-name-part taxon-name-part-type="genus" reg="Madagascarchaea">M.</tp:taxon-name-part> <tp:taxon-name-part taxon-name-part-type="species" reg="fohy">fohy</tp:taxon-name-part></tp:taxon-name></italic> sp. n. by lacking a heavily sclerotized rod-shaped sclerite on the palpal bulb (Fig. <xref ref-type="fig" rid="F23">23H,J</xref>, arrow), and by lacking a retrolateral cymbial protrusion (Fig. <xref ref-type="fig" rid="F25">25C</xref>, arrow); and from <italic><tp:taxon-name><tp:taxon-name-part taxon-name-part-type="genus" reg="Madagascarchaea">M.</tp:taxon-name-part> <tp:taxon-name-part taxon-name-part-type="species" reg="legendrei">legendrei</tp:taxon-name-part></tp:taxon-name></italic> by having a cephalon that is not as perfectly rounded (compare cephalon shape in Figs <xref ref-type="fig" rid="F24">24A</xref>, <xref ref-type="fig" rid="F25">25A</xref>), and by having a larger and more sclerotized triangular basal portion of the conductor (compare basal “c” in Figs <xref ref-type="fig" rid="F24">24G</xref>, <xref ref-type="fig" rid="F25">25G</xref>).</p></tp:treatment-sec><tp:treatment-sec sec-type="description" id="SECID0ET6AM"><title>Description.</title><p>Male holotype (<ext-link xmlns:xlink="http://www.w3.org/1999/xlink" xlink:type="simple" ext-link-type="uri" xlink:href="http://data.antweb.org/specimen/CASENT9004011">CASENT9004011</ext-link>, from forest close to Andranomay, Madagascar). Total length 1.66, carapace 0.73 long, 0.61 wide. Abdomen 0.90 long, 1.07 high. Carapace tilt angle 62.4°, tilt height (<abbrev xmlns:xlink="http://www.w3.org/1999/xlink" xlink:title="carapace tilt height" id="ABBRID0E56AM" xlink:type="simple">CtH</abbrev>) 1.42, constriction 0.39, head length 0.63, neck length 0.71. <abbrev xmlns:xlink="http://www.w3.org/1999/xlink" xlink:title="carapace tilt height" id="ABBRID0ECABM" xlink:type="simple">CtH</abbrev> divided by carapace length 1.95. Cephalon with <abbrev xmlns:xlink="http://www.w3.org/1999/xlink" xlink:title="anterior median eye" id="ABBRID0EGABM" xlink:type="simple">AME</abbrev> on large bulge, and with 6 short post-occular spines at the crown, not on protrusions, and lacking spine between the <abbrev xmlns:xlink="http://www.w3.org/1999/xlink" xlink:title="lateral eye" id="ABBRID0EKABM" xlink:type="simple">LE</abbrev> and <abbrev xmlns:xlink="http://www.w3.org/1999/xlink" xlink:title="anterior median eye" id="ABBRID0EOABM" xlink:type="simple">AME</abbrev>. Chelicerae 1.44 long, and with a small spine 0.33 from base of chelicerae and projecting downward (Fig. <xref ref-type="fig" rid="F25">25A</xref>). Femur I 2.01 long. Sternum 0.46 long, 0.30 wide. Carapace, chelicerae, sternum and legs reddish brown with white setae. Legs with darker annulations on tibiae and metatarsi. Abdomen dark brown with lighter circular patches throughout, with white setae (Fig. <xref ref-type="fig" rid="F25">25A</xref>). Pedipalpal bulb of the “<tp:taxon-name><tp:taxon-name-part taxon-name-part-type="genus" reg="Madagascarchaea"/><tp:taxon-name-part taxon-name-part-type="species" reg="vadoni">vadoni</tp:taxon-name-part></tp:taxon-name> group” form (Fig. <xref ref-type="fig" rid="F25">25D–I</xref>): pedipalpal bulbs elongated with the conductor swirling around a mostly membraneous embolus; conductor base triangular (Fig. <xref ref-type="fig" rid="F25">25D</xref>), with remainder of conductor elongate and cradling embolus, and with a curved tip; <abbrev xmlns:xlink="http://www.w3.org/1999/xlink" xlink:title="median apophysis" id="ABBRID0ELBBM" xlink:type="simple">MA</abbrev> translucent and fans out (Fig. <xref ref-type="fig" rid="F25">25E–F,H–I</xref>). Cymbium lacks retrolateral protrusion (Fig. <xref ref-type="fig" rid="F25">25C</xref>, arrow).</p><p>Female paratype (CASENT903843). Total length 1.91, carapace 0.80 long, 0.67 wide. Abdomen 1.11 long, 1.55 high. Carapace tilt angle 62.3°, tilt height (<abbrev xmlns:xlink="http://www.w3.org/1999/xlink" xlink:title="carapace tilt height" id="ABBRID0EZBBM" xlink:type="simple">CtH</abbrev>) 1.55, constriction 0.42, head length 0.78, neck length 0.82. <abbrev xmlns:xlink="http://www.w3.org/1999/xlink" xlink:title="carapace tilt height" id="ABBRID0E4BBM" xlink:type="simple">CtH</abbrev> divided by carapace length 1.94. Cephalon as in male, except spine between <abbrev xmlns:xlink="http://www.w3.org/1999/xlink" xlink:title="lateral eye" id="ABBRID0EBCBM" xlink:type="simple">LE</abbrev> and <abbrev xmlns:xlink="http://www.w3.org/1999/xlink" xlink:title="anterior median eye" id="ABBRID0EFCBM" xlink:type="simple">AME</abbrev> present. Chelicerae 1.61 long, and with a small spine 0.34 from base of chelicerae and projecting downward (Fig. <xref ref-type="fig" rid="F25">25A</xref>). Femur I 1.97 long. Sternum 0.49 long, 0.32 wide. Colors as in male. Genitalia of the “<tp:taxon-name><tp:taxon-name-part taxon-name-part-type="genus" reg="Madagascarchaea"/><tp:taxon-name-part taxon-name-part-type="species" reg="vadoni">vadoni</tp:taxon-name-part></tp:taxon-name>-group” form (Fig. <xref ref-type="fig" rid="F25">25B</xref>): with one group of poreplates on each side of the bursa anterior; with <abbrev xmlns:xlink="http://www.w3.org/1999/xlink" xlink:title="female sclerotized genital plate" id="ABBRID0E1CBM" xlink:type="simple">FSGP</abbrev> highly reduced, lacking “wings.”</p><fig id="F25" position="float" orientation="portrait"><label>Figure 25.</label><caption><p>
                  <italic><tp:taxon-name><tp:taxon-name-part taxon-name-part-type="genus" reg="Madagascarchaea">Madagascarchaea</tp:taxon-name-part> <tp:taxon-name-part taxon-name-part-type="species" reg="rabesahala">rabesahala</tp:taxon-name-part></tp:taxon-name></italic> sp. n. <bold>A</bold> male (holotype, <ext-link xmlns:xlink="http://www.w3.org/1999/xlink" xlink:type="simple" ext-link-type="uri" xlink:href="http://data.antweb.org/specimen/CASENT9004011">CASENT9004011</ext-link>) habitus, lateral view, image reversed <bold>B</bold> female (<ext-link xmlns:xlink="http://www.w3.org/1999/xlink" xlink:type="simple" ext-link-type="uri" xlink:href="http://data.antweb.org/specimen/CASENT9004086">CASENT9004086</ext-link>) internal genitalia, dorsal view <bold>C–I</bold> male pedipalpal bulbs <bold>D–F</bold> right bulb (<ext-link xmlns:xlink="http://www.w3.org/1999/xlink" xlink:type="simple" ext-link-type="uri" xlink:href="http://data.antweb.org/specimen/CASENT9004086">CASENT9004086</ext-link>), image reversed <bold>C, G–I</bold> left bulb (<ext-link xmlns:xlink="http://www.w3.org/1999/xlink" xlink:type="simple" ext-link-type="uri" xlink:href="http://data.antweb.org/specimen/CASENT9004086">CASENT9004086</ext-link>): <bold>C</bold> cymbium close-up, dorsal view, arrow showing the absence of a retrolateral cymbium protrusion <bold>D, G</bold> prolateral view <bold>E, H</bold> ventral view <bold>F, I</bold> retrolateral view. Scale bars: 1 mm (<bold>A</bold>); 0.25 mm (<bold>B, D</bold>).</p></caption><graphic xmlns:xlink="http://www.w3.org/1999/xlink" xlink:href="zookeys-727-001-g025.jpg" position="float" orientation="portrait" xlink:type="simple" id="oo_178254.jpg"/></fig></tp:treatment-sec><tp:treatment-sec sec-type="variation" id="SECID0EAFBM"><title>Variation.</title><p>Total length 1.56–1.66 (males; n=5), 1.91–2.07 (females; n=4); Carapace length 0.72–0.75 (males; n=5), 0.74–0.81 (females; n=4); Femur I 2.69–2.86 times the length of carapace in males (n=5), 2.38–2.69 in females (n=4); <abbrev xmlns:xlink="http://www.w3.org/1999/xlink" xlink:title="carapace tilt height" id="ABBRID0EGFBM" xlink:type="simple">CtH</abbrev> divided by carapace length 1.93–2.12 in males (n=5), 1.94–2.15 in females (n=4); Average femur I length 2.03 in males (n=5), 1.96 in females (n= 4). The spine between the <abbrev xmlns:xlink="http://www.w3.org/1999/xlink" xlink:title="lateral eye" id="ABBRID0EKFBM" xlink:type="simple">LE</abbrev> and <abbrev xmlns:xlink="http://www.w3.org/1999/xlink" xlink:title="anterior median eye" id="ABBRID0EOFBM" xlink:type="simple">AME</abbrev> is present is 3 males out of 5, and 4 females out of 4.</p></tp:treatment-sec><tp:treatment-sec sec-type="natural history" id="SECID0ESFBM"><title>Natural history.</title><p>Specimens were collected in montane rainforest from 960–1300 m in elevation by beating low vegetation, by sifting litter, by beating and sweeping, and by general collecting.</p></tp:treatment-sec><tp:treatment-sec sec-type="distribution" id="SECID0EXFBM"><title>Distribution.</title><p>Known only from central eastern Madagascar (Fig. <xref ref-type="fig" rid="F33">33</xref>).</p></tp:treatment-sec><tp:treatment-sec><!--Section generated to contain objects referenced in tp:taxon-treatment.--><fig id="F33" position="float" orientation="portrait"><label>Figure 33.</label><caption><p>Distribution map for <italic><tp:taxon-name><tp:taxon-name-part taxon-name-part-type="genus" reg="Madagascarchaea">Madagascarchaea</tp:taxon-name-part></tp:taxon-name></italic> species.</p></caption><graphic xmlns:xlink="http://www.w3.org/1999/xlink" xlink:href="zookeys-727-001-g033.jpg" position="float" orientation="portrait" xlink:type="simple" id="oo_178262.jpg"/></fig><fig id="F24" position="float" orientation="portrait"><label>Figure 24.</label><caption><p>
                  <italic><tp:taxon-name><tp:taxon-name-part taxon-name-part-type="genus" reg="Eriauchenius">Eriauchenius</tp:taxon-name-part> <tp:taxon-name-part taxon-name-part-type="species" reg="legendrei">legendrei</tp:taxon-name-part></tp:taxon-name></italic> (Platnick, 1991). <bold>A</bold> male (<ext-link xmlns:xlink="http://www.w3.org/1999/xlink" ext-link-type="uri" xlink:href="http://hol.osu.edu/spmInfo.html?id=USNMENT01377217" xlink:type="simple">USNMENT01377217</ext-link>) habitus, lateral view <bold>B</bold> female (<ext-link xmlns:xlink="http://www.w3.org/1999/xlink" xlink:type="simple" ext-link-type="uri" xlink:href="http://data.antweb.org/specimen/CASENT9012333">CASENT9012333</ext-link>) internal genitalia, dorsal view. <bold>C–I</bold> male pedipalpal bulbs <bold>D–F</bold> left bulb (<ext-link xmlns:xlink="http://www.w3.org/1999/xlink" xlink:type="simple" ext-link-type="uri" xlink:href="http://data.antweb.org/specimen/CASENT9012333">CASENT9012333</ext-link>) <bold>C</bold> left bulb (<ext-link xmlns:xlink="http://www.w3.org/1999/xlink" xlink:type="simple" ext-link-type="uri" xlink:href="http://data.antweb.org/specimen/CASENT9010074">CASENT9010074</ext-link>) <bold>G–I</bold> left bulb (<ext-link xmlns:xlink="http://www.w3.org/1999/xlink" ext-link-type="uri" xlink:href="http://hol.osu.edu/spmInfo.html?id=USNMENT01377217" xlink:type="simple">USNMENT01377217</ext-link>): <bold>C</bold> cymbium close-up, dorsal view, arrow showing the small retrolateral cymbium protrusion that lacks setae <bold>D, G</bold> prolateral view <bold>E, H</bold> ventral view <bold>F, I</bold> retrolateral view. Scale bars: 1 mm (<bold>A</bold>); 0.25 mm (<bold>B, D</bold>).</p></caption><graphic xmlns:xlink="http://www.w3.org/1999/xlink" xlink:href="zookeys-727-001-g024.jpg" position="float" orientation="portrait" xlink:type="simple" id="oo_178253.jpg"/></fig><fig id="F23" position="float" orientation="portrait"><label>Figure 23.</label><caption><p>
                  <italic><tp:taxon-name><tp:taxon-name-part taxon-name-part-type="genus" reg="Madagascarchaea">Madagascarchaea</tp:taxon-name-part> <tp:taxon-name-part taxon-name-part-type="species" reg="fohy">fohy</tp:taxon-name-part></tp:taxon-name></italic> sp. n. <bold>A</bold> male (holotype, <ext-link xmlns:xlink="http://www.w3.org/1999/xlink" xlink:type="simple" ext-link-type="uri" xlink:href="http://data.antweb.org/specimen/CASENT9015766">CASENT9015766</ext-link>) habitus, lateral view <bold>B</bold> female (<ext-link xmlns:xlink="http://www.w3.org/1999/xlink" xlink:type="simple" ext-link-type="uri" xlink:href="http://data.antweb.org/specimen/CASENT9015766">CASENT9015766</ext-link>) internal genitalia, dorsal view <bold>C–L</bold> male pedipalpal bulbs (holotype, <ext-link xmlns:xlink="http://www.w3.org/1999/xlink" xlink:type="simple" ext-link-type="uri" xlink:href="http://data.antweb.org/specimen/CASENT9015766">CASENT9015766</ext-link>) <bold>D–F</bold> right bulb, image reversed <bold>C, G–L</bold> left bulb <bold>C</bold> cymbium close-up, dorsal view, arrow showing the retrolateral cymbium protrusion that has setae <bold>D, G, J</bold> prolateral view, arrow showing rod-like piece on embolus <bold>E, H, K</bold> ventral view, arrow showing rod-like piece on embolus <bold>F, I, L</bold> retrolateral view. Scale bars: 1 mm (<bold>A</bold>); 0.25 mm (<bold>B, D</bold>).</p></caption><graphic xmlns:xlink="http://www.w3.org/1999/xlink" xlink:href="zookeys-727-001-g023.jpg" position="float" orientation="portrait" xlink:type="simple" id="oo_178252.jpg"/></fig></tp:treatment-sec><ref-list><ref id="B25"><mixed-citation xmlns:xlink="http://www.w3.org/1999/xlink" xlink:type="simple">
          <person-group><name name-style="western"><surname>Wood</surname><given-names>H</given-names></name></person-group> (<year>2008</year>) <article-title>A revision of the assassin spiders of the <italic><tp:taxon-name><tp:taxon-name-part taxon-name-part-type="genus">Eriauchenius</tp:taxon-name-part> <tp:taxon-name-part taxon-name-part-type="species">gracilicollis</tp:taxon-name-part></tp:taxon-name></italic> group, a clade of spiders endemic to Madagascar (<tp:taxon-name><tp:taxon-name-part taxon-name-part-type="order">Araneae</tp:taxon-name-part></tp:taxon-name> : <tp:taxon-name><tp:taxon-name-part taxon-name-part-type="family">Archaeidae</tp:taxon-name-part></tp:taxon-name>).</article-title> <source>Zoological Journal of the Linnean Society</source> <volume>152</volume>: <fpage>255</fpage>–<lpage>296</lpage>. <ext-link xlink:type="simple" ext-link-type="doi" xlink:href="10.1111/j.1096-3642.2007.00359.x">https://doi.org/10.1111/j.1096-3642.2007.00359.x</ext-link></mixed-citation></ref></ref-list></tp:taxon-treatment>
