# Supplementary material for: A review of the Madagascan pelican spiders of the genera Eriauchenius O. Pickard-Cambridge, 1881 and Madagascarchaea gen. n. (Araneae, Archaeidae)
Source: Zookeys. 2018 Jan 11;(727):1–96. doi: 10.3897/zookeys.727.20222 (PMC5799789; doi:10.3897/zookeys.727.20222)
Supplement: XML Treatment for Madagascarchaea jeanneli [file zookeys.727.20222-treatment27.xml]

<!DOCTYPE tp:taxon-treatment
  PUBLIC "-//TaxonX//DTD Taxonomic Treatment Publishing DTD v0 20100105//EN" "tax-treatment-NSO.dtd">
<tp:taxon-treatment xmlns:tp="http://www.plazi.org/taxpub"><tp:treatment-meta><kwd-group><label>Taxon classification</label><kwd><named-content xmlns:xlink="http://www.w3.org/1999/xlink" content-type="kingdom">Animalia</named-content></kwd><kwd><named-content xmlns:xlink="http://www.w3.org/1999/xlink" content-type="order">Araneae</named-content></kwd><kwd><named-content xmlns:xlink="http://www.w3.org/1999/xlink" content-type="family">Archaeidae</named-content></kwd></kwd-group><mixed-citation publication-type="journal"><person-group><name><surname>Wood</surname><given-names>Hannah M.</given-names></name><name><surname>Scharff</surname><given-names>Nikolaj</given-names></name></person-group><article-title>A review of the Madagascan pelican spiders of the genera <italic><tp:taxon-name><tp:taxon-name-part taxon-name-part-type="genus" reg="Eriauchenius">Eriauchenius</tp:taxon-name-part></tp:taxon-name></italic> O. Pickard-Cambridge, 1881 and <italic><tp:taxon-name><tp:taxon-name-part taxon-name-part-type="genus" reg="Madagascarchaea">Madagascarchaea</tp:taxon-name-part></tp:taxon-name></italic> gen. n. (<tp:taxon-name><tp:taxon-name-part taxon-name-part-type="order">Araneae</tp:taxon-name-part></tp:taxon-name>, <tp:taxon-name><tp:taxon-name-part taxon-name-part-type="family">Archaeidae</tp:taxon-name-part></tp:taxon-name>)</article-title><source>Zookeys</source><day>11</day><month>1</month><year>2018</year><volume>2018</volume><issue>727</issue><fpage>1</fpage><lpage>96</lpage><pub-id pub-id-type="doi">10.3897/zookeys.727.20222</pub-id></mixed-citation></tp:treatment-meta><tp:nomenclature><tp:taxon-name>
                <tp:taxon-name-part taxon-name-part-type="genus" reg="Madagascarchaea">Madagascarchaea</tp:taxon-name-part>
                <tp:taxon-name-part taxon-name-part-type="species" reg="jeanneli">jeanneli</tp:taxon-name-part>
              </tp:taxon-name><tp:taxon-authority>(Millot, 1948)</tp:taxon-authority><tp:taxon-status xmlns:xlink="http://www.w3.org/1999/xlink" xlink:type="simple">comb. n.</tp:taxon-status><xref ref-type="fig" rid="F26">Figs 26</xref><xref ref-type="fig" rid="F34">, 34</xref><tp:nomenclature-citation-list><tp:nomenclature-citation><tp:taxon-name>
                    <tp:taxon-name-part taxon-name-part-type="genus" reg="Archaea">Archaea</tp:taxon-name-part> <tp:taxon-name-part taxon-name-part-type="species" reg="jeanneli">jeanneli</tp:taxon-name-part></tp:taxon-name><comment>Millot, 1948: 12, figs 1A,2B,3F.</comment></tp:nomenclature-citation><tp:nomenclature-citation><tp:taxon-name>
                    <tp:taxon-name-part taxon-name-part-type="genus" reg="Eriauchenius">Eriauchenius</tp:taxon-name-part> <tp:taxon-name-part taxon-name-part-type="species" reg="jeanneli">jeanneli</tp:taxon-name-part></tp:taxon-name><comment>(Millot, 1948): <xref ref-type="bibr" rid="B25">Wood 2008</xref>: 286, figs 2E,12B,18A,20A–D (new combination)</comment></tp:nomenclature-citation></tp:nomenclature-citation-list></tp:nomenclature><tp:treatment-sec sec-type="type material" id="SECID0EEJBM"><title>Type material.</title><p>2 females, 1 juv: as <italic><tp:taxon-name><tp:taxon-name-part taxon-name-part-type="genus" reg="Archaea">Archaea</tp:taxon-name-part> <tp:taxon-name-part taxon-name-part-type="species" reg="jeanneli">jeanneli</tp:taxon-name-part></tp:taxon-name></italic> Millot, 1948: Madagascar, La Mandraka (deposited in <named-content xmlns:xlink="http://www.w3.org/1999/xlink" content-type="dwc:institutional_code" xlink:type="simple">MNHN</named-content>, examined; <named-content xmlns:xlink="http://www.w3.org/1999/xlink" content-type="dwc:institutional_code" xlink:type="simple">MNHN</named-content> 13/1970)</p></tp:treatment-sec><tp:treatment-sec sec-type="material" id="SECID0E6JBM"><title>Other material examined.</title><p>MADAGASCAR: 2M,1F, Toamasina, Res. Analamazaotra, Parc National Andasibe, 23 road km E Moramanga, <named-content xmlns:xlink="http://www.w3.org/1999/xlink" content-type="dwc:verbatimCoordinates" xlink:type="simple"><named-content content-type="geo-json" specific-use="{&#34;type&#34;:&#34;Point&#34;,&#34;coordinates&#34;:[48.417556,-18.943944]}" id="NCID0EIKBM" xlink:type="simple">18°56'38.2"S, 48°25'03.2"E</named-content></named-content>, 960 m, 16–18 Jan 2003, rainforest, general collecting night, C. Griswold, D. Silva, and D. Andriamalala (<ext-link xmlns:xlink="http://www.w3.org/1999/xlink" xlink:type="simple" ext-link-type="uri" xlink:href="http://data.antweb.org/specimen/CASENT9005233">CASENT9005233</ext-link>, <ext-link xmlns:xlink="http://www.w3.org/1999/xlink" xlink:type="simple" ext-link-type="uri" xlink:href="http://data.antweb.org/specimen/CASENT9018315">CASENT9018315</ext-link>); 7M,4F,1juv, Antananarivo, 3 km 41° NE Andranomay, 11.5 km 147° SSE Anjozorobe, <named-content xmlns:xlink="http://www.w3.org/1999/xlink" content-type="dwc:verbatimCoordinates" xlink:type="simple"><named-content content-type="geo-json" specific-use="{&#34;type&#34;:&#34;Point&#34;,&#34;coordinates&#34;:[47.960000,-18.473333]}" id="NCID0E1KBM" xlink:type="simple">18°28'24"S, 47°57'36"E</named-content></named-content>, 1300 m, 5–13 Dec 2000, montane rainforest, general collecting, Fisher, Griswold et al. (<ext-link xmlns:xlink="http://www.w3.org/1999/xlink" xlink:type="simple" ext-link-type="uri" xlink:href="http://data.antweb.org/specimen/CASENT9004085">CASENT9004085</ext-link>); 3M,4F,1juv, same data as previous except beating and sweeping (<ext-link xmlns:xlink="http://www.w3.org/1999/xlink" xlink:type="simple" ext-link-type="uri" xlink:href="http://data.antweb.org/specimen/CASENT9004009">CASENT9004009</ext-link>); 6F, Toamasina, Parc National Perinet, nr Andasibe, <named-content xmlns:xlink="http://www.w3.org/1999/xlink" content-type="dwc:verbatimCoordinates" xlink:type="simple"><named-content content-type="geo-json" specific-use="{&#34;type&#34;:&#34;Point&#34;,&#34;coordinates&#34;:[48.400000,-18.933333]}" id="NCID0EMLBM" xlink:type="simple">18°56’S, 48°24’E</named-content></named-content>, 1000 m, 4–5 Nov 1993, J. Coddington, S. Larcher, C. Griswold, R. Andriamasimanana, and N. Scharff (<ext-link xmlns:xlink="http://www.w3.org/1999/xlink" xlink:type="simple" ext-link-type="uri" xlink:href="http://data.antweb.org/specimen/CASENT9012329">CASENT9012329</ext-link>, <ext-link xmlns:xlink="http://www.w3.org/1999/xlink" xlink:type="simple" ext-link-type="uri" xlink:href="http://data.antweb.org/specimen/CASENT9046592">CASENT9046592</ext-link>, <ext-link xmlns:xlink="http://www.w3.org/1999/xlink" xlink:type="simple" ext-link-type="uri" xlink:href="http://data.antweb.org/specimen/CASENT9046601">CASENT9046601</ext-link>); 1M, Toamasina, Parc National Perinet, <named-content xmlns:xlink="http://www.w3.org/1999/xlink" content-type="dwc:verbatimCoordinates" xlink:type="simple"><named-content content-type="geo-json" specific-use="{&#34;type&#34;:&#34;Point&#34;,&#34;coordinates&#34;:[48.416667,-18.916667]}" id="NCID0EDMBM" xlink:type="simple">18°55’S, 48°25’E</named-content></named-content>, 1-3 Aug 1992, V. &amp; B. Roth (<ext-link xmlns:xlink="http://www.w3.org/1999/xlink" xlink:type="simple" ext-link-type="uri" xlink:href="http://data.antweb.org/specimen/CASENT9012003">CASENT9012003</ext-link>); 2F, Toamasina, Station Forestier Analamazaotra, administered by Mitsinjo, 0.75 km N Andasibe, <named-content xmlns:xlink="http://www.w3.org/1999/xlink" content-type="dwc:verbatimCoordinates" xlink:type="simple"><named-content content-type="geo-json" specific-use="{&#34;type&#34;:&#34;Point&#34;,&#34;coordinates&#34;:[48.411600,-18.929717]}" id="NCID0EQMBM" xlink:type="simple">18°55.783’S, 48°24.696’ E</named-content></named-content>, 964m, 31 Jan – 3 Feb 2009, primary montane rainforest, hand collected at night in vegetation, C. Griswold, A. Saucedo and H. Wood (<ext-link xmlns:xlink="http://www.w3.org/1999/xlink" ext-link-type="uri" xlink:href="http://hol.osu.edu/spmInfo.html?id=USNMENT01377201" xlink:type="simple">USNMENT01377201</ext-link>, <ext-link xmlns:xlink="http://www.w3.org/1999/xlink" ext-link-type="uri" xlink:href="http://hol.osu.edu/spmInfo.html?id=USNMENT01377202" xlink:type="simple">USNMENT01377202</ext-link>); 1F, Antananarivo, Réserve Spéciale d’Ambohitantely, Forêt d’Ambohitantely, 20.9 km 72° NE Ankazobe, <named-content xmlns:xlink="http://www.w3.org/1999/xlink" content-type="dwc:verbatimCoordinates" xlink:type="simple"><named-content content-type="geo-json" specific-use="{&#34;type&#34;:&#34;Point&#34;,&#34;coordinates&#34;:[47.286944,-18.225278]}" id="NCID0ECNBM" xlink:type="simple">18°13'31"S, 47°17'13"E</named-content></named-content>, 1410 m, 17–22 Apr 2001, montane rainforest, EB17 beating low vegetation, Fisher, Griswold et al. (<ext-link xmlns:xlink="http://www.w3.org/1999/xlink" xlink:type="simple" ext-link-type="uri" xlink:href="http://data.antweb.org/specimen/CASENT9012336">CASENT9012336</ext-link>); 2M,2F,1juv, Antananarivo, 7 km SE Andasibe Parc National (=Perinet) <named-content xmlns:xlink="http://www.w3.org/1999/xlink" content-type="dwc:verbatimCoordinates" xlink:type="simple"><named-content content-type="geo-json" specific-use="{&#34;type&#34;:&#34;Point&#34;,&#34;coordinates&#34;:[48.450000,-18.966667]}" id="NCID0EPNBM" xlink:type="simple">18°58’S, 48°27’E</named-content></named-content>, 5 Sep 2001, montane forest, beating foliage, D. Ubick (<ext-link xmlns:xlink="http://www.w3.org/1999/xlink" xlink:type="simple" ext-link-type="uri" xlink:href="http://data.antweb.org/specimen/CASENT9001265">CASENT9001265</ext-link>).</p></tp:treatment-sec><tp:treatment-sec sec-type="diagnosis" id="SECID0EZNBM"><title>Diagnosis.</title><p>Distinguished from all <italic><tp:taxon-name><tp:taxon-name-part taxon-name-part-type="genus" reg="Madagascarchaea">Madagascarchaea</tp:taxon-name-part></tp:taxon-name></italic>, except other ‘pointy head’ species <italic><tp:taxon-name><tp:taxon-name-part taxon-name-part-type="genus" reg="Madagascarchaea">M.</tp:taxon-name-part> <tp:taxon-name-part taxon-name-part-type="species" reg="ambre">ambre</tp:taxon-name-part></tp:taxon-name></italic>, <italic><tp:taxon-name><tp:taxon-name-part taxon-name-part-type="genus" reg="Madagascarchaea">M.</tp:taxon-name-part> <tp:taxon-name-part taxon-name-part-type="species" reg="lotzi">lotzi</tp:taxon-name-part></tp:taxon-name></italic>, and <italic><tp:taxon-name><tp:taxon-name-part taxon-name-part-type="genus" reg="Madagascarchaea">M.</tp:taxon-name-part> <tp:taxon-name-part taxon-name-part-type="species" reg="moramora">moramora</tp:taxon-name-part></tp:taxon-name></italic> sp. n., by having a conductor that is a concave triangular shape (Fig. <xref ref-type="fig" rid="F26">26D–E, J–H, J–K</xref>), and by having an abdomen that is invaginated across the back (Fig. <xref ref-type="fig" rid="F26">26A</xref>), rather than rounded (as in Fig. <xref ref-type="fig" rid="F23">23A</xref>). Typically <italic><tp:taxon-name><tp:taxon-name-part taxon-name-part-type="genus" reg="Madagascarchaea">M.</tp:taxon-name-part> <tp:taxon-name-part taxon-name-part-type="species" reg="jeanneli">jeanneli</tp:taxon-name-part></tp:taxon-name></italic> can be distinguished from <italic><tp:taxon-name><tp:taxon-name-part taxon-name-part-type="genus" reg="Madagascarchaea">M.</tp:taxon-name-part> <tp:taxon-name-part taxon-name-part-type="species" reg="ambre">ambre</tp:taxon-name-part></tp:taxon-name></italic> and <italic><tp:taxon-name><tp:taxon-name-part taxon-name-part-type="genus" reg="Madagascarchaea">M.</tp:taxon-name-part> <tp:taxon-name-part taxon-name-part-type="species" reg="moramora">moramora</tp:taxon-name-part></tp:taxon-name></italic> sp. n., by having an abdomen that is invaginated in the posterior (Fig. <xref ref-type="fig" rid="F26">26A</xref>), rather than straight (Fig. <xref ref-type="fig" rid="F28">28A</xref>). <italic><tp:taxon-name><tp:taxon-name-part taxon-name-part-type="genus" reg="Madagascarchaea">M.</tp:taxon-name-part> <tp:taxon-name-part taxon-name-part-type="species" reg="jeanneli">jeanneli</tp:taxon-name-part></tp:taxon-name></italic> is further distinguished from <italic><tp:taxon-name><tp:taxon-name-part taxon-name-part-type="genus" reg="Madagascarchaea">M.</tp:taxon-name-part> <tp:taxon-name-part taxon-name-part-type="species" reg="moramora">moramora</tp:taxon-name-part></tp:taxon-name></italic> by having the anterior portion of the embolus taper off to a point (Fig. <xref ref-type="fig" rid="F26">26G–I</xref>, “a”) rather than being broad and blunt (Fig. <xref ref-type="fig" rid="F28">28D–F</xref>, “a”), and from <italic><tp:taxon-name><tp:taxon-name-part taxon-name-part-type="genus" reg="Madagascarchaea">M.</tp:taxon-name-part> <tp:taxon-name-part taxon-name-part-type="species" reg="ambre">ambre</tp:taxon-name-part></tp:taxon-name></italic> by having the anterior piece of the embolus broad and curved (Fig. <xref ref-type="fig" rid="F26">26G–I</xref>, “a”) and not straight, narrow, and jutting out past the conductor in the retrolateral direction (see fig. 21 in <xref ref-type="bibr" rid="B25">Wood 2008</xref>). <italic><tp:taxon-name><tp:taxon-name-part taxon-name-part-type="genus" reg="Madagascarchaea">M.</tp:taxon-name-part> <tp:taxon-name-part taxon-name-part-type="species" reg="jeanneli">jeanneli</tp:taxon-name-part></tp:taxon-name></italic> is distinguished from <italic><tp:taxon-name><tp:taxon-name-part taxon-name-part-type="genus" reg="Madagascarchaea">M.</tp:taxon-name-part> <tp:taxon-name-part taxon-name-part-type="species" reg="lotzi">lotzi</tp:taxon-name-part></tp:taxon-name></italic> sp. n. by having an embolus with a very deep bifurcation (Fig. <xref ref-type="fig" rid="F26">26I, L</xref>), and with the posterior portion of the embolus having an additional bifurcation at the tip (Fig. <xref ref-type="fig" rid="F26">26F, I</xref>, “p”).</p></tp:treatment-sec><tp:treatment-sec sec-type="description" id="SECID0ELTBM"><title>Description.</title><p>Male (based on <ext-link xmlns:xlink="http://www.w3.org/1999/xlink" xlink:type="simple" ext-link-type="uri" xlink:href="http://data.antweb.org/specimen/CASENT9012003">CASENT9012003</ext-link>, from Parc National Perinet, Madagascar). Total length 1.55, carapace 0.64 long, 0.47 wide. Abdomen 0.79 long, 0.91 high. Carapace tilt angle 50.2°, tilt height (<abbrev xmlns:xlink="http://www.w3.org/1999/xlink" xlink:title="carapace tilt height" id="ABBRID0EWTBM" xlink:type="simple">CtH</abbrev>) 1.19, constriction 0.35, head length 0.68, neck length 0.59. <abbrev xmlns:xlink="http://www.w3.org/1999/xlink" xlink:title="carapace tilt height" id="ABBRID0E1TBM" xlink:type="simple">CtH</abbrev> divided by carapace length 1.85. Cephalon with <abbrev xmlns:xlink="http://www.w3.org/1999/xlink" xlink:title="anterior median eye" id="ABBRID0E5TBM" xlink:type="simple">AME</abbrev> on large bulge, and with 6 short post-occular spines at the crown, not on protrusions, and 1 short spine between and posterior to the <abbrev xmlns:xlink="http://www.w3.org/1999/xlink" xlink:title="lateral eye" id="ABBRID0ECUBM" xlink:type="simple">LE</abbrev> and median eyes (see fig. 18B in <xref ref-type="bibr" rid="B25">Wood 2008</xref>). Chelicerae 1.18 long, and with a small spine 0.30 from base of chelicerae and projecting downward (Fig. <xref ref-type="fig" rid="F26">26A</xref>). Femur I 1.96 long. Sternum 0.44 long, 0.25 wide. Carapace, chelicerae, and sternum reddish brown with white setae. Legs light brown with darker annulations throughout. Abdomen dark brown with lighter circular patches throughout, with white and brown setae (Fig. <xref ref-type="fig" rid="F26">26A</xref>). Posterior edge of abdomen invaginated (Fig. <xref ref-type="fig" rid="F27">27A</xref>, arrow). Conductor concave and triangular; <abbrev xmlns:xlink="http://www.w3.org/1999/xlink" xlink:title="median apophysis" id="ABBRID0EWUBM" xlink:type="simple">MA</abbrev> dark, thick, and curves anteriorad; <abbrev xmlns:xlink="http://www.w3.org/1999/xlink" xlink:title="additional sclerite on male pedipalpal bulb in Madagascarchaea" id="ABBRID0E1UBM" xlink:type="simple">S1</abbrev> a thin ridge; embolus dark, with deep bifurcation, anterior portion curved and tapering off and posterior portion with additional bifurcation at tip with each side tapering off (Fig. <xref ref-type="fig" rid="F26">26D–L</xref>).</p><p>Female (based on <ext-link xmlns:xlink="http://www.w3.org/1999/xlink" xlink:type="simple" ext-link-type="uri" xlink:href="http://data.antweb.org/specimen/CASENT9012336">CASENT9012336</ext-link>, from Réserve Spéciale d’Ambohitantely, Madagascar). Total length 2.00, carapace 0.78 long, 0.59 wide. Abdomen 1.18 long, 1.49 high. Carapace tilt angle 60.0°, tilt height (<abbrev xmlns:xlink="http://www.w3.org/1999/xlink" xlink:title="carapace tilt height" id="ABBRID0EJVBM" xlink:type="simple">CtH</abbrev>) 1.53, constriction 0.41, head length 0.94, neck length 0.73. <abbrev xmlns:xlink="http://www.w3.org/1999/xlink" xlink:title="carapace tilt height" id="ABBRID0ENVBM" xlink:type="simple">CtH</abbrev> divided by carapace length 1.97. Cephalon as in male. Chelicerae 1.48 long, and with a short spine 0.36 from base of chelicerae and projecting downward. Femur I 2.31 long. Sternum 0.51 long, 0.28 wide. Colors as in male. Posterior edge of abdomen invaginated. Genitalic bursa divided down the middle by sclerotized piece on the anterior-ventral side, with a few clusters of poreplates on either side; <abbrev xmlns:xlink="http://www.w3.org/1999/xlink" xlink:title="female sclerotized genital plate" id="ABBRID0ERVBM" xlink:type="simple">FSGP</abbrev> with two strong points arising from either side of anterior edge, having ‘wings’, and lacking posterior elongation (Fig. <xref ref-type="fig" rid="F26">26B–C</xref>).</p><fig id="F26" position="float" orientation="portrait"><label>Figure 26.</label><caption><p>
                  <italic><tp:taxon-name><tp:taxon-name-part taxon-name-part-type="genus" reg="Madagascarchaea">Madagascarchaea</tp:taxon-name-part> <tp:taxon-name-part taxon-name-part-type="species" reg="jeanneli">jeanneli</tp:taxon-name-part></tp:taxon-name></italic> (Millot, 1948). <bold>A</bold> male (<ext-link xmlns:xlink="http://www.w3.org/1999/xlink" xlink:type="simple" ext-link-type="uri" xlink:href="http://data.antweb.org/specimen/CASENT9004085">CASENT9004085</ext-link>) habitus, lateral view, image reversed <bold>B–C</bold> female (<ext-link xmlns:xlink="http://www.w3.org/1999/xlink" xlink:type="simple" ext-link-type="uri" xlink:href="http://data.antweb.org/specimen/CASENT9012336">CASENT9012336</ext-link>) internal genitalia <bold>B</bold> dorsal view <bold>C</bold> anterior view. <bold>D–L</bold> male pedipalpal bulbs <bold>D–I</bold> left bulb (<ext-link xmlns:xlink="http://www.w3.org/1999/xlink" xlink:type="simple" ext-link-type="uri" xlink:href="http://data.antweb.org/specimen/CASENT9004085">CASENT9004085</ext-link>) <bold>J–L</bold> left bulb (<ext-link xmlns:xlink="http://www.w3.org/1999/xlink" xlink:type="simple" ext-link-type="uri" xlink:href="http://data.antweb.org/specimen/CASENT9005233">CASENT9005233</ext-link>): <bold>D, G, J</bold> prolateral view <bold>E, H, K</bold> ventral view <bold>F, I, L</bold> retrolateral view. Scale bars: 1 mm (<bold>A</bold>); 0.125 mm (<bold>B, D</bold>).</p></caption><graphic xmlns:xlink="http://www.w3.org/1999/xlink" xlink:href="zookeys-727-001-g026.jpg" position="float" orientation="portrait" xlink:type="simple" id="oo_178255.jpg"/></fig></tp:treatment-sec><tp:treatment-sec sec-type="variation" id="SECID0E4XBM"><title>Variation.</title><p>Total length 1.54–1.83 (males; n=5), 1.82–2.00 (females; n=5); Carapace length 0.64–0.76 (males; n=5), 0.74–0.78 (females; n=5); Femur I 2.60–3.06 times the length of carapace in males (n=5), 2.88–3.12 in females (n=5); <abbrev xmlns:xlink="http://www.w3.org/1999/xlink" xlink:title="carapace tilt height" id="ABBRID0EDYBM" xlink:type="simple">CtH</abbrev> divided by carapace length 1.72–1.85 in males (n=5), 1.75-2.01 in females (n=5); Average femur I length 2.01 in males (n=5), 2.23 in females (n= 5).</p></tp:treatment-sec><tp:treatment-sec sec-type="natural history" id="SECID0EHYBM"><title>Natural history.</title><p>Specimens were collected in montane rainforest from 960–1300 m in elevation by beating low foliage, low vegetation, by beating and sweeping, by general collecting at night, and by hand collecting at night in vegetation.</p></tp:treatment-sec><tp:treatment-sec sec-type="distribution" id="SECID0EMYBM"><title>Distribution.</title><p>Known only from central eastern Madagascar (Fig. <xref ref-type="fig" rid="F34">34</xref>).</p></tp:treatment-sec><tp:treatment-sec sec-type="Nomenclature remarks" id="SECID0EWYBM"><title>Nomenclature remarks.</title><p>Previous work (<xref ref-type="bibr" rid="B25">Wood 2008</xref>) lumped into <italic><tp:taxon-name><tp:taxon-name-part taxon-name-part-type="genus" reg="Madagascarchaea">M.</tp:taxon-name-part> <tp:taxon-name-part taxon-name-part-type="species" reg="jeanneli">jeanneli</tp:taxon-name-part></tp:taxon-name></italic> what we are here calling several different species. The <italic><tp:taxon-name><tp:taxon-name-part taxon-name-part-type="genus" reg="Madagascarchaea">M.</tp:taxon-name-part> <tp:taxon-name-part taxon-name-part-type="species" reg="jeanneli">jeanneli</tp:taxon-name-part></tp:taxon-name></italic> syntypes include two females, and females of the “<tp:taxon-name><tp:taxon-name-part taxon-name-part-type="genus" reg="Madagascarchaea"/><tp:taxon-name-part taxon-name-part-type="species" reg="jeanneli">jeanneli</tp:taxon-name-part></tp:taxon-name> complex “(<italic><tp:taxon-name><tp:taxon-name-part taxon-name-part-type="genus" reg="Madagascarchaea">M.</tp:taxon-name-part> <tp:taxon-name-part taxon-name-part-type="species" reg="ambre">ambre</tp:taxon-name-part></tp:taxon-name></italic>, <italic><tp:taxon-name><tp:taxon-name-part taxon-name-part-type="genus" reg="Madagascarchaea">M.</tp:taxon-name-part> <tp:taxon-name-part taxon-name-part-type="species" reg="jeanneli">jeanneli</tp:taxon-name-part></tp:taxon-name></italic>, <italic><tp:taxon-name><tp:taxon-name-part taxon-name-part-type="genus" reg="Madagascarchaea">M.</tp:taxon-name-part> <tp:taxon-name-part taxon-name-part-type="species" reg="lotzi">lotzi</tp:taxon-name-part></tp:taxon-name></italic> sp. n., and <italic><tp:taxon-name><tp:taxon-name-part taxon-name-part-type="genus" reg="Madagascarchaea">M.</tp:taxon-name-part> <tp:taxon-name-part taxon-name-part-type="species" reg="moramora">moramora</tp:taxon-name-part></tp:taxon-name></italic> sp. n.) cannot be confidently distinguished. However, the type locality of “La Mandraka” is an area about 40 kilometers east of Antananarivo, and so we propose that the female syntypes are conspecific to the males found in this area. The male and female specimens that were described and illustrated as <italic><tp:taxon-name><tp:taxon-name-part taxon-name-part-type="genus" reg="Madagascarchaea">M.</tp:taxon-name-part> <tp:taxon-name-part taxon-name-part-type="species" reg="jeanneli">jeanneli</tp:taxon-name-part></tp:taxon-name></italic> in <xref ref-type="bibr" rid="B25">Wood 2008</xref> are here being called <italic><tp:taxon-name><tp:taxon-name-part taxon-name-part-type="genus" reg="Madagascarchaea">M.</tp:taxon-name-part> <tp:taxon-name-part taxon-name-part-type="species" reg="lotzi">lotzi</tp:taxon-name-part></tp:taxon-name></italic> n. sp.</p></tp:treatment-sec><tp:treatment-sec><!--Section generated to contain objects referenced in tp:taxon-treatment.--><fig id="F34" position="float" orientation="portrait"><label>Figure 34.</label><caption><p>Distribution map for <italic><tp:taxon-name><tp:taxon-name-part taxon-name-part-type="genus" reg="Madagascarchaea">Madagascarchaea</tp:taxon-name-part></tp:taxon-name></italic> species.</p></caption><graphic xmlns:xlink="http://www.w3.org/1999/xlink" xlink:href="zookeys-727-001-g034.jpg" position="float" orientation="portrait" xlink:type="simple" id="oo_178263.jpg"/></fig><fig id="F23" position="float" orientation="portrait"><label>Figure 23.</label><caption><p>
                  <italic><tp:taxon-name><tp:taxon-name-part taxon-name-part-type="genus" reg="Madagascarchaea">Madagascarchaea</tp:taxon-name-part> <tp:taxon-name-part taxon-name-part-type="species" reg="fohy">fohy</tp:taxon-name-part></tp:taxon-name></italic> sp. n. <bold>A</bold> male (holotype, <ext-link xmlns:xlink="http://www.w3.org/1999/xlink" xlink:type="simple" ext-link-type="uri" xlink:href="http://data.antweb.org/specimen/CASENT9015766">CASENT9015766</ext-link>) habitus, lateral view <bold>B</bold> female (<ext-link xmlns:xlink="http://www.w3.org/1999/xlink" xlink:type="simple" ext-link-type="uri" xlink:href="http://data.antweb.org/specimen/CASENT9015766">CASENT9015766</ext-link>) internal genitalia, dorsal view <bold>C–L</bold> male pedipalpal bulbs (holotype, <ext-link xmlns:xlink="http://www.w3.org/1999/xlink" xlink:type="simple" ext-link-type="uri" xlink:href="http://data.antweb.org/specimen/CASENT9015766">CASENT9015766</ext-link>) <bold>D–F</bold> right bulb, image reversed <bold>C, G–L</bold> left bulb <bold>C</bold> cymbium close-up, dorsal view, arrow showing the retrolateral cymbium protrusion that has setae <bold>D, G, J</bold> prolateral view, arrow showing rod-like piece on embolus <bold>E, H, K</bold> ventral view, arrow showing rod-like piece on embolus <bold>F, I, L</bold> retrolateral view. Scale bars: 1 mm (<bold>A</bold>); 0.25 mm (<bold>B, D</bold>).</p></caption><graphic xmlns:xlink="http://www.w3.org/1999/xlink" xlink:href="zookeys-727-001-g023.jpg" position="float" orientation="portrait" xlink:type="simple" id="oo_178252.jpg"/></fig><fig id="F28" position="float" orientation="portrait"><label>Figure 28.</label><caption><p>
                  <italic><tp:taxon-name><tp:taxon-name-part taxon-name-part-type="genus" reg="Madagascarchaea">Madagascarchaea</tp:taxon-name-part> <tp:taxon-name-part taxon-name-part-type="species" reg="moramora">moramora</tp:taxon-name-part></tp:taxon-name></italic> sp. n. <bold>A</bold> male (holotype, <ext-link xmlns:xlink="http://www.w3.org/1999/xlink" ext-link-type="uri" xlink:href="http://hol.osu.edu/spmInfo.html?id=USNMENT01377197" xlink:type="simple">USNMENT01377197</ext-link>) habitus, lateral view, image reversed, arrow showing abdomen posterior is straight. <bold>B–C</bold> female (<ext-link xmlns:xlink="http://www.w3.org/1999/xlink" ext-link-type="uri" xlink:href="http://hol.osu.edu/spmInfo.html?id=USNMENT01377198" xlink:type="simple">USNMENT01377198</ext-link>) internal genitalia <bold>B</bold> dorsal view <bold>C</bold> anterior view <bold>D–I</bold> male pedipalpal bulbs (holotype, <ext-link xmlns:xlink="http://www.w3.org/1999/xlink" ext-link-type="uri" xlink:href="http://hol.osu.edu/spmInfo.html?id=USNMENT01377197" xlink:type="simple">USNMENT01377197</ext-link>): <bold>D–F</bold> left bulb, <bold>G–I</bold> right bulb, expanded, image reversed <bold>D, G</bold> prolateral view <bold>E, H</bold> ventral view; <bold>F, I</bold> retrolateral view. Scale bars: 1 mm (<bold>A</bold>); 0.125 mm (<bold>B, D</bold>).</p></caption><graphic xmlns:xlink="http://www.w3.org/1999/xlink" xlink:href="zookeys-727-001-g028.jpg" position="float" orientation="portrait" xlink:type="simple" id="oo_178257.jpg"/></fig><fig id="F27" position="float" orientation="portrait"><label>Figure 27.</label><caption><p>
                  <italic><tp:taxon-name><tp:taxon-name-part taxon-name-part-type="genus" reg="Madagascarchaea">Madagascarchaea</tp:taxon-name-part> <tp:taxon-name-part taxon-name-part-type="species" reg="lotzi">lotzi</tp:taxon-name-part></tp:taxon-name></italic> sp. n. <bold>A</bold> male (<ext-link xmlns:xlink="http://www.w3.org/1999/xlink" xlink:type="simple" ext-link-type="uri" xlink:href="http://data.antweb.org/specimen/CASENT9018921">CASENT9018921</ext-link>) habitus, lateral view, arrow showing posterior invagination of abdomen <bold>B–C</bold> female (<ext-link xmlns:xlink="http://www.w3.org/1999/xlink" xlink:type="simple" ext-link-type="uri" xlink:href="http://data.antweb.org/specimen/CASENT9012008">CASENT9012008</ext-link>) internal genitalia <bold>B</bold> dorsal view <bold>C</bold> anterior view <bold>D–L</bold> male pedipalpal bulbs <bold>D–F</bold> right bulb (<ext-link xmlns:xlink="http://www.w3.org/1999/xlink" xlink:type="simple" ext-link-type="uri" xlink:href="http://data.antweb.org/specimen/CASENT9012004">CASENT9012004</ext-link>), image reversed, <bold>G–L</bold> left bulb (<ext-link xmlns:xlink="http://www.w3.org/1999/xlink" xlink:type="simple" ext-link-type="uri" xlink:href="http://data.antweb.org/specimen/CASENT9012330">CASENT9012330</ext-link>) <bold>D, G, J</bold> prolateral view <bold>E, H, K</bold> ventral view <bold>F, I, L</bold> retrolateral view. Scale bars: 1 mm (<bold>A</bold>); 0.125 mm (<bold>B, D</bold>).</p></caption><graphic xmlns:xlink="http://www.w3.org/1999/xlink" xlink:href="zookeys-727-001-g027.jpg" position="float" orientation="portrait" xlink:type="simple" id="oo_178256.jpg"/></fig></tp:treatment-sec><ref-list><ref id="B25"><mixed-citation xmlns:xlink="http://www.w3.org/1999/xlink" xlink:type="simple">
          <person-group><name name-style="western"><surname>Wood</surname><given-names>H</given-names></name></person-group> (<year>2008</year>) <article-title>A revision of the assassin spiders of the <italic><tp:taxon-name><tp:taxon-name-part taxon-name-part-type="genus">Eriauchenius</tp:taxon-name-part> <tp:taxon-name-part taxon-name-part-type="species">gracilicollis</tp:taxon-name-part></tp:taxon-name></italic> group, a clade of spiders endemic to Madagascar (<tp:taxon-name><tp:taxon-name-part taxon-name-part-type="order">Araneae</tp:taxon-name-part></tp:taxon-name> : <tp:taxon-name><tp:taxon-name-part taxon-name-part-type="family">Archaeidae</tp:taxon-name-part></tp:taxon-name>).</article-title> <source>Zoological Journal of the Linnean Society</source> <volume>152</volume>: <fpage>255</fpage>–<lpage>296</lpage>. <ext-link xlink:type="simple" ext-link-type="doi" xlink:href="10.1111/j.1096-3642.2007.00359.x">https://doi.org/10.1111/j.1096-3642.2007.00359.x</ext-link></mixed-citation></ref></ref-list></tp:taxon-treatment>
