# Supplementary material for: A review of the Madagascan pelican spiders of the genera Eriauchenius O. Pickard-Cambridge, 1881 and Madagascarchaea gen. n. (Araneae, Archaeidae)
Source: Zookeys. 2018 Jan 11;(727):1–96. doi: 10.3897/zookeys.727.20222 (PMC5799789; doi:10.3897/zookeys.727.20222)
Supplement: XML Treatment for Madagascarchaea lotzi [file zookeys.727.20222-treatment28.xml]

<!DOCTYPE tp:taxon-treatment
  PUBLIC "-//TaxonX//DTD Taxonomic Treatment Publishing DTD v0 20100105//EN" "tax-treatment-NSO.dtd">
<tp:taxon-treatment xmlns:tp="http://www.plazi.org/taxpub"><tp:treatment-meta><kwd-group><label>Taxon classification</label><kwd><named-content xmlns:xlink="http://www.w3.org/1999/xlink" content-type="kingdom">Animalia</named-content></kwd><kwd><named-content xmlns:xlink="http://www.w3.org/1999/xlink" content-type="order">Araneae</named-content></kwd><kwd><named-content xmlns:xlink="http://www.w3.org/1999/xlink" content-type="family">Archaeidae</named-content></kwd></kwd-group><mixed-citation publication-type="journal"><person-group><name><surname>Wood</surname><given-names>Hannah M.</given-names></name><name><surname>Scharff</surname><given-names>Nikolaj</given-names></name></person-group><article-title>A review of the Madagascan pelican spiders of the genera <italic><tp:taxon-name><tp:taxon-name-part taxon-name-part-type="genus" reg="Eriauchenius">Eriauchenius</tp:taxon-name-part></tp:taxon-name></italic> O. Pickard-Cambridge, 1881 and <italic><tp:taxon-name><tp:taxon-name-part taxon-name-part-type="genus" reg="Madagascarchaea">Madagascarchaea</tp:taxon-name-part></tp:taxon-name></italic> gen. n. (<tp:taxon-name><tp:taxon-name-part taxon-name-part-type="order">Araneae</tp:taxon-name-part></tp:taxon-name>, <tp:taxon-name><tp:taxon-name-part taxon-name-part-type="family">Archaeidae</tp:taxon-name-part></tp:taxon-name>)</article-title><source>Zookeys</source><day>11</day><month>1</month><year>2018</year><volume>2018</volume><issue>727</issue><fpage>1</fpage><lpage>96</lpage><pub-id pub-id-type="doi">10.3897/zookeys.727.20222</pub-id></mixed-citation></tp:treatment-meta><tp:nomenclature><tp:taxon-name>
                <tp:taxon-name-part taxon-name-part-type="genus" reg="Madagascarchaea">Madagascarchaea</tp:taxon-name-part>
                <tp:taxon-name-part taxon-name-part-type="species" reg="lotzi">lotzi</tp:taxon-name-part>
                <object-id xmlns:xlink="http://www.w3.org/1999/xlink" content-type="zoobank" xlink:type="simple">http://zoobank.org/A6786589-292C-495B-8AA6-76D4371B6EE8</object-id>
              </tp:taxon-name><tp:taxon-status xmlns:xlink="http://www.w3.org/1999/xlink" xlink:type="simple">sp. n.</tp:taxon-status><xref ref-type="fig" rid="F27">Figs 27</xref><xref ref-type="fig" rid="F34">, 34</xref><tp:nomenclature-citation-list><tp:nomenclature-citation><tp:taxon-name>
                    <tp:taxon-name-part taxon-name-part-type="genus" reg="Eriauchenius">Eriauchenius</tp:taxon-name-part> <tp:taxon-name-part taxon-name-part-type="species" reg="jeanneli">jeanneli</tp:taxon-name-part></tp:taxon-name><comment>(Millot, 1948): <xref ref-type="bibr" rid="B25">Wood 2008</xref>: 283, figs 2C, 14E, 17A, 18B, 22A–D (in part; specimens from Parc National Ranomafana)</comment></tp:nomenclature-citation></tp:nomenclature-citation-list></tp:nomenclature><tp:treatment-sec sec-type="type material" id="SECID0EH5BM"><title>Type material.</title><p>Male holotype: MADAGASCAR, Fianarantsoa, Parc National Ranomafana, 2.3 km N Vohiparara village, <named-content xmlns:xlink="http://www.w3.org/1999/xlink" content-type="dwc:verbatimCoordinates" xlink:type="simple"><named-content content-type="geo-json" specific-use="{&#34;type&#34;:&#34;Point&#34;,&#34;coordinates&#34;:[47.383333,-21.213333]}" id="NCID0EQ5BM" xlink:type="simple">21°12.8’S, 47°23.0’E</named-content></named-content>, 1100 m, 18 Apr 1998, C. Griswold, D. Kavanaugh, N. Penny, M. Raherilalao, E. Rajeriarison, J. Ranorianarisoa, J. Schweikert, D. Ubick (deposited in <named-content xmlns:xlink="http://www.w3.org/1999/xlink" content-type="dwc:institutional_code" xlink:type="simple">CAS</named-content>; <ext-link xmlns:xlink="http://www.w3.org/1999/xlink" xlink:type="simple" ext-link-type="uri" xlink:href="http://data.antweb.org/specimen/CASENT9012000">CASENT9012000</ext-link>).</p></tp:treatment-sec><tp:treatment-sec sec-type="material" id="SECID0E65BM"><title>Other material examined.</title><p>MADAGASCAR, Fianarantsoa, Parc National Ranomafana: 3M, 7F, including female paratype, Talatakely, <named-content xmlns:xlink="http://www.w3.org/1999/xlink" content-type="dwc:verbatimCoordinates" xlink:type="simple"><named-content content-type="geo-json" specific-use="{&#34;type&#34;:&#34;Point&#34;,&#34;coordinates&#34;:[47.416667,-21.250000]}" id="NCID0EI6BM" xlink:type="simple">21°15’S, 47°25’E</named-content></named-content>, 900 m, 5–7 Dec 1993, N. Scharff, S. Larcher, C. Griswold, and R. Andriamasimanana (<ext-link xmlns:xlink="http://www.w3.org/1999/xlink" xlink:type="simple" ext-link-type="uri" xlink:href="http://data.antweb.org/specimen/CASENT9012330">CASENT9012330</ext-link>, <ext-link xmlns:xlink="http://www.w3.org/1999/xlink" xlink:type="simple" ext-link-type="uri" xlink:href="http://data.antweb.org/specimen/CASENT9046572">CASENT9046572</ext-link>); 1F, same data as holotype (<ext-link xmlns:xlink="http://www.w3.org/1999/xlink" xlink:type="simple" ext-link-type="uri" xlink:href="http://data.antweb.org/specimen/CASENT9012007">CASENT9012007</ext-link>); 1F, Vohiparara, Piste Touristique, <named-content xmlns:xlink="http://www.w3.org/1999/xlink" content-type="dwc:verbatimCoordinates" xlink:type="simple"><named-content content-type="geo-json" specific-use="{&#34;type&#34;:&#34;Point&#34;,&#34;coordinates&#34;:[47.400000,-21.226667]}" id="NCID0E66BM" xlink:type="simple">21°13.6’S, 47°24.0’E</named-content></named-content>, 1000 m, 23 Apr 1998, C. Griswold, D. Kavanaugh, N. Penny, M. Raherilalao, E. Rajeriarison, J. Ranorianarisoa, J. Schweikert, D. Ubick (<ext-link xmlns:xlink="http://www.w3.org/1999/xlink" xlink:type="simple" ext-link-type="uri" xlink:href="http://data.antweb.org/specimen/CASENT9012009">CASENT9012009</ext-link>); 1F, same data as previous except 19 Apr 1998 (<ext-link xmlns:xlink="http://www.w3.org/1999/xlink" xlink:type="simple" ext-link-type="uri" xlink:href="http://data.antweb.org/specimen/CASENT9012008">CASENT9012008</ext-link>); 1F,1juv, same data as previous except 12,14 Apr 1998 (<ext-link xmlns:xlink="http://www.w3.org/1999/xlink" xlink:type="simple" ext-link-type="uri" xlink:href="http://data.antweb.org/specimen/CASENT9012002">CASENT9012002</ext-link>); 3M, 4F, 1juv, <named-content xmlns:xlink="http://www.w3.org/1999/xlink" content-type="dwc:verbatimCoordinates" xlink:type="simple"><named-content content-type="geo-json" specific-use="{&#34;type&#34;:&#34;Point&#34;,&#34;coordinates&#34;:[47.450000,-21.200000]}" id="NCID0EWACM" xlink:type="simple">21°12’S, 47°27’E</named-content></named-content>, Apr-May 1992, B Roth (<ext-link xmlns:xlink="http://www.w3.org/1999/xlink" xlink:type="simple" ext-link-type="uri" xlink:href="http://data.antweb.org/specimen/CASENT9012005">CASENT9012005</ext-link>); 3M, 1F, 6juv Vohiparara, Sahamalaotra forest, 41.1 km 54° NE Fianarantsoa, <named-content xmlns:xlink="http://www.w3.org/1999/xlink" content-type="dwc:verbatimCoordinates" xlink:type="simple"><named-content content-type="geo-json" specific-use="{&#34;type&#34;:&#34;Point&#34;,&#34;coordinates&#34;:[47.394222,-21.238861]}" id="NCID0EDBCM" xlink:type="simple">21°14'19.9"S, 47°23'39.2"E</named-content></named-content>, 1200 m, 26 Dec – 14 Jan 2006 montane rainforest, general collecting day, beating vegetation – specifically clumps of dead dry foliage, H. Wood, J. Miller, J.J. Rafonomezantsoa, E. Rajeriarison, V. Andriamananony (<ext-link xmlns:xlink="http://www.w3.org/1999/xlink" ext-link-type="uri" xlink:href="http://hol.osu.edu/spmInfo.html?id=USNMENT01377203" xlink:type="simple">USNMENT01377203</ext-link>, <ext-link xmlns:xlink="http://www.w3.org/1999/xlink" ext-link-type="uri" xlink:href="http://hol.osu.edu/spmInfo.html?id=USNMENT01377204" xlink:type="simple">USNMENT01377204</ext-link>, <ext-link xmlns:xlink="http://www.w3.org/1999/xlink" ext-link-type="uri" xlink:href="http://hol.osu.edu/spmInfo.html?id=USNMENT01377195" xlink:type="simple">USNMENT01377195</ext-link>); 1M, Vatoharanana, <named-content xmlns:xlink="http://www.w3.org/1999/xlink" content-type="dwc:verbatimCoordinates" xlink:type="simple"><named-content content-type="geo-json" specific-use="{&#34;type&#34;:&#34;Point&#34;,&#34;coordinates&#34;:[47.435000,-21.278333]}" id="NCID0E1BCM" xlink:type="simple">21°16.7’S, 47°26.1’E</named-content></named-content>, 1200 m, 15 Apr 1998, primary forest, C. Griswold, D. Kavanaugh, N. Penny, M. Raherilalao, J. Ranorianarisoa, J. Schweikert, D. Ubick (<ext-link xmlns:xlink="http://www.w3.org/1999/xlink" xlink:type="simple" ext-link-type="uri" xlink:href="http://data.antweb.org/specimen/CASENT9012006">CASENT9012006</ext-link>); 1F, Vatoharanana River, 4.1 km 231° SW Ranomafana, <named-content xmlns:xlink="http://www.w3.org/1999/xlink" content-type="dwc:verbatimCoordinates" xlink:type="simple"><named-content content-type="geo-json" specific-use="{&#34;type&#34;:&#34;Point&#34;,&#34;coordinates&#34;:[47.433333,-21.290000]}" id="NCID0EHCCM" xlink:type="simple">21°17'24"S, 47°26'00"E</named-content></named-content>, 1100 m, 27–31 Mar 2003, montane rainforest, general collecting, beating and puffing spiders, Griswold, Fisher et al. (<ext-link xmlns:xlink="http://www.w3.org/1999/xlink" xlink:type="simple" ext-link-type="uri" xlink:href="http://data.antweb.org/specimen/CASENT9018921">CASENT9018921</ext-link>); 1M, Talatakely, <named-content xmlns:xlink="http://www.w3.org/1999/xlink" content-type="dwc:verbatimCoordinates" xlink:type="simple"><named-content content-type="geo-json" specific-use="{&#34;type&#34;:&#34;Point&#34;,&#34;coordinates&#34;:[47.426667,-21.248333]}" id="NCID0EUCCM" xlink:type="simple">21°14.9’S, 47°25.6’E</named-content></named-content>, 5–18 Apr 1998, at night, C. Griswold, D. Kavanaugh, N. Penny, M. Raherilalao, J. Ranorianarisoa, J. Schweikert, D. Ubick (<ext-link xmlns:xlink="http://www.w3.org/1999/xlink" xlink:type="simple" ext-link-type="uri" xlink:href="http://data.antweb.org/specimen/CASENT9012004">CASENT9012004</ext-link>); 1F,1juv, Vohiparara, 3.6 km W Ranomafana, <named-content xmlns:xlink="http://www.w3.org/1999/xlink" content-type="dwc:verbatimCoordinates" xlink:type="simple"><named-content content-type="geo-json" specific-use="{&#34;type&#34;:&#34;Point&#34;,&#34;coordinates&#34;:[47.397367,-21.237383]}" id="NCID0EBDCM" xlink:type="simple">21°14.243’S, 47°23.842’E</named-content></named-content>, 1150 m, 13–14 Jan 2009, primary montane rainforest, beating vegetation, C. Griswold, A. Saucedo and H. Wood (<ext-link xmlns:xlink="http://www.w3.org/1999/xlink" ext-link-type="uri" xlink:href="http://hol.osu.edu/spmInfo.html?id=USNMENT01377196" xlink:type="simple">USNMENT01377196</ext-link>); 1M, 7 km SW Ranomafana, 1200 m, 22 Oct 1988, W. Steiner, C. Kremen, R. Van Epps (<ext-link xmlns:xlink="http://www.w3.org/1999/xlink" ext-link-type="uri" xlink:href="http://hol.osu.edu/spmInfo.html?id=USNMENT00879969" xlink:type="simple">USNMENT00879969</ext-link>); 1F, 7 km W Ranomafana, 1100 m, 1–7 Nov 1988, W.E. Steiner (<ext-link xmlns:xlink="http://www.w3.org/1999/xlink" ext-link-type="uri" xlink:href="http://hol.osu.edu/spmInfo.html?id=USNMENT00879988" xlink:type="simple">USNMENT00879988</ext-link>).</p></tp:treatment-sec><tp:treatment-sec sec-type="etymology" id="SECID0EVDCM"><title>Etymology.</title><p>The specific name is a patronym to honor Dr. Leon Lotz for his work in describing the South African and Madagascan archaeids.</p></tp:treatment-sec><tp:treatment-sec sec-type="diagnosis" id="SECID0E1DCM"><title>Diagnosis.</title><p>Typically <italic><tp:taxon-name><tp:taxon-name-part taxon-name-part-type="genus" reg="Madagascarchaea">M.</tp:taxon-name-part> <tp:taxon-name-part taxon-name-part-type="species" reg="lotzi">lotzi</tp:taxon-name-part></tp:taxon-name></italic> sp. n. can be distinguished from the northern species, <italic><tp:taxon-name><tp:taxon-name-part taxon-name-part-type="genus" reg="Madagascarchaea">M.</tp:taxon-name-part> <tp:taxon-name-part taxon-name-part-type="species" reg="ambre">ambre</tp:taxon-name-part></tp:taxon-name></italic> and <italic><tp:taxon-name><tp:taxon-name-part taxon-name-part-type="genus" reg="Madagascarchaea">M.</tp:taxon-name-part> <tp:taxon-name-part taxon-name-part-type="species" reg="moramora">moramora</tp:taxon-name-part></tp:taxon-name></italic> sp. n., by the presence of an invagination in the abdomen posteriorly (Fig. <xref ref-type="fig" rid="F27">27A</xref>, arrow). <italic><tp:taxon-name><tp:taxon-name-part taxon-name-part-type="genus" reg="Madagascarchaea">M.</tp:taxon-name-part> <tp:taxon-name-part taxon-name-part-type="species" reg="lotzi">lotzi</tp:taxon-name-part></tp:taxon-name></italic> sp. n. is further distinguished from <italic><tp:taxon-name><tp:taxon-name-part taxon-name-part-type="genus" reg="Madagascarchaea">M.</tp:taxon-name-part> <tp:taxon-name-part taxon-name-part-type="species" reg="moramora">moramora</tp:taxon-name-part></tp:taxon-name></italic> sp. n. by having a bifurcation in the embolus that is more shallow (Fig. <xref ref-type="fig" rid="F27">27E–F, H–I</xref>) rather than the deeper bifurcation of <italic><tp:taxon-name><tp:taxon-name-part taxon-name-part-type="genus" reg="Madagascarchaea">M.</tp:taxon-name-part> <tp:taxon-name-part taxon-name-part-type="species" reg="moramora">moramora</tp:taxon-name-part></tp:taxon-name></italic> sp. n. (Fig. <xref ref-type="fig" rid="F28">28E, F</xref>), and from <italic><tp:taxon-name><tp:taxon-name-part taxon-name-part-type="genus" reg="Madagascarchaea">M.</tp:taxon-name-part> <tp:taxon-name-part taxon-name-part-type="species" reg="ambre">ambre</tp:taxon-name-part></tp:taxon-name></italic> by having the anterior portion of the embolus not narrow and jutting out past the conductor in the retrolateral direction (see fig. 21 in <xref ref-type="bibr" rid="B25">Wood 2008</xref>). <italic><tp:taxon-name><tp:taxon-name-part taxon-name-part-type="genus" reg="Madagascarchaea">M.</tp:taxon-name-part> <tp:taxon-name-part taxon-name-part-type="species" reg="lotzi">lotzi</tp:taxon-name-part></tp:taxon-name></italic> sp. n. is distinguished from <italic><tp:taxon-name><tp:taxon-name-part taxon-name-part-type="genus" reg="Madagascarchaea">M.</tp:taxon-name-part> <tp:taxon-name-part taxon-name-part-type="species" reg="jeanneli">jeanneli</tp:taxon-name-part></tp:taxon-name></italic> by having an embolus with a more shallow bifurcation, and with the posterior portion of the embolus lacking a large bifurcation at the tip (Fig. <xref ref-type="fig" rid="F27">27E–F, H–I</xref>).</p></tp:treatment-sec><tp:treatment-sec sec-type="description" id="SECID0EXHCM"><title>Description.</title><p>Male holotype (<ext-link xmlns:xlink="http://www.w3.org/1999/xlink" xlink:type="simple" ext-link-type="uri" xlink:href="http://data.antweb.org/specimen/CASENT9012000">CASENT9012000</ext-link>, from Parc National Ranomafana, Madagascar). Total length 1.61, carapace 0.72 long, 0.51 wide. Abdomen 0.88 long, 1.00 high. Carapace tilt angle 57.0°, tilt height (<abbrev xmlns:xlink="http://www.w3.org/1999/xlink" xlink:title="carapace tilt height" id="ABBRID0ECICM" xlink:type="simple">CtH</abbrev>) 1.24, constriction 0.40, head length 0.79, neck length 0.62. <abbrev xmlns:xlink="http://www.w3.org/1999/xlink" xlink:title="carapace tilt height" id="ABBRID0EGICM" xlink:type="simple">CtH</abbrev> divided by carapace length 1.74. Cephalon with <abbrev xmlns:xlink="http://www.w3.org/1999/xlink" xlink:title="anterior median eye" id="ABBRID0EKICM" xlink:type="simple">AME</abbrev> on large bulge, and with 6 short post-occular spines at the apex, not on protrusions, and 1 short spine between and posterior to <abbrev xmlns:xlink="http://www.w3.org/1999/xlink" xlink:title="lateral eye" id="ABBRID0EOICM" xlink:type="simple">LE</abbrev> and median eyes (see fig. 18B of <xref ref-type="bibr" rid="B25">Wood 2008</xref>; broken off on the left side). Chelicerae 1.19 long, and with a small spine 0.33 from base of chelicerae and projecting downward (Fig. <xref ref-type="fig" rid="F27">27A</xref>). Femur I 1.94 long. Sternum 0.47 long, 0.25 wide. Carapace, chelicerae, and sternum reddish brown with white setae. Legs light brown with darker annulations throughout. Abdomen dark brown with lighter circular patches throughout, with white and brown setae (Fig. <xref ref-type="fig" rid="F27">27A</xref>). Posterior edge of abdomen invaginated (Fig. <xref ref-type="fig" rid="F27">27A</xref>, arrow). Conductor concave and triangular; <abbrev xmlns:xlink="http://www.w3.org/1999/xlink" xlink:title="median apophysis" id="ABBRID0ECJCM" xlink:type="simple">MA</abbrev> dark, thick, and curves anteriorad; <abbrev xmlns:xlink="http://www.w3.org/1999/xlink" xlink:title="additional sclerite on male pedipalpal bulb in Madagascarchaea" id="ABBRID0EGJCM" xlink:type="simple">S1</abbrev> a thin ridge; Embolus dark, with bifurcation, with both anterior and posterior pieces of bifurcation flat and wavy (Fig. <xref ref-type="fig" rid="F27">27D–L</xref>).</p><p>Female paratype (<ext-link xmlns:xlink="http://www.w3.org/1999/xlink" xlink:type="simple" ext-link-type="uri" xlink:href="http://data.antweb.org/specimen/CASENT9012330">CASENT9012330</ext-link>). Total length 1.96, carapace 0.75 long, 0.55 wide. Abdomen 1.13 long, 1.64 high. Carapace tilt angle 55.0°, tilt height (<abbrev xmlns:xlink="http://www.w3.org/1999/xlink" xlink:title="carapace tilt height" id="ABBRID0EVJCM" xlink:type="simple">CtH</abbrev>) 1.35, constriction 0.37, head length 0.75, neck length 0.61. <abbrev xmlns:xlink="http://www.w3.org/1999/xlink" xlink:title="carapace tilt height" id="ABBRID0EZJCM" xlink:type="simple">CtH</abbrev> divided by carapace length 1.80. Cephalon as in male. Chelicerae 1.31 long, and with a short spine 0.33 from base of chelicerae and projecting downward. Femur I 1.99 long. Sternum 0.49 long, 0.27 wide. Colors as in male. Posterior edge of abdomen invaginated. Genitalic bursa divided down middle by sclerotized piece on anterior-ventral side, with two main groups of poreplates on either side (Fig. <xref ref-type="fig" rid="F27">27C</xref>); <abbrev xmlns:xlink="http://www.w3.org/1999/xlink" xlink:title="female sclerotized genital plate" id="ABBRID0EBKCM" xlink:type="simple">FSGP</abbrev> with two strong points arising from either side of anterior edge, having ‘wings’ and lacking posterior elongation (Fig. <xref ref-type="fig" rid="F27">27B</xref>).</p><fig id="F27" position="float" orientation="portrait"><label>Figure 27.</label><caption><p>
                  <italic><tp:taxon-name><tp:taxon-name-part taxon-name-part-type="genus" reg="Madagascarchaea">Madagascarchaea</tp:taxon-name-part> <tp:taxon-name-part taxon-name-part-type="species" reg="lotzi">lotzi</tp:taxon-name-part></tp:taxon-name></italic> sp. n. <bold>A</bold> male (<ext-link xmlns:xlink="http://www.w3.org/1999/xlink" xlink:type="simple" ext-link-type="uri" xlink:href="http://data.antweb.org/specimen/CASENT9018921">CASENT9018921</ext-link>) habitus, lateral view, arrow showing posterior invagination of abdomen <bold>B–C</bold> female (<ext-link xmlns:xlink="http://www.w3.org/1999/xlink" xlink:type="simple" ext-link-type="uri" xlink:href="http://data.antweb.org/specimen/CASENT9012008">CASENT9012008</ext-link>) internal genitalia <bold>B</bold> dorsal view <bold>C</bold> anterior view <bold>D–L</bold> male pedipalpal bulbs <bold>D–F</bold> right bulb (<ext-link xmlns:xlink="http://www.w3.org/1999/xlink" xlink:type="simple" ext-link-type="uri" xlink:href="http://data.antweb.org/specimen/CASENT9012004">CASENT9012004</ext-link>), image reversed, <bold>G–L</bold> left bulb (<ext-link xmlns:xlink="http://www.w3.org/1999/xlink" xlink:type="simple" ext-link-type="uri" xlink:href="http://data.antweb.org/specimen/CASENT9012330">CASENT9012330</ext-link>) <bold>D, G, J</bold> prolateral view <bold>E, H, K</bold> ventral view <bold>F, I, L</bold> retrolateral view. Scale bars: 1 mm (<bold>A</bold>); 0.125 mm (<bold>B, D</bold>).</p></caption><graphic xmlns:xlink="http://www.w3.org/1999/xlink" xlink:href="zookeys-727-001-g027.jpg" position="float" orientation="portrait" xlink:type="simple" id="oo_178256.jpg"/></fig></tp:treatment-sec><tp:treatment-sec sec-type="variation" id="SECID0ENMCM"><title>Variation.</title><p>Total length 1.53–1.61 (males; n=5), 1.70–1.96 (females; n=5); Carapace length 0.68–0.74 (males; n=5), 0.73–0.80 (females; n=5); Femur I 2.64–2.71 times the length of carapace in males (n=5), 2.66–2.89 in females (n=5); <abbrev xmlns:xlink="http://www.w3.org/1999/xlink" xlink:title="carapace tilt height" id="ABBRID0ETMCM" xlink:type="simple">CtH</abbrev> divided by carapace length 1.64–1.74 in males (n=5), 1.62–2.80 in females (n=5); Average femur I length 1.90 in males (n=5), 2.07 in females (n= 5).</p></tp:treatment-sec><tp:treatment-sec sec-type="natural history" id="SECID0EXMCM"><title>Natural history.</title><p>Specimens were collected in montane rainforest from 900–1200 m in elevation by general collecting, beating and puffing, general collecting at night, beating vegetation, and beating clumps of dead, dry foliage.</p></tp:treatment-sec><tp:treatment-sec sec-type="distribution" id="SECID0E3MCM"><title>Distribution.</title><p>Known only from Parc National Ranomafana in central eastern Madagascar (Fig. <xref ref-type="fig" rid="F34">34</xref>).</p></tp:treatment-sec><tp:treatment-sec><!--Section generated to contain objects referenced in tp:taxon-treatment.--><fig id="F34" position="float" orientation="portrait"><label>Figure 34.</label><caption><p>Distribution map for <italic><tp:taxon-name><tp:taxon-name-part taxon-name-part-type="genus" reg="Madagascarchaea">Madagascarchaea</tp:taxon-name-part></tp:taxon-name></italic> species.</p></caption><graphic xmlns:xlink="http://www.w3.org/1999/xlink" xlink:href="zookeys-727-001-g034.jpg" position="float" orientation="portrait" xlink:type="simple" id="oo_178263.jpg"/></fig><fig id="F28" position="float" orientation="portrait"><label>Figure 28.</label><caption><p>
                  <italic><tp:taxon-name><tp:taxon-name-part taxon-name-part-type="genus" reg="Madagascarchaea">Madagascarchaea</tp:taxon-name-part> <tp:taxon-name-part taxon-name-part-type="species" reg="moramora">moramora</tp:taxon-name-part></tp:taxon-name></italic> sp. n. <bold>A</bold> male (holotype, <ext-link xmlns:xlink="http://www.w3.org/1999/xlink" ext-link-type="uri" xlink:href="http://hol.osu.edu/spmInfo.html?id=USNMENT01377197" xlink:type="simple">USNMENT01377197</ext-link>) habitus, lateral view, image reversed, arrow showing abdomen posterior is straight. <bold>B–C</bold> female (<ext-link xmlns:xlink="http://www.w3.org/1999/xlink" ext-link-type="uri" xlink:href="http://hol.osu.edu/spmInfo.html?id=USNMENT01377198" xlink:type="simple">USNMENT01377198</ext-link>) internal genitalia <bold>B</bold> dorsal view <bold>C</bold> anterior view <bold>D–I</bold> male pedipalpal bulbs (holotype, <ext-link xmlns:xlink="http://www.w3.org/1999/xlink" ext-link-type="uri" xlink:href="http://hol.osu.edu/spmInfo.html?id=USNMENT01377197" xlink:type="simple">USNMENT01377197</ext-link>): <bold>D–F</bold> left bulb, <bold>G–I</bold> right bulb, expanded, image reversed <bold>D, G</bold> prolateral view <bold>E, H</bold> ventral view; <bold>F, I</bold> retrolateral view. Scale bars: 1 mm (<bold>A</bold>); 0.125 mm (<bold>B, D</bold>).</p></caption><graphic xmlns:xlink="http://www.w3.org/1999/xlink" xlink:href="zookeys-727-001-g028.jpg" position="float" orientation="portrait" xlink:type="simple" id="oo_178257.jpg"/></fig></tp:treatment-sec><ref-list><ref id="B25"><mixed-citation xmlns:xlink="http://www.w3.org/1999/xlink" xlink:type="simple">
          <person-group><name name-style="western"><surname>Wood</surname><given-names>H</given-names></name></person-group> (<year>2008</year>) <article-title>A revision of the assassin spiders of the <italic><tp:taxon-name><tp:taxon-name-part taxon-name-part-type="genus">Eriauchenius</tp:taxon-name-part> <tp:taxon-name-part taxon-name-part-type="species">gracilicollis</tp:taxon-name-part></tp:taxon-name></italic> group, a clade of spiders endemic to Madagascar (<tp:taxon-name><tp:taxon-name-part taxon-name-part-type="order">Araneae</tp:taxon-name-part></tp:taxon-name> : <tp:taxon-name><tp:taxon-name-part taxon-name-part-type="family">Archaeidae</tp:taxon-name-part></tp:taxon-name>).</article-title> <source>Zoological Journal of the Linnean Society</source> <volume>152</volume>: <fpage>255</fpage>–<lpage>296</lpage>. <ext-link xlink:type="simple" ext-link-type="doi" xlink:href="10.1111/j.1096-3642.2007.00359.x">https://doi.org/10.1111/j.1096-3642.2007.00359.x</ext-link></mixed-citation></ref></ref-list></tp:taxon-treatment>
