# Supplementary material for: A review of the Madagascan pelican spiders of the genera Eriauchenius O. Pickard-Cambridge, 1881 and Madagascarchaea gen. n. (Araneae, Archaeidae)
Source: Zookeys. 2018 Jan 11;(727):1–96. doi: 10.3897/zookeys.727.20222 (PMC5799789; doi:10.3897/zookeys.727.20222)
Supplement: XML Treatment for Madagascarchaea moramora [file zookeys.727.20222-treatment29.xml]

<!DOCTYPE tp:taxon-treatment
  PUBLIC "-//TaxonX//DTD Taxonomic Treatment Publishing DTD v0 20100105//EN" "tax-treatment-NSO.dtd">
<tp:taxon-treatment xmlns:tp="http://www.plazi.org/taxpub"><tp:treatment-meta><kwd-group><label>Taxon classification</label><kwd><named-content xmlns:xlink="http://www.w3.org/1999/xlink" content-type="kingdom">Animalia</named-content></kwd><kwd><named-content xmlns:xlink="http://www.w3.org/1999/xlink" content-type="order">Araneae</named-content></kwd><kwd><named-content xmlns:xlink="http://www.w3.org/1999/xlink" content-type="family">Archaeidae</named-content></kwd></kwd-group><mixed-citation publication-type="journal"><person-group><name><surname>Wood</surname><given-names>Hannah M.</given-names></name><name><surname>Scharff</surname><given-names>Nikolaj</given-names></name></person-group><article-title>A review of the Madagascan pelican spiders of the genera <italic><tp:taxon-name><tp:taxon-name-part taxon-name-part-type="genus" reg="Eriauchenius">Eriauchenius</tp:taxon-name-part></tp:taxon-name></italic> O. Pickard-Cambridge, 1881 and <italic><tp:taxon-name><tp:taxon-name-part taxon-name-part-type="genus" reg="Madagascarchaea">Madagascarchaea</tp:taxon-name-part></tp:taxon-name></italic> gen. n. (<tp:taxon-name><tp:taxon-name-part taxon-name-part-type="order">Araneae</tp:taxon-name-part></tp:taxon-name>, <tp:taxon-name><tp:taxon-name-part taxon-name-part-type="family">Archaeidae</tp:taxon-name-part></tp:taxon-name>)</article-title><source>Zookeys</source><day>11</day><month>1</month><year>2018</year><volume>2018</volume><issue>727</issue><fpage>1</fpage><lpage>96</lpage><pub-id pub-id-type="doi">10.3897/zookeys.727.20222</pub-id></mixed-citation></tp:treatment-meta><tp:nomenclature><tp:taxon-name>
                <tp:taxon-name-part taxon-name-part-type="genus" reg="Madagascarchaea">Madagascarchaea</tp:taxon-name-part>
                <tp:taxon-name-part taxon-name-part-type="species" reg="moramora">moramora</tp:taxon-name-part>
                <object-id xmlns:xlink="http://www.w3.org/1999/xlink" content-type="zoobank" xlink:type="simple">http://zoobank.org/E3638C1C-D339-4E3D-A5C3-C1BEB7DC90FE</object-id>
              </tp:taxon-name><tp:taxon-status xmlns:xlink="http://www.w3.org/1999/xlink" xlink:type="simple">sp. n.</tp:taxon-status><xref ref-type="fig" rid="F28">Figs 28</xref><xref ref-type="fig" rid="F34">, 34</xref></tp:nomenclature><tp:treatment-sec sec-type="type material" id="SECID0EWOCM"><title>Type material.</title><p>Male holotype: MADAGASCAR, Toamasina, Mikira forest, 2.5 hour hike from Andaparaty, 29 km N Maroantsetra, <named-content xmlns:xlink="http://www.w3.org/1999/xlink" content-type="dwc:verbatimCoordinates" xlink:type="simple"><named-content content-type="geo-json" specific-use="{&#34;type&#34;:&#34;Point&#34;,&#34;coordinates&#34;:[49.615278,-15.200819]}" id="NCID0E6OCM" xlink:type="simple">15°12'2.95"S, 49°36'55.0"E</named-content></named-content>, 195m, 10–12 Dec 2008, primary montane rainforest, general collecting day, F. Alvarez-Padilla &amp; H. Wood (deposited in <named-content xmlns:xlink="http://www.w3.org/1999/xlink" content-type="dwc:institutional_code" xlink:type="simple">USNM</named-content>; <ext-link xmlns:xlink="http://www.w3.org/1999/xlink" ext-link-type="uri" xlink:href="http://hol.osu.edu/spmInfo.html?id=USNMENT01377197" xlink:type="simple">USNMENT01377197</ext-link>).</p></tp:treatment-sec><tp:treatment-sec sec-type="material" id="SECID0EOPCM"><title>Other material examined.</title><p>MADAGASCAR: female paratype, same data as holotype except beating vegetation 5–10 feet above ground (<ext-link xmlns:xlink="http://www.w3.org/1999/xlink" ext-link-type="uri" xlink:href="http://hol.osu.edu/spmInfo.html?id=USNMENT01377198" xlink:type="simple">USNMENT01377198</ext-link>).</p></tp:treatment-sec><tp:treatment-sec sec-type="etymology" id="SECID0EZPCM"><title>Etymology.</title><p>The specific name is a noun in apposition; ‘mora mora’ means ‘easy easy’ in Malagasy.</p></tp:treatment-sec><tp:treatment-sec sec-type="diagnosis" id="SECID0E5PCM"><title>Diagnosis.</title><p>
              <italic><tp:taxon-name><tp:taxon-name-part taxon-name-part-type="genus" reg="Madagascarchaea">M.</tp:taxon-name-part> <tp:taxon-name-part taxon-name-part-type="species" reg="moramora">moramora</tp:taxon-name-part></tp:taxon-name></italic> sp. n. can be distinguished from the southern species, <italic><tp:taxon-name><tp:taxon-name-part taxon-name-part-type="genus" reg="Madagascarchaea">M.</tp:taxon-name-part> <tp:taxon-name-part taxon-name-part-type="species" reg="jeanneli">jeanneli</tp:taxon-name-part></tp:taxon-name></italic> and <italic><tp:taxon-name><tp:taxon-name-part taxon-name-part-type="genus" reg="Madagascarchaea">M.</tp:taxon-name-part> <tp:taxon-name-part taxon-name-part-type="species" reg="lotzi">lotzi</tp:taxon-name-part></tp:taxon-name></italic> sp. n., by the abdomen being straight across the posterior (Fig. <xref ref-type="fig" rid="F28">28A</xref>, arrow) rather than invaginated (Figs <xref ref-type="fig" rid="F26">26A</xref>, <xref ref-type="fig" rid="F27">27A</xref>). <italic><tp:taxon-name><tp:taxon-name-part taxon-name-part-type="genus" reg="Madagascarchaea">M.</tp:taxon-name-part> <tp:taxon-name-part taxon-name-part-type="species" reg="moramora">moramora</tp:taxon-name-part></tp:taxon-name></italic> sp. n. is further distinguished from <italic><tp:taxon-name><tp:taxon-name-part taxon-name-part-type="genus" reg="Madagascarchaea">M.</tp:taxon-name-part> <tp:taxon-name-part taxon-name-part-type="species" reg="lotzi">lotzi</tp:taxon-name-part></tp:taxon-name></italic> sp. n. by having a deep embolus bifurcation (Fig. <xref ref-type="fig" rid="F28">28E–F</xref>) compared to the shallow bifurcation of <italic><tp:taxon-name><tp:taxon-name-part taxon-name-part-type="genus" reg="Madagascarchaea">M.</tp:taxon-name-part> <tp:taxon-name-part taxon-name-part-type="species" reg="lotzi">lotzi</tp:taxon-name-part></tp:taxon-name></italic> sp. n. (Fig. <xref ref-type="fig" rid="F27">27E–F, H–I</xref>), and from <italic><tp:taxon-name><tp:taxon-name-part taxon-name-part-type="genus" reg="Madagascarchaea">M.</tp:taxon-name-part> <tp:taxon-name-part taxon-name-part-type="species" reg="ambre">ambre</tp:taxon-name-part></tp:taxon-name></italic> by having the anterior portion of the embolus bifurcation not narrow and jutting out past the conductor in the retrolateral direction (see fig. 21 in <xref ref-type="bibr" rid="B25">Wood 2008</xref>). <italic><tp:taxon-name><tp:taxon-name-part taxon-name-part-type="genus" reg="Madagascarchaea">M.</tp:taxon-name-part> <tp:taxon-name-part taxon-name-part-type="species" reg="moramora">moramora</tp:taxon-name-part></tp:taxon-name></italic> sp. n. is distinguished from <italic><tp:taxon-name><tp:taxon-name-part taxon-name-part-type="genus" reg="Madagascarchaea">M.</tp:taxon-name-part> <tp:taxon-name-part taxon-name-part-type="species" reg="jeanneli">jeanneli</tp:taxon-name-part></tp:taxon-name></italic> by having the anterior portion of the embolus bifurcation broad and blunt (Fig. <xref ref-type="fig" rid="F28">28F</xref>), rather than tapering (Fig. <xref ref-type="fig" rid="F26">26F, I</xref>), and having the posterior portion with a bifurcation at the tip with one side narrower than the other (Fig. <xref ref-type="fig" rid="F28">28D–E</xref>), whereas in <italic><tp:taxon-name><tp:taxon-name-part taxon-name-part-type="genus" reg="Madagascarchaea">M.</tp:taxon-name-part> <tp:taxon-name-part taxon-name-part-type="species" reg="jeanneli">jeanneli</tp:taxon-name-part></tp:taxon-name></italic> the bifurcation at the tip is equal sized on each side (Fig. <xref ref-type="fig" rid="F26">26F, I</xref>).</p></tp:treatment-sec><tp:treatment-sec sec-type="description" id="SECID0E1UCM"><title>Description.</title><p>Male holotype (<ext-link xmlns:xlink="http://www.w3.org/1999/xlink" ext-link-type="uri" xlink:href="http://hol.osu.edu/spmInfo.html?id=USNMENT01377197" xlink:type="simple">USNMENT01377197</ext-link>, from Mikira Forest, Madagascar). Total length 1.53, carapace 0.67 long, 0.46 wide. Abdomen 0.83 long, 0.92 high. Carapace tilt angle 57.2°, tilt height (<abbrev xmlns:xlink="http://www.w3.org/1999/xlink" xlink:title="carapace tilt height" id="ABBRID0EFVCM" xlink:type="simple">CtH</abbrev>) 1.25, constriction 0.35, head length 0.73, neck length 0.63. <abbrev xmlns:xlink="http://www.w3.org/1999/xlink" xlink:title="carapace tilt height" id="ABBRID0EJVCM" xlink:type="simple">CtH</abbrev> divided by carapace length 1.86. Cephalon with <abbrev xmlns:xlink="http://www.w3.org/1999/xlink" xlink:title="anterior median eye" id="ABBRID0ENVCM" xlink:type="simple">AME</abbrev> on large bulge, and with 6 short post-occular spines at the apex, not on protrusions, and 1 short spine between and posterior to the <abbrev xmlns:xlink="http://www.w3.org/1999/xlink" xlink:title="lateral eye" id="ABBRID0ERVCM" xlink:type="simple">LE</abbrev> and median eyes (see fig. 18B in <xref ref-type="bibr" rid="B25">Wood 2008</xref>). Chelicerae 1.21 long, and with a small spine 0.28 from base of chelicerae and projecting downward (Fig. <xref ref-type="fig" rid="F28">28A</xref>). Femur I 1.86 long. Sternum 0.44 long, 0.24 wide. Carapace, chelicerae, and sternum reddish brown with white setae. Legs light brown with darker annulations throughout. Abdomen mottled with dark brown areas and lighter whitish areas, anterior of abdomen with large white patch, abdomen interspersed with white and brown setae (Fig. <xref ref-type="fig" rid="F28">28A</xref>). Posterior edge of abdomen straight and not invaginated (Fig. <xref ref-type="fig" rid="F28">28A</xref>, arrow). Conductor concave and triangular; <abbrev xmlns:xlink="http://www.w3.org/1999/xlink" xlink:title="median apophysis" id="ABBRID0EFWCM" xlink:type="simple">MA</abbrev> dark, thick, and curves anteriorad; <abbrev xmlns:xlink="http://www.w3.org/1999/xlink" xlink:title="additional sclerite on male pedipalpal bulb in Madagascarchaea" id="ABBRID0EJWCM" xlink:type="simple">S1</abbrev> present as a thin ridge; Embolus dark, with a deep bifurcation, with anterior portion broad and blunt at the tip, and with posterior portion with bifurcation at the tip, of which both sides are curved but one side is more narrow (Fig. <xref ref-type="fig" rid="F28">28D–F</xref>).</p><p>Female paratype (<ext-link xmlns:xlink="http://www.w3.org/1999/xlink" ext-link-type="uri" xlink:href="http://hol.osu.edu/spmInfo.html?id=USNMENT01377198" xlink:type="simple">USNMENT01377198</ext-link>). Total length 1.98, carapace 0.79 long, 0.52 wide. Abdomen 1.09 long, 1.35 high. Carapace tilt angle 48.2°, tilt height (<abbrev xmlns:xlink="http://www.w3.org/1999/xlink" xlink:title="carapace tilt height" id="ABBRID0EYWCM" xlink:type="simple">CtH</abbrev>) 1.48, constriction 0.35, head length 0.82, neck length 0.70. <abbrev xmlns:xlink="http://www.w3.org/1999/xlink" xlink:title="carapace tilt height" id="ABBRID0E3WCM" xlink:type="simple">CtH</abbrev> divided by carapace length 1.87. Cephalon as in male. Chelicerae 1.42 long, and with a short spine 0.38 from base of chelicerae and projecting downward. Femur I 12.25 long. Sternum 0.49 long, 0.26 wide. Colors as in male. Posterior edge of abdomen straight and not invaginated. Genitalic bursa divided down middle by a sclerotized piece on the anterior-ventral side, with several groups of poreplates on either side; <abbrev xmlns:xlink="http://www.w3.org/1999/xlink" xlink:title="female sclerotized genital plate" id="ABBRID0EAXCM" xlink:type="simple">FSGP</abbrev> with two strong points arising from either side of anterior edge, having ‘wings’, and lacking posterior elongation (Fig. <xref ref-type="fig" rid="F28">28B–C</xref>).</p><fig id="F28" position="float" orientation="portrait"><label>Figure 28.</label><caption><p>
                  <italic><tp:taxon-name><tp:taxon-name-part taxon-name-part-type="genus" reg="Madagascarchaea">Madagascarchaea</tp:taxon-name-part> <tp:taxon-name-part taxon-name-part-type="species" reg="moramora">moramora</tp:taxon-name-part></tp:taxon-name></italic> sp. n. <bold>A</bold> male (holotype, <ext-link xmlns:xlink="http://www.w3.org/1999/xlink" ext-link-type="uri" xlink:href="http://hol.osu.edu/spmInfo.html?id=USNMENT01377197" xlink:type="simple">USNMENT01377197</ext-link>) habitus, lateral view, image reversed, arrow showing abdomen posterior is straight. <bold>B–C</bold> female (<ext-link xmlns:xlink="http://www.w3.org/1999/xlink" ext-link-type="uri" xlink:href="http://hol.osu.edu/spmInfo.html?id=USNMENT01377198" xlink:type="simple">USNMENT01377198</ext-link>) internal genitalia <bold>B</bold> dorsal view <bold>C</bold> anterior view <bold>D–I</bold> male pedipalpal bulbs (holotype, <ext-link xmlns:xlink="http://www.w3.org/1999/xlink" ext-link-type="uri" xlink:href="http://hol.osu.edu/spmInfo.html?id=USNMENT01377197" xlink:type="simple">USNMENT01377197</ext-link>): <bold>D–F</bold> left bulb, <bold>G–I</bold> right bulb, expanded, image reversed <bold>D, G</bold> prolateral view <bold>E, H</bold> ventral view; <bold>F, I</bold> retrolateral view. Scale bars: 1 mm (<bold>A</bold>); 0.125 mm (<bold>B, D</bold>).</p></caption><graphic xmlns:xlink="http://www.w3.org/1999/xlink" xlink:href="zookeys-727-001-g028.jpg" position="float" orientation="portrait" xlink:type="simple" id="oo_178257.jpg"/></fig></tp:treatment-sec><tp:treatment-sec sec-type="variation" id="SECID0EHZCM"><title>Variation.</title><p>no other specimens known.</p></tp:treatment-sec><tp:treatment-sec sec-type="natural history" id="SECID0EMZCM"><title>Natural history.</title><p>Specimens were collected in montane rainforest at 925 m in elevation by general collecting in the day and by beating vegetation 5–10 feet above ground.</p></tp:treatment-sec><tp:treatment-sec sec-type="distribution" id="SECID0ERZCM"><title>Distribution.</title><p>Known only from Mikira Forest in northeastern Madagascar (Fig. <xref ref-type="fig" rid="F34">34</xref>).</p></tp:treatment-sec><tp:treatment-sec sec-type="Nomenclature remarks" id="SECID0E2ZCM"><title>Nomenclature remarks.</title><p>We could not determine whether several female specimens were <italic><tp:taxon-name><tp:taxon-name-part taxon-name-part-type="genus" reg="Madagascarchaea">M.</tp:taxon-name-part> <tp:taxon-name-part taxon-name-part-type="species" reg="ambre">ambre</tp:taxon-name-part></tp:taxon-name></italic> or <italic><tp:taxon-name><tp:taxon-name-part taxon-name-part-type="genus" reg="Madagascarchaea">M.</tp:taxon-name-part> <tp:taxon-name-part taxon-name-part-type="species" reg="moramora">moramora</tp:taxon-name-part></tp:taxon-name></italic> sp. n. (Fig. <xref ref-type="fig" rid="F34">34</xref>). Locality information for these specimens is as follows, all MADAGASCAR: 1F, Antsiranana, Marojejy Reserve, 8.4 km NNW Manantenina, <named-content xmlns:xlink="http://www.w3.org/1999/xlink" content-type="dwc:verbatimCoordinates" xlink:type="simple"><named-content content-type="geo-json" specific-use="{&#34;type&#34;:&#34;Point&#34;,&#34;coordinates&#34;:[49.750000,-14.433333]}" id="NCID0E51CM" xlink:type="simple">14°26’S, 49°45’E</named-content></named-content>, 700 m, 10–16 Nov 1993, C. Griswold, J. Coddington, N. Scharff, S. Larcher, R. Andriamasimanana (<ext-link xmlns:xlink="http://www.w3.org/1999/xlink" xlink:type="simple" ext-link-type="uri" xlink:href="http://data.antweb.org/specimen/CASENT9012001">CASENT9012001</ext-link>); 1F, Toamasina, Parc National Masoala, Ambohitsitondroina Mt., Ambanizana, <named-content xmlns:xlink="http://www.w3.org/1999/xlink" content-type="dwc:verbatimCoordinates" xlink:type="simple"><named-content content-type="geo-json" specific-use="{&#34;type&#34;:&#34;Point&#34;,&#34;coordinates&#34;:[50.003417,-15.569417]}" id="NCID0EL2CM" xlink:type="simple">15°34'9.9"S, 50°00'12.3"E</named-content></named-content>, 700–750 m, 28 Feb 2003, rainforest, beating vegetation, D. Andriamalala, D. Silva, et al. (<ext-link xmlns:xlink="http://www.w3.org/1999/xlink" xlink:type="simple" ext-link-type="uri" xlink:href="http://data.antweb.org/specimen/CASENT9015316">CASENT9015316</ext-link>); 2F, same as previous data except 600–650 m, 1-2 Mar 2003, general collecting night (<ext-link xmlns:xlink="http://www.w3.org/1999/xlink" xlink:type="simple" ext-link-type="uri" xlink:href="http://data.antweb.org/specimen/CASENT9015372">CASENT9015372</ext-link>).</p></tp:treatment-sec><tp:treatment-sec><!--Section generated to contain objects referenced in tp:taxon-treatment.--><fig id="F34" position="float" orientation="portrait"><label>Figure 34.</label><caption><p>Distribution map for <italic><tp:taxon-name><tp:taxon-name-part taxon-name-part-type="genus" reg="Madagascarchaea">Madagascarchaea</tp:taxon-name-part></tp:taxon-name></italic> species.</p></caption><graphic xmlns:xlink="http://www.w3.org/1999/xlink" xlink:href="zookeys-727-001-g034.jpg" position="float" orientation="portrait" xlink:type="simple" id="oo_178263.jpg"/></fig><fig id="F26" position="float" orientation="portrait"><label>Figure 26.</label><caption><p>
                  <italic><tp:taxon-name><tp:taxon-name-part taxon-name-part-type="genus" reg="Madagascarchaea">Madagascarchaea</tp:taxon-name-part> <tp:taxon-name-part taxon-name-part-type="species" reg="jeanneli">jeanneli</tp:taxon-name-part></tp:taxon-name></italic> (Millot, 1948). <bold>A</bold> male (<ext-link xmlns:xlink="http://www.w3.org/1999/xlink" xlink:type="simple" ext-link-type="uri" xlink:href="http://data.antweb.org/specimen/CASENT9004085">CASENT9004085</ext-link>) habitus, lateral view, image reversed <bold>B–C</bold> female (<ext-link xmlns:xlink="http://www.w3.org/1999/xlink" xlink:type="simple" ext-link-type="uri" xlink:href="http://data.antweb.org/specimen/CASENT9012336">CASENT9012336</ext-link>) internal genitalia <bold>B</bold> dorsal view <bold>C</bold> anterior view. <bold>D–L</bold> male pedipalpal bulbs <bold>D–I</bold> left bulb (<ext-link xmlns:xlink="http://www.w3.org/1999/xlink" xlink:type="simple" ext-link-type="uri" xlink:href="http://data.antweb.org/specimen/CASENT9004085">CASENT9004085</ext-link>) <bold>J–L</bold> left bulb (<ext-link xmlns:xlink="http://www.w3.org/1999/xlink" xlink:type="simple" ext-link-type="uri" xlink:href="http://data.antweb.org/specimen/CASENT9005233">CASENT9005233</ext-link>): <bold>D, G, J</bold> prolateral view <bold>E, H, K</bold> ventral view <bold>F, I, L</bold> retrolateral view. Scale bars: 1 mm (<bold>A</bold>); 0.125 mm (<bold>B, D</bold>).</p></caption><graphic xmlns:xlink="http://www.w3.org/1999/xlink" xlink:href="zookeys-727-001-g026.jpg" position="float" orientation="portrait" xlink:type="simple" id="oo_178255.jpg"/></fig><fig id="F27" position="float" orientation="portrait"><label>Figure 27.</label><caption><p>
                  <italic><tp:taxon-name><tp:taxon-name-part taxon-name-part-type="genus" reg="Madagascarchaea">Madagascarchaea</tp:taxon-name-part> <tp:taxon-name-part taxon-name-part-type="species" reg="lotzi">lotzi</tp:taxon-name-part></tp:taxon-name></italic> sp. n. <bold>A</bold> male (<ext-link xmlns:xlink="http://www.w3.org/1999/xlink" xlink:type="simple" ext-link-type="uri" xlink:href="http://data.antweb.org/specimen/CASENT9018921">CASENT9018921</ext-link>) habitus, lateral view, arrow showing posterior invagination of abdomen <bold>B–C</bold> female (<ext-link xmlns:xlink="http://www.w3.org/1999/xlink" xlink:type="simple" ext-link-type="uri" xlink:href="http://data.antweb.org/specimen/CASENT9012008">CASENT9012008</ext-link>) internal genitalia <bold>B</bold> dorsal view <bold>C</bold> anterior view <bold>D–L</bold> male pedipalpal bulbs <bold>D–F</bold> right bulb (<ext-link xmlns:xlink="http://www.w3.org/1999/xlink" xlink:type="simple" ext-link-type="uri" xlink:href="http://data.antweb.org/specimen/CASENT9012004">CASENT9012004</ext-link>), image reversed, <bold>G–L</bold> left bulb (<ext-link xmlns:xlink="http://www.w3.org/1999/xlink" xlink:type="simple" ext-link-type="uri" xlink:href="http://data.antweb.org/specimen/CASENT9012330">CASENT9012330</ext-link>) <bold>D, G, J</bold> prolateral view <bold>E, H, K</bold> ventral view <bold>F, I, L</bold> retrolateral view. Scale bars: 1 mm (<bold>A</bold>); 0.125 mm (<bold>B, D</bold>).</p></caption><graphic xmlns:xlink="http://www.w3.org/1999/xlink" xlink:href="zookeys-727-001-g027.jpg" position="float" orientation="portrait" xlink:type="simple" id="oo_178256.jpg"/></fig></tp:treatment-sec><ref-list><ref id="B25"><mixed-citation xmlns:xlink="http://www.w3.org/1999/xlink" xlink:type="simple">
          <person-group><name name-style="western"><surname>Wood</surname><given-names>H</given-names></name></person-group> (<year>2008</year>) <article-title>A revision of the assassin spiders of the <italic><tp:taxon-name><tp:taxon-name-part taxon-name-part-type="genus">Eriauchenius</tp:taxon-name-part> <tp:taxon-name-part taxon-name-part-type="species">gracilicollis</tp:taxon-name-part></tp:taxon-name></italic> group, a clade of spiders endemic to Madagascar (<tp:taxon-name><tp:taxon-name-part taxon-name-part-type="order">Araneae</tp:taxon-name-part></tp:taxon-name> : <tp:taxon-name><tp:taxon-name-part taxon-name-part-type="family">Archaeidae</tp:taxon-name-part></tp:taxon-name>).</article-title> <source>Zoological Journal of the Linnean Society</source> <volume>152</volume>: <fpage>255</fpage>–<lpage>296</lpage>. <ext-link xlink:type="simple" ext-link-type="doi" xlink:href="10.1111/j.1096-3642.2007.00359.x">https://doi.org/10.1111/j.1096-3642.2007.00359.x</ext-link></mixed-citation></ref></ref-list></tp:taxon-treatment>
