# Supplementary material for: A review of the Madagascan pelican spiders of the genera Eriauchenius O. Pickard-Cambridge, 1881 and Madagascarchaea gen. n. (Araneae, Archaeidae)
Source: Zookeys. 2018 Jan 11;(727):1–96. doi: 10.3897/zookeys.727.20222 (PMC5799789; doi:10.3897/zookeys.727.20222)
Supplement: XML Treatment for Afrarchaea [file zookeys.727.20222-treatment30.xml]

<!DOCTYPE tp:taxon-treatment
  PUBLIC "-//TaxonX//DTD Taxonomic Treatment Publishing DTD v0 20100105//EN" "tax-treatment-NSO.dtd">
<tp:taxon-treatment xmlns:tp="http://www.plazi.org/taxpub"><tp:treatment-meta><kwd-group><label>Taxon classification</label><kwd><named-content xmlns:xlink="http://www.w3.org/1999/xlink" content-type="kingdom">Animalia</named-content></kwd><kwd><named-content xmlns:xlink="http://www.w3.org/1999/xlink" content-type="order">Araneae</named-content></kwd><kwd><named-content xmlns:xlink="http://www.w3.org/1999/xlink" content-type="family">Archaeidae</named-content></kwd></kwd-group><mixed-citation publication-type="journal"><person-group><name><surname>Wood</surname><given-names>Hannah M.</given-names></name><name><surname>Scharff</surname><given-names>Nikolaj</given-names></name></person-group><article-title>A review of the Madagascan pelican spiders of the genera <italic><tp:taxon-name><tp:taxon-name-part taxon-name-part-type="genus" reg="Eriauchenius">Eriauchenius</tp:taxon-name-part></tp:taxon-name></italic> O. Pickard-Cambridge, 1881 and <italic><tp:taxon-name><tp:taxon-name-part taxon-name-part-type="genus" reg="Madagascarchaea">Madagascarchaea</tp:taxon-name-part></tp:taxon-name></italic> gen. n. (<tp:taxon-name><tp:taxon-name-part taxon-name-part-type="order">Araneae</tp:taxon-name-part></tp:taxon-name>, <tp:taxon-name><tp:taxon-name-part taxon-name-part-type="family">Archaeidae</tp:taxon-name-part></tp:taxon-name>)</article-title><source>Zookeys</source><day>11</day><month>1</month><year>2018</year><volume>2018</volume><issue>727</issue><fpage>1</fpage><lpage>96</lpage><pub-id pub-id-type="doi">10.3897/zookeys.727.20222</pub-id></mixed-citation></tp:treatment-meta><tp:nomenclature><label>Genus</label><tp:taxon-name>
                <tp:taxon-name-part taxon-name-part-type="genus" reg="Afrarchaea">Afrarchaea</tp:taxon-name-part>
              </tp:taxon-name><tp:taxon-authority>Forster &amp; Platnick, 1984</tp:taxon-authority><tp:nomenclature-citation-list><tp:nomenclature-citation><tp:taxon-name>
                    <tp:taxon-name-part taxon-name-part-type="genus" reg="Afrarchaea">Afrarchaea</tp:taxon-name-part>
                  </tp:taxon-name><comment>Forster &amp; Platnick, 1984: 24.</comment></tp:nomenclature-citation></tp:nomenclature-citation-list></tp:nomenclature><tp:treatment-sec sec-type="type species" id="SECID0EE4CM"><title>Type species.</title><p>
              <italic><tp:taxon-name><tp:taxon-name-part taxon-name-part-type="genus" reg="Archaea">Archaea</tp:taxon-name-part> <tp:taxon-name-part taxon-name-part-type="species" reg="godfreyi">godfreyi</tp:taxon-name-part></tp:taxon-name></italic> Hewitt, 1919: 196, figs 1–2 (by original designation).</p></tp:treatment-sec><tp:treatment-sec sec-type="diagnosis" id="SECID0EV4CM"><title>Diagnosis.</title><p>Distinguished from all extant genera by the presence of a prominent keel on the <abbrev xmlns:xlink="http://www.w3.org/1999/xlink" xlink:title="female sclerotized genital plate" id="ABBRID0E24CM" xlink:type="simple">FSGP</abbrev> (see fig. 58 of <xref ref-type="bibr" rid="B4">Forster and Platnick (1984)</xref>, fig. 3 of <xref ref-type="bibr" rid="B13">Lotz (2006)</xref>, and figs 1c–d and 6b–c of <xref ref-type="bibr" rid="B11">Lotz (1996)</xref>). The keel likely has been lost in <italic><tp:taxon-name><tp:taxon-name-part taxon-name-part-type="genus" reg="Afrarchaea">A.</tp:taxon-name-part> <tp:taxon-name-part taxon-name-part-type="species" reg="royalensis">royalensis</tp:taxon-name-part></tp:taxon-name></italic> and <italic><tp:taxon-name><tp:taxon-name-part taxon-name-part-type="genus" reg="Afrarchaea">A.</tp:taxon-name-part> <tp:taxon-name-part taxon-name-part-type="species" reg="ngomensis">ngomensis</tp:taxon-name-part></tp:taxon-name></italic> given the central phylogenetic placement of these two species (Fig. <xref ref-type="fig" rid="F1">1</xref>).</p></tp:treatment-sec><tp:treatment-sec sec-type="description" id="SECID0EF6CM"><title>Description.</title><p>See <xref ref-type="bibr" rid="B4">Forster and Platnick (1984)</xref> for description.</p></tp:treatment-sec><tp:treatment-sec sec-type="Included species" id="SECID0EP6CM"><title>Included species.</title><p>12 described species, <italic><tp:taxon-name><tp:taxon-name-part taxon-name-part-type="genus" reg="Afrarchaea">A.</tp:taxon-name-part> <tp:taxon-name-part taxon-name-part-type="species" reg="cornutus">cornutus</tp:taxon-name-part></tp:taxon-name></italic> (Lotz, 2003), <italic><tp:taxon-name><tp:taxon-name-part taxon-name-part-type="genus" reg="Afrarchaea">A.</tp:taxon-name-part> <tp:taxon-name-part taxon-name-part-type="species" reg="ansieae">ansieae</tp:taxon-name-part></tp:taxon-name></italic> Lotz, 2015, <italic><tp:taxon-name><tp:taxon-name-part taxon-name-part-type="genus" reg="Afrarchaea">A.</tp:taxon-name-part> <tp:taxon-name-part taxon-name-part-type="species" reg="bergae">bergae</tp:taxon-name-part></tp:taxon-name></italic> Lotz, 1996, <italic><tp:taxon-name><tp:taxon-name-part taxon-name-part-type="genus" reg="Afrarchaea">A.</tp:taxon-name-part> <tp:taxon-name-part taxon-name-part-type="species" reg="entabeniensis">entabeniensis</tp:taxon-name-part></tp:taxon-name></italic> Lotz, 2003, <italic><tp:taxon-name><tp:taxon-name-part taxon-name-part-type="genus" reg="Afrarchaea">A.</tp:taxon-name-part> <tp:taxon-name-part taxon-name-part-type="species" reg="fernkloofensis">fernkloofensis</tp:taxon-name-part></tp:taxon-name></italic> Lotz, 1996, <italic><tp:taxon-name><tp:taxon-name-part taxon-name-part-type="genus" reg="Afrarchaea">A.</tp:taxon-name-part> <tp:taxon-name-part taxon-name-part-type="species" reg="godfreyi">godfreyi</tp:taxon-name-part></tp:taxon-name></italic> (Hewitt, 1919), <italic><tp:taxon-name><tp:taxon-name-part taxon-name-part-type="genus" reg="Afrarchaea">A.</tp:taxon-name-part> <tp:taxon-name-part taxon-name-part-type="species" reg="haddadi">haddadi</tp:taxon-name-part></tp:taxon-name></italic> Lotz, 2006, <italic><tp:taxon-name><tp:taxon-name-part taxon-name-part-type="genus" reg="Afrarchaea">A.</tp:taxon-name-part> <tp:taxon-name-part taxon-name-part-type="species" reg="harveyi">harveyi</tp:taxon-name-part></tp:taxon-name></italic> Lotz, 2003, <italic><tp:taxon-name><tp:taxon-name-part taxon-name-part-type="genus" reg="Afrarchaea">A.</tp:taxon-name-part> <tp:taxon-name-part taxon-name-part-type="species" reg="kranskopensis">kranskopensis</tp:taxon-name-part></tp:taxon-name></italic> Lotz, 1996, <italic><tp:taxon-name><tp:taxon-name-part taxon-name-part-type="genus" reg="Afrarchaea">A.</tp:taxon-name-part> <tp:taxon-name-part taxon-name-part-type="species" reg="lawrencei">lawrencei</tp:taxon-name-part></tp:taxon-name></italic> Lotz, 1996, <italic><tp:taxon-name><tp:taxon-name-part taxon-name-part-type="genus" reg="Afrarchaea">A.</tp:taxon-name-part> <tp:taxon-name-part taxon-name-part-type="species" reg="ngomensis">ngomensis</tp:taxon-name-part></tp:taxon-name></italic> Lotz, 1996, <italic><tp:taxon-name><tp:taxon-name-part taxon-name-part-type="genus" reg="Afrarchaea">A.</tp:taxon-name-part> <tp:taxon-name-part taxon-name-part-type="species" reg="royalensis">royalensis</tp:taxon-name-part></tp:taxon-name></italic> Lotz, 2006, <italic><tp:taxon-name><tp:taxon-name-part taxon-name-part-type="genus" reg="Afrarchaea">A.</tp:taxon-name-part> <tp:taxon-name-part taxon-name-part-type="species" reg="woodae">woodae</tp:taxon-name-part></tp:taxon-name></italic> Lotz, 2006. Two species originally described as <italic><tp:taxon-name><tp:taxon-name-part taxon-name-part-type="genus" reg="Afrarchaea">Afrarchaea</tp:taxon-name-part></tp:taxon-name></italic> have been transferred: <italic><tp:taxon-name><tp:taxon-name-part taxon-name-part-type="genus" reg="Afrarchaea">A.</tp:taxon-name-part> <tp:taxon-name-part taxon-name-part-type="species" reg="fisheri">fisheri</tp:taxon-name-part></tp:taxon-name></italic> Lotz, 2003 and <italic><tp:taxon-name><tp:taxon-name-part taxon-name-part-type="genus" reg="Afrarchaea">A.</tp:taxon-name-part> <tp:taxon-name-part taxon-name-part-type="species" reg="mahariraensis">mahariraensis</tp:taxon-name-part></tp:taxon-name></italic> Lotz, 2003, both to <italic><tp:taxon-name><tp:taxon-name-part taxon-name-part-type="genus" reg="Eriauchenus">Eriauchenus</tp:taxon-name-part></tp:taxon-name></italic> (new combinations).</p></tp:treatment-sec><tp:treatment-sec sec-type="distribution" id="SECID0EIFDM"><title>Distribution.</title><p>South Africa.</p></tp:treatment-sec><tp:treatment-sec sec-type="discussion" id="SECID0ENFDM"><title>Discussion.</title><p>Phylogenetic analysis based on molecular data recovered a monophylectic <italic><tp:taxon-name><tp:taxon-name-part taxon-name-part-type="genus" reg="Afrarchaea">Afrarchaea</tp:taxon-name-part></tp:taxon-name></italic> with strong branch support (<xref ref-type="bibr" rid="B27">Wood et al. 2015</xref>). This research supports the transfer of <italic><tp:taxon-name><tp:taxon-name-part taxon-name-part-type="genus" reg="Afrarchaea">A.</tp:taxon-name-part> <tp:taxon-name-part taxon-name-part-type="species" reg="cornutus">cornutus</tp:taxon-name-part></tp:taxon-name></italic> from <italic><tp:taxon-name><tp:taxon-name-part taxon-name-part-type="genus" reg="Eriauchenius">Eriauchenius</tp:taxon-name-part></tp:taxon-name></italic> to <italic><tp:taxon-name><tp:taxon-name-part taxon-name-part-type="genus" reg="Afrarchaea">Afrarchaea</tp:taxon-name-part></tp:taxon-name></italic> and the transfer of <italic><tp:taxon-name><tp:taxon-name-part taxon-name-part-type="genus" reg="Eriauchenius">E.</tp:taxon-name-part> <tp:taxon-name-part taxon-name-part-type="species" reg="mahariraensis">mahariraensis</tp:taxon-name-part></tp:taxon-name></italic> from <italic><tp:taxon-name><tp:taxon-name-part taxon-name-part-type="genus" reg="Afrarchaea">Afrarchaea</tp:taxon-name-part></tp:taxon-name></italic> to <italic><tp:taxon-name><tp:taxon-name-part taxon-name-part-type="genus" reg="Eriauchenius">Eriauchenius</tp:taxon-name-part></tp:taxon-name></italic> (Fig. <xref ref-type="fig" rid="F1">1</xref>). Furthermore, females of <italic><tp:taxon-name><tp:taxon-name-part taxon-name-part-type="genus" reg="Afrarchaea">A.</tp:taxon-name-part> <tp:taxon-name-part taxon-name-part-type="species" reg="cornutus">cornutus</tp:taxon-name-part></tp:taxon-name></italic> have a <abbrev xmlns:xlink="http://www.w3.org/1999/xlink" xlink:title="female sclerotized genital plate" id="ABBRID0E6HDM" xlink:type="simple">FSGP</abbrev> keel typical of <italic><tp:taxon-name><tp:taxon-name-part taxon-name-part-type="genus" reg="Afrarchaea">Afrarchaea</tp:taxon-name-part></tp:taxon-name></italic> (see fig. 3 of <xref ref-type="bibr" rid="B13">Lotz 2006</xref>) and females of <italic><tp:taxon-name><tp:taxon-name-part taxon-name-part-type="genus" reg="Eriauchenius">E.</tp:taxon-name-part> <tp:taxon-name-part taxon-name-part-type="species" reg="mahariraensis">mahariraensis</tp:taxon-name-part></tp:taxon-name></italic> do not (Fig. <xref ref-type="fig" rid="F15">15B–C</xref>).</p><p>Regarding <italic><tp:taxon-name><tp:taxon-name-part taxon-name-part-type="genus" reg="Afrarchaea">Afrarchaea</tp:taxon-name-part></tp:taxon-name></italic> distribution, <xref ref-type="bibr" rid="B10">Legendre (1970)</xref> reported on a male and female specimen (not examined for this study) collected at Manjakatompo, Madagascar, which he identified as <italic><tp:taxon-name><tp:taxon-name-part taxon-name-part-type="genus" reg="Afrarchaea">Afrarchaea</tp:taxon-name-part> <tp:taxon-name-part taxon-name-part-type="species" reg="godfreyi">godfreyi</tp:taxon-name-part></tp:taxon-name></italic>. However, Legendre noted that these specimens were different from <italic><tp:taxon-name><tp:taxon-name-part taxon-name-part-type="genus" reg="Afrarchaea">A.</tp:taxon-name-part> <tp:taxon-name-part taxon-name-part-type="species" reg="godfreyi">godfreyi</tp:taxon-name-part></tp:taxon-name></italic> in some details (i.e., the absence of prominent cephalic spines and the absence of abdominal sclerotization). These differences suggest that these specimens are not <italic><tp:taxon-name><tp:taxon-name-part taxon-name-part-type="genus" reg="Afrarchaea">A.</tp:taxon-name-part> <tp:taxon-name-part taxon-name-part-type="species" reg="godfreyi">godfreyi</tp:taxon-name-part></tp:taxon-name></italic>. Unfortunately, in the <named-content xmlns:xlink="http://www.w3.org/1999/xlink" content-type="dwc:institutional_code" xlink:type="simple">CAS</named-content> collections only a single juvenile specimen has been collected from Manjakatompo. This specimen also has reduced spines on the cephalon (only one rudimentary spine is present), which is again suggestive that this specimen is not <italic><tp:taxon-name><tp:taxon-name-part taxon-name-part-type="genus" reg="Afrarchaea">A.</tp:taxon-name-part> <tp:taxon-name-part taxon-name-part-type="species" reg="godfreyi">godfreyi</tp:taxon-name-part></tp:taxon-name></italic>. Furthermore, many <italic><tp:taxon-name><tp:taxon-name-part taxon-name-part-type="genus" reg="Eriauchenius">Eriauchenius</tp:taxon-name-part></tp:taxon-name></italic> species endemic to Madagascar have the short fat “neck” typical of most <italic><tp:taxon-name><tp:taxon-name-part taxon-name-part-type="genus" reg="Afrarchaea">Afrarchaea</tp:taxon-name-part></tp:taxon-name></italic> (other than <italic><tp:taxon-name><tp:taxon-name-part taxon-name-part-type="genus" reg="Afrarchaea">A.</tp:taxon-name-part> <tp:taxon-name-part taxon-name-part-type="species" reg="cornutus">cornutus</tp:taxon-name-part></tp:taxon-name></italic> and <italic><tp:taxon-name><tp:taxon-name-part taxon-name-part-type="genus" reg="Afrarchaea">A.</tp:taxon-name-part> <tp:taxon-name-part taxon-name-part-type="species" reg="ansieae">ansieae</tp:taxon-name-part></tp:taxon-name></italic>) and also have reduced spination on the cephalon. The species <italic><tp:taxon-name><tp:taxon-name-part taxon-name-part-type="genus" reg="Eriauchenius">E.</tp:taxon-name-part> <tp:taxon-name-part taxon-name-part-type="species" reg="fisheri">fisheri</tp:taxon-name-part></tp:taxon-name></italic>, <italic><tp:taxon-name><tp:taxon-name-part taxon-name-part-type="genus" reg="Eriauchenius">E.</tp:taxon-name-part> <tp:taxon-name-part taxon-name-part-type="species" reg="goodmani">goodmani</tp:taxon-name-part></tp:taxon-name></italic> sp. n., <italic><tp:taxon-name><tp:taxon-name-part taxon-name-part-type="genus" reg="Eriauchenius">E.</tp:taxon-name-part> <tp:taxon-name-part taxon-name-part-type="species" reg="harveyi">harveyi</tp:taxon-name-part></tp:taxon-name></italic> sp. n., <italic><tp:taxon-name><tp:taxon-name-part taxon-name-part-type="genus" reg="Eriauchenius">E.</tp:taxon-name-part> <tp:taxon-name-part taxon-name-part-type="species" reg="mahariraensis">mahariraensis</tp:taxon-name-part></tp:taxon-name></italic>, <italic><tp:taxon-name><tp:taxon-name-part taxon-name-part-type="genus" reg="Eriauchenius">E.</tp:taxon-name-part> <tp:taxon-name-part taxon-name-part-type="species" reg="ratsirarsoni">ratsirarsoni</tp:taxon-name-part></tp:taxon-name></italic>, <italic><tp:taxon-name><tp:taxon-name-part taxon-name-part-type="genus" reg="Eriauchenius">E.</tp:taxon-name-part> <tp:taxon-name-part taxon-name-part-type="species" reg="sama">sama</tp:taxon-name-part></tp:taxon-name></italic> sp. n., and <italic><tp:taxon-name><tp:taxon-name-part taxon-name-part-type="genus" reg="Eriauchenius">E.</tp:taxon-name-part> <tp:taxon-name-part taxon-name-part-type="species" reg="wunderlichi">wunderlichi</tp:taxon-name-part></tp:taxon-name></italic> sp. n. all superfically resemble <italic><tp:taxon-name><tp:taxon-name-part taxon-name-part-type="genus" reg="Afrarchaea">Afrarchaea</tp:taxon-name-part></tp:taxon-name></italic> in terms of carapace shape (Figs <xref ref-type="fig" rid="F9">9A</xref>, <xref ref-type="fig" rid="F10">10A</xref>, <xref ref-type="fig" rid="F11">11A</xref>, <xref ref-type="fig" rid="F12">12A</xref>, <xref ref-type="fig" rid="F15">15A</xref>). <italic><tp:taxon-name><tp:taxon-name-part taxon-name-part-type="genus" reg="Eriauchenius">E.</tp:taxon-name-part> <tp:taxon-name-part taxon-name-part-type="species" reg="mahariraensis">mahariraensis</tp:taxon-name-part></tp:taxon-name></italic> and <italic><tp:taxon-name><tp:taxon-name-part taxon-name-part-type="genus" reg="Eriauchenius">E.</tp:taxon-name-part> <tp:taxon-name-part taxon-name-part-type="species" reg="fisheri">fisheri</tp:taxon-name-part></tp:taxon-name></italic> were originally described as <italic><tp:taxon-name><tp:taxon-name-part taxon-name-part-type="genus" reg="Afrarchaea">Afrarchaea</tp:taxon-name-part></tp:taxon-name></italic> based solely on carapace shape (<xref ref-type="bibr" rid="B12">Lotz 2003</xref>). Current research on archaeids shows that carapace shape has evolved in parallel, with similar morphs evolving repeatedly (<xref ref-type="bibr" rid="B26">Wood 2017</xref>; <xref ref-type="bibr" rid="B27">Wood et al. 2015</xref>; <xref ref-type="bibr" rid="B29">Wood et al. 2007</xref>), suggesting that carapace shape is not a good diagnostic trait for these genera. Phylogenetic analysis (<xref ref-type="bibr" rid="B27">Wood et al. 2015</xref>) and morphological examination of numerous African and Madagascan specimens suggests instead that the African and Madagascan species are short-range endemics that are restricted to either southern Africa or Madagascar, but not both (Fig. <xref ref-type="fig" rid="F1">1</xref>). Furthermore, after over 10 years of extensive collecting in Madagascar by <named-content xmlns:xlink="http://www.w3.org/1999/xlink" content-type="dwc:institutional_code" xlink:type="simple">CAS</named-content> researchers, specimens of <italic><tp:taxon-name><tp:taxon-name-part taxon-name-part-type="genus" reg="Afrarchaea">Afrarchaea</tp:taxon-name-part> <tp:taxon-name-part taxon-name-part-type="species" reg="godfreyi">godfreyi</tp:taxon-name-part></tp:taxon-name></italic> have never been found. For these reasons we propose that the distribution of <italic><tp:taxon-name><tp:taxon-name-part taxon-name-part-type="genus" reg="Afrarchaea">Afrarchaea</tp:taxon-name-part> <tp:taxon-name-part taxon-name-part-type="species" reg="godfreyi">godfreyi</tp:taxon-name-part></tp:taxon-name></italic> be restricted to South Africa until evidence suggests otherwise.</p><fig id="F29" position="float" orientation="portrait"><label>Figure 29.</label><caption><p>Distribution map for <italic><tp:taxon-name><tp:taxon-name-part taxon-name-part-type="genus" reg="Eriauchenius">Eriauchenius</tp:taxon-name-part></tp:taxon-name></italic> species.</p></caption><graphic xmlns:xlink="http://www.w3.org/1999/xlink" xlink:href="zookeys-727-001-g029.jpg" position="float" orientation="portrait" xlink:type="simple" id="oo_178258.jpg"/></fig><fig id="F30" position="float" orientation="portrait"><label>Figure 30.</label><caption><p>Distribution map for <italic><tp:taxon-name><tp:taxon-name-part taxon-name-part-type="genus" reg="Eriauchenius">Eriauchenius</tp:taxon-name-part></tp:taxon-name></italic> species.</p></caption><graphic xmlns:xlink="http://www.w3.org/1999/xlink" xlink:href="zookeys-727-001-g030.jpg" position="float" orientation="portrait" xlink:type="simple" id="oo_178259.jpg"/></fig><fig id="F31" position="float" orientation="portrait"><label>Figure 31.</label><caption><p>Distribution map for <italic><tp:taxon-name><tp:taxon-name-part taxon-name-part-type="genus" reg="Eriauchenius">Eriauchenius</tp:taxon-name-part></tp:taxon-name></italic> species.</p></caption><graphic xmlns:xlink="http://www.w3.org/1999/xlink" xlink:href="zookeys-727-001-g031.jpg" position="float" orientation="portrait" xlink:type="simple" id="oo_178260.jpg"/></fig><fig id="F32" position="float" orientation="portrait"><label>Figure 32.</label><caption><p>Distribution map for <italic><tp:taxon-name><tp:taxon-name-part taxon-name-part-type="genus" reg="Eriauchenius">Eriauchenius</tp:taxon-name-part></tp:taxon-name></italic> species. ** The distribution for <italic><tp:taxon-name><tp:taxon-name-part taxon-name-part-type="genus" reg="Eriauchenius">E.</tp:taxon-name-part> <tp:taxon-name-part taxon-name-part-type="species" reg="pauliani">pauliani</tp:taxon-name-part></tp:taxon-name></italic> is an approximation as the holotype does not have latitude/longitude data.</p></caption><graphic xmlns:xlink="http://www.w3.org/1999/xlink" xlink:href="zookeys-727-001-g032.jpg" position="float" orientation="portrait" xlink:type="simple" id="oo_178261.jpg"/></fig><fig id="F33" position="float" orientation="portrait"><label>Figure 33.</label><caption><p>Distribution map for <italic><tp:taxon-name><tp:taxon-name-part taxon-name-part-type="genus" reg="Madagascarchaea">Madagascarchaea</tp:taxon-name-part></tp:taxon-name></italic> species.</p></caption><graphic xmlns:xlink="http://www.w3.org/1999/xlink" xlink:href="zookeys-727-001-g033.jpg" position="float" orientation="portrait" xlink:type="simple" id="oo_178262.jpg"/></fig><fig id="F34" position="float" orientation="portrait"><label>Figure 34.</label><caption><p>Distribution map for <italic><tp:taxon-name><tp:taxon-name-part taxon-name-part-type="genus" reg="Madagascarchaea">Madagascarchaea</tp:taxon-name-part></tp:taxon-name></italic> species.</p></caption><graphic xmlns:xlink="http://www.w3.org/1999/xlink" xlink:href="zookeys-727-001-g034.jpg" position="float" orientation="portrait" xlink:type="simple" id="oo_178263.jpg"/></fig></tp:treatment-sec><tp:treatment-sec><!--Section generated to contain objects referenced in tp:taxon-treatment.--><fig id="F1" position="float" orientation="portrait"><label>Figure 1.</label><caption><p>Total evidence phylogeny from Bayesian analysis of molecular and morphological data, from <xref ref-type="bibr" rid="B27">Wood et al. (2015)</xref>. Outgroups not shown and with the morphospecies names changed to the new species names from the current study. Posterior probabilities are as follows, greater than or equal to: (*) 0.90; (**) 0.95; (***) 0.99.</p></caption><graphic xmlns:xlink="http://www.w3.org/1999/xlink" xlink:href="zookeys-727-001-g001.jpg" position="float" orientation="portrait" xlink:type="simple" id="oo_178230.jpg"/></fig><fig id="F15" position="float" orientation="portrait"><label>Figure 15.</label><caption><p>
                  <italic><tp:taxon-name><tp:taxon-name-part taxon-name-part-type="genus" reg="Eriauchenius">Eriauchenius</tp:taxon-name-part> <tp:taxon-name-part taxon-name-part-type="species" reg="mahariraensis">mahariraensis</tp:taxon-name-part></tp:taxon-name></italic> (Lotz, 2003). <bold>A</bold> male (<ext-link xmlns:xlink="http://www.w3.org/1999/xlink" ext-link-type="uri" xlink:href="http://hol.osu.edu/spmInfo.html?id=USNMENT01377173" xlink:type="simple">USNMENT01377173</ext-link>) habitus, lateral view, image reversed <bold>B–C</bold> female (holotype, MCZ) internal genitalia <bold>B</bold> dorsal view <bold>C</bold> anterior view, arrow showing the small sclerotized piece next to the poreplates <bold>D–K</bold> male pedipalpal bulbs (<ext-link xmlns:xlink="http://www.w3.org/1999/xlink" ext-link-type="uri" xlink:href="http://hol.osu.edu/spmInfo.html?id=USNMENT01377173" xlink:type="simple">USNMENT01377173</ext-link>) <bold>D–F</bold> right bulb, image reversed <bold>G–L</bold> left bulb: <bold>D, G, J</bold> prolateral view <bold>E, H, K</bold> ventral view <bold>F, I, L</bold> retrolateral view. Scale bars: 1 mm (<bold>A</bold>); 0.125 mm (<bold>B, D</bold>)..</p></caption><graphic xmlns:xlink="http://www.w3.org/1999/xlink" xlink:href="zookeys-727-001-g015.jpg" position="float" orientation="portrait" xlink:type="simple" id="oo_178244.jpg"/></fig><fig id="F9" position="float" orientation="portrait"><label>Figure 9.</label><caption><p>
                  <italic><tp:taxon-name><tp:taxon-name-part taxon-name-part-type="genus" reg="Eriauchenius">Eriauchenius</tp:taxon-name-part> <tp:taxon-name-part taxon-name-part-type="species" reg="fisheri">fisheri</tp:taxon-name-part></tp:taxon-name></italic> (Lotz, 2003). <bold>A</bold> male (<ext-link xmlns:xlink="http://www.w3.org/1999/xlink" xlink:type="simple" ext-link-type="uri" xlink:href="http://data.antweb.org/specimen/CASENT9018939">CASENT9018939</ext-link>) habitus, lateral view, image reversed <bold>B–C</bold> female (holotype, <ext-link xmlns:xlink="http://www.w3.org/1999/xlink" xlink:type="simple" ext-link-type="uri" xlink:href="http://data.antweb.org/specimen/CASENT9012340">CASENT9012340</ext-link>) internal genitalia <bold>B</bold> dorsal view <bold>C</bold> anterior view <bold>D–L</bold> male pedipalpal bulbs (<ext-link xmlns:xlink="http://www.w3.org/1999/xlink" xlink:type="simple" ext-link-type="uri" xlink:href="http://data.antweb.org/specimen/CASENT9018939">CASENT9018939</ext-link>) <bold>D–F, L</bold> right bulb, image reversed <bold>G–K</bold> left bulb <bold>D, G, J</bold> prolateral view <bold>E, H, K</bold> ventral view <bold>F, I</bold> retrolateral view <bold>K</bold> close-up, ventral view. Scale bars: 1 mm (<bold>A</bold>); 0.25 mm (<bold>B, D</bold>).</p></caption><graphic xmlns:xlink="http://www.w3.org/1999/xlink" xlink:href="zookeys-727-001-g009.jpg" position="float" orientation="portrait" xlink:type="simple" id="oo_178238.jpg"/></fig><fig id="F10" position="float" orientation="portrait"><label>Figure 10.</label><caption><p>
                  <italic><tp:taxon-name><tp:taxon-name-part taxon-name-part-type="genus" reg="Eriauchenius">Eriauchenius</tp:taxon-name-part> <tp:taxon-name-part taxon-name-part-type="species" reg="goodmani">goodmani</tp:taxon-name-part></tp:taxon-name></italic> sp. n. <bold>A</bold> male (holotype, Field Museum) habitus, lateral view <bold>B–C</bold> female (Field Museum) genitalia <bold>B</bold> dorsal view <bold>C</bold> ventral view <bold>D–F</bold> male left pedipalpal bulb (holotype, Field Museum) <bold>D</bold> prolateral view <bold>E</bold> ventral view <bold>F</bold> retrolateral view. Scale bars: 1 mm (<bold>A</bold>); 0.25 mm (<bold>B, D</bold>).</p></caption><graphic xmlns:xlink="http://www.w3.org/1999/xlink" xlink:href="zookeys-727-001-g010.jpg" position="float" orientation="portrait" xlink:type="simple" id="oo_178239.jpg"/></fig><fig id="F11" position="float" orientation="portrait"><label>Figure 11.</label><caption><p>
                  <italic><tp:taxon-name><tp:taxon-name-part taxon-name-part-type="genus" reg="Eriauchenius">Eriauchenius</tp:taxon-name-part> <tp:taxon-name-part taxon-name-part-type="species" reg="harveyi">harveyi</tp:taxon-name-part></tp:taxon-name></italic> sp. n. <bold>A</bold> male (holotype, <ext-link xmlns:xlink="http://www.w3.org/1999/xlink" xlink:type="simple" ext-link-type="uri" xlink:href="http://data.antweb.org/specimen/CASENT9012110">CASENT9012110</ext-link>) habitus, lateral view, image reversed <bold>B–C</bold> female (<ext-link xmlns:xlink="http://www.w3.org/1999/xlink" xlink:type="simple" ext-link-type="uri" xlink:href="http://data.antweb.org/specimen/CASENT9012342">CASENT9012342</ext-link>) genitalia <bold>B</bold> dorsal view <bold>C</bold> ventral view <bold>D–K</bold> male pedipalpal bulbs (<ext-link xmlns:xlink="http://www.w3.org/1999/xlink" xlink:type="simple" ext-link-type="uri" xlink:href="http://data.antweb.org/specimen/CASENT9012109">CASENT9012109</ext-link>) <bold>D–F</bold> right bulb, image reversed <bold>G–K</bold> left bulb <bold>D, G, J</bold> prolateral view <bold>E, H, K</bold> ventral view <bold>F, I</bold> retrolateral view <bold>L</bold> male (<ext-link xmlns:xlink="http://www.w3.org/1999/xlink" xlink:type="simple" ext-link-type="uri" xlink:href="http://data.antweb.org/specimen/CASENT9012109">CASENT9012109</ext-link>), arrow showing the long cheliceral seta that projects perpendicularly from the chelieral cuticle, lateral view. Scale bars: 1 mm (<bold>A</bold>); 0.25 mm (<bold>B, D</bold>).</p></caption><graphic xmlns:xlink="http://www.w3.org/1999/xlink" xlink:href="zookeys-727-001-g011.jpg" position="float" orientation="portrait" xlink:type="simple" id="oo_178240.jpg"/></fig><fig id="F12" position="float" orientation="portrait"><label>Figure 12.</label><caption><p>
                  <italic><tp:taxon-name><tp:taxon-name-part taxon-name-part-type="genus" reg="Eriauchenius">Eriauchenius</tp:taxon-name-part> <tp:taxon-name-part taxon-name-part-type="species" reg="wunderlichi">wunderlichi</tp:taxon-name-part></tp:taxon-name></italic> sp. n. <bold>A</bold> female (<ext-link xmlns:xlink="http://www.w3.org/1999/xlink" xlink:type="simple" ext-link-type="uri" xlink:href="http://data.antweb.org/specimen/CASENT9062648">CASENT9062648</ext-link>) habitus, lateral view, image reversed <bold>B–C</bold> female (<ext-link xmlns:xlink="http://www.w3.org/1999/xlink" xlink:type="simple" ext-link-type="uri" xlink:href="http://data.antweb.org/specimen/CASENT9062648">CASENT9062648</ext-link>) genitalia <bold>B</bold> dorsal view, arrow showing the large bulge on the posterior bar <bold>C</bold> ventral view <bold>D–F</bold> male left pedipalpal bulb (holotype, <ext-link xmlns:xlink="http://www.w3.org/1999/xlink" xlink:type="simple" ext-link-type="uri" xlink:href="http://data.antweb.org/specimen/CASENT9062702">CASENT9062702</ext-link>) <bold>D</bold> prolateral view <bold>E</bold> ventral view <bold>F</bold> retrolateral view. Scale bars: 1 mm (<bold>A</bold>); 0.25 mm (<bold>B, D</bold>).</p></caption><graphic xmlns:xlink="http://www.w3.org/1999/xlink" xlink:href="zookeys-727-001-g012.jpg" position="float" orientation="portrait" xlink:type="simple" id="oo_178241.jpg"/></fig></tp:treatment-sec><ref-list><ref id="B4"><mixed-citation xmlns:xlink="http://www.w3.org/1999/xlink" xlink:type="simple">
          <person-group><name name-style="western"><surname>Forster</surname><given-names>RR</given-names></name><name name-style="western"><surname>Platnick</surname><given-names>NI</given-names></name></person-group> (<year>1984</year>) <article-title>A review of the archaeid spiders and their relatives, with notes on the limits of the superfamily <tp:taxon-name><tp:taxon-name-part taxon-name-part-type="superfamily">Palpimanoidea</tp:taxon-name-part></tp:taxon-name> (<tp:taxon-name><tp:taxon-name-part taxon-name-part-type="class">Arachnida</tp:taxon-name-part></tp:taxon-name>, <tp:taxon-name><tp:taxon-name-part taxon-name-part-type="order">Araneae</tp:taxon-name-part></tp:taxon-name>).</article-title> <source>Bulletin of the American Museum of Natural History</source> <volume>178</volume>: <fpage>1</fpage>–<lpage>106</lpage>.</mixed-citation></ref><ref id="B13"><mixed-citation xmlns:xlink="http://www.w3.org/1999/xlink" xlink:type="simple">
          <person-group><name name-style="western"><surname>Lotz</surname><given-names>LN</given-names></name></person-group> (<year>2006</year>) <article-title>Afrotropical <tp:taxon-name><tp:taxon-name-part taxon-name-part-type="family">Archaeidae</tp:taxon-name-part></tp:taxon-name>: 3. The female of <italic><tp:taxon-name><tp:taxon-name-part taxon-name-part-type="genus">Eriauchenius</tp:taxon-name-part> <tp:taxon-name-part taxon-name-part-type="species">cornutus</tp:taxon-name-part></tp:taxon-name></italic> and new species of <italic><tp:taxon-name><tp:taxon-name-part taxon-name-part-type="genus">Afrarchaea</tp:taxon-name-part></tp:taxon-name></italic> (<tp:taxon-name><tp:taxon-name-part taxon-name-part-type="class">Arachnida</tp:taxon-name-part></tp:taxon-name>: <tp:taxon-name><tp:taxon-name-part taxon-name-part-type="order">Araneae</tp:taxon-name-part></tp:taxon-name>) from South Africa.</article-title> <source>Navorsinge van die Nasionale Museum Bloemfontein</source> <volume>22</volume>: <fpage>113</fpage>–<lpage>126</lpage>.</mixed-citation></ref><ref id="B11"><mixed-citation xmlns:xlink="http://www.w3.org/1999/xlink" xlink:type="simple">
          <person-group><name name-style="western"><surname>Lotz</surname><given-names>LN</given-names></name></person-group> (<year>1996</year>) <article-title>Afrotropical <tp:taxon-name><tp:taxon-name-part taxon-name-part-type="family">Archaeidae</tp:taxon-name-part></tp:taxon-name> (<tp:taxon-name><tp:taxon-name-part taxon-name-part-type="order">Araneae</tp:taxon-name-part></tp:taxon-name>): 1. New species of <italic><tp:taxon-name><tp:taxon-name-part taxon-name-part-type="genus">Afrarchaea</tp:taxon-name-part></tp:taxon-name></italic> with notes on <italic><tp:taxon-name><tp:taxon-name-part taxon-name-part-type="genus">Afrarchaea</tp:taxon-name-part> <tp:taxon-name-part taxon-name-part-type="species">godfreyi</tp:taxon-name-part></tp:taxon-name></italic> (Hewitt, 1919).</article-title> <source>Navorsinge van die Nasionale Museum Bloemfontein</source> <volume>12</volume>: <fpage>141</fpage>–<lpage>160</lpage>.</mixed-citation></ref><ref id="B27"><mixed-citation xmlns:xlink="http://www.w3.org/1999/xlink" xlink:type="simple">
          <person-group><name name-style="western"><surname>Wood</surname><given-names>HM</given-names></name><name name-style="western"><surname>Gillespie</surname><given-names>RG</given-names></name><name name-style="western"><surname>Griswold</surname><given-names>CE</given-names></name><name name-style="western"><surname>Wainwright</surname><given-names>PC</given-names></name></person-group> (<year>2015</year>) <article-title>Why is Madagascar special? The extraordinarily slow evolution of pelican spiders (<tp:taxon-name><tp:taxon-name-part taxon-name-part-type="order">Araneae</tp:taxon-name-part></tp:taxon-name>, <tp:taxon-name><tp:taxon-name-part taxon-name-part-type="family">Archaeidae</tp:taxon-name-part></tp:taxon-name>).</article-title> <source>Evolution</source> <volume>69</volume>: <fpage>462</fpage>–<lpage>481</lpage>. <ext-link xlink:type="simple" ext-link-type="doi" xlink:href="10.1111/evo.12578">https://doi.org/10.1111/evo.12578</ext-link></mixed-citation></ref><ref id="B10"><mixed-citation xmlns:xlink="http://www.w3.org/1999/xlink" xlink:type="simple">
          <person-group><name name-style="western"><surname>Legendre</surname><given-names>R</given-names></name></person-group> (<year>1970</year>) <article-title>Arachnides-Araignées-<tp:taxon-name><tp:taxon-name-part taxon-name-part-type="family">Archaeidae</tp:taxon-name-part></tp:taxon-name>.</article-title> <source>Faune de Madagascar</source> <volume>32</volume>: <fpage>1</fpage>–<lpage>50</lpage>.</mixed-citation></ref><ref id="B12"><mixed-citation xmlns:xlink="http://www.w3.org/1999/xlink" xlink:type="simple">
          <person-group><name name-style="western"><surname>Lotz</surname><given-names>LN</given-names></name></person-group> (<year>2003</year>) <article-title>Afrotropical <tp:taxon-name><tp:taxon-name-part taxon-name-part-type="family">Archaeidae</tp:taxon-name-part></tp:taxon-name>: 2. New species of genera <italic><tp:taxon-name><tp:taxon-name-part taxon-name-part-type="genus">Archaea</tp:taxon-name-part></tp:taxon-name></italic> and <italic><tp:taxon-name><tp:taxon-name-part taxon-name-part-type="genus">Afrarchaea</tp:taxon-name-part></tp:taxon-name></italic> (<tp:taxon-name><tp:taxon-name-part taxon-name-part-type="class">Arachnida</tp:taxon-name-part></tp:taxon-name>: <tp:taxon-name><tp:taxon-name-part taxon-name-part-type="order">Araneae</tp:taxon-name-part></tp:taxon-name>).</article-title> <source>Navorsinge van die Nasionale Museum Bloemfontein</source> <volume>19</volume>: <fpage>221</fpage>–<lpage>240</lpage>.</mixed-citation></ref><ref id="B26"><mixed-citation xmlns:xlink="http://www.w3.org/1999/xlink" xlink:type="simple">
          <person-group><name name-style="western"><surname>Wood</surname><given-names>HM</given-names></name></person-group> (<year>2017</year>) <article-title>Integrating fossil and extant lineages: an examination of morphological space through time (<tp:taxon-name><tp:taxon-name-part taxon-name-part-type="order">Araneae</tp:taxon-name-part></tp:taxon-name>: <tp:taxon-name><tp:taxon-name-part taxon-name-part-type="family">Archaeidae</tp:taxon-name-part></tp:taxon-name>).</article-title> <source>The Journal of Arachnology</source> <volume>45</volume>: <fpage>20</fpage>–<lpage>29</lpage>. <ext-link xlink:type="simple" ext-link-type="doi" xlink:href="10.1636/JoA-S-16-039.1">https://doi.org/10.1636/JoA-S-16-039.1</ext-link></mixed-citation></ref><ref id="B29"><mixed-citation xmlns:xlink="http://www.w3.org/1999/xlink" xlink:type="simple">
          <person-group><name name-style="western"><surname>Wood</surname><given-names>HM</given-names></name><name name-style="western"><surname>Griswold</surname><given-names>CE</given-names></name><name name-style="western"><surname>Spicer</surname><given-names>GS</given-names></name></person-group> (<year>2007</year>) <article-title>Phylogenetic relationships within an endemic group of Malagasy ‘assassin spiders’ (<tp:taxon-name><tp:taxon-name-part taxon-name-part-type="order">Araneae</tp:taxon-name-part></tp:taxon-name>, <tp:taxon-name><tp:taxon-name-part taxon-name-part-type="family">Archaeidae</tp:taxon-name-part></tp:taxon-name>): ancestral character reconstruction, convergent evolution and biogeography.</article-title> <source>Molecular Phylogenetics and Evolution</source> <volume>45</volume>: <fpage>612</fpage>–<lpage>619</lpage>. <ext-link xlink:type="simple" ext-link-type="doi" xlink:href="10.1016/j.ympev.2007.07.012">https://doi.org/10.1016/j.ympev.2007.07.012</ext-link></mixed-citation></ref></ref-list></tp:taxon-treatment>
